# Supplementary material for: A GATA2-CDC6 axis modulates androgen receptor blockade-induced senescence in prostate cancer
Source: J Exp Clin Cancer Res. 2023 Jul 29;42:187. doi: 10.1186/s13046-023-02769-z (PMC10386253; doi:10.1186/s13046-023-02769-z)
Supplement: Supplementary file 2 — Additional file 2: Table S1. RNA sequencing raw data and analysis of enzalutamide-treated LNCaP cells versus untreated counterparts. [file 13046_2023_2769_MOESM2_ESM.xlsx]

## Sheet: LNCAP_
List of Genes > 10 transcripts (raw counts)

## Sheet: LNCAP_.
List of Genes > 10 transcripts (raw counts)
ENS_Gene	Gene Symbol	baseMean	log2FoldChange	lfcSE	stat	pvalue	padj
ENSG00000142515	KLK3	1682.58	-4.08265	0.17869	-22.8476	1.54329e-115	1.77556e-111
ENSG00000162545	CAMK2N1	3916.77	1.97809	0.130147	15.1989	3.59808e-52	2.06979e-48
ENSG00000131747	TOP2A	816.059	-3.2103	0.256259	-12.5276	5.27528e-36	2.02307e-32
ENSG00000167034	NKX3-1	1607.48	-2.90579	0.243166	-11.9498	6.50607e-33	1.87131e-29
ENSG00000117724	CENPF	1243.8	-2.08965	0.187434	-11.1487	7.26457e-29	1.67158e-25
ENSG00000106772	PRUNE2	2772.95	-1.53285	0.142189	-10.7803	4.26342e-27	8.17511e-24
ENSG00000181163	NPM1	6509.19	-1.22734	0.114803	-10.6909	1.12333e-26	1.84628e-23
ENSG00000215386	MIR99AHG	9531.05	1.08948	0.10419	10.4566	1.36607e-25	1.96457e-22
ENSG00000175928	LRRN1	995.819	2.14052	0.205656	10.4082	2.27381e-25	2.90669e-22
ENSG00000038295	TLL1	1327.8	1.96409	0.191123	10.2766	8.98505e-25	1.03373e-21
ENSG00000140526	ABHD2	3335.04	-1.30937	0.128627	-10.1796	2.44667e-24	2.55899e-21
ENSG00000172469	MANEA	1950.03	1.66498	0.166535	9.99779	1.55839e-23	1.4941e-20
ENSG00000143153	ATP1B1	2059.41	1.48419	0.150593	9.85562	6.48181e-23	5.41515e-20
ENSG00000197888	UGT2B17	393.264	3.18954	0.323681	9.85396	6.58949e-23	5.41515e-20
ENSG00000145087	STXBP5L	1504.45	1.76252	0.182725	9.64577	5.12278e-22	3.92917e-19
ENSG00000105792	CFAP69	1603.05	1.85525	0.19455	9.53614	1.48242e-21	1.06596e-18
ENSG00000245532	NEAT1	17371.9	0.869466	0.0932452	9.32452	1.11489e-20	7.54516e-18
ENSG00000106070	GRB10	1693.46	1.52315	0.17119	8.89744	5.71489e-19	3.65277e-16
ENSG00000187210	GCNT1	773.217	-1.94487	0.222697	-8.73325	2.47466e-18	1.49847e-15
ENSG00000131711	MAP1B	6679.32	0.992665	0.114647	8.65842	4.7836e-18	2.75177e-15
ENSG00000137812	KNL1	268.204	-3.51788	0.406774	-8.64824	5.23008e-18	2.86534e-15
ENSG00000070081	NUCB2	2537.6	1.24796	0.150219	8.30757	9.76826e-17	5.10836e-14
ENSG00000164125	GASK1B	4604.98	1.11459	0.134692	8.27511	1.28338e-16	6.41968e-14
ENSG00000167751	KLK2	218.151	-3.41362	0.421661	-8.09565	5.69573e-16	2.73039e-13
ENSG00000109576	AADAT	500.125	-2.62896	0.331141	-7.93909	2.03674e-15	9.37307e-13
ENSG00000102908	NFAT5	5153.28	0.950639	0.120544	7.88622	3.11477e-15	1.32724e-12
ENSG00000166801	FAM111A	2350.91	1.28885	0.163378	7.88877	3.05179e-15	1.32724e-12
ENSG00000215158	AC138409.2	707.952	2.10253	0.267498	7.85997	3.84238e-15	1.57881e-12
ENSG00000164104	HMGB2	514.883	-2.41566	0.310226	-7.78678	6.87366e-15	2.72695e-12
ENSG00000198589	LRBA	5162.72	0.888933	0.114889	7.7373	1.01552e-14	3.89453e-12
ENSG00000147050	KDM6A	2957.78	1.11102	0.144231	7.70308	1.32825e-14	4.79719e-12
ENSG00000186063	AIDA	4330.05	1.03821	0.134789	7.7025	1.33429e-14	4.79719e-12
ENSG00000104154	SLC30A4	5030.7	0.948602	0.126013	7.52783	5.15902e-14	1.79862e-11
ENSG00000157214	STEAP2	16961.8	0.736632	0.102153	7.21107	5.55133e-13	1.87847e-10
ENSG00000138778	CENPE	327.508	-2.43486	0.338187	-7.19974	6.03284e-13	1.98308e-10
ENSG00000167749	KLK4	221.656	-3.09703	0.430982	-7.18599	6.6723e-13	2.13235e-10
ENSG00000151150	ANK3	4323.67	0.912914	0.128635	7.09692	1.27569e-12	3.96671e-10
ENSG00000182795	C1orf116	229.33	-3.32332	0.469537	-7.07786	1.46395e-12	4.4323e-10
ENSG00000187398	LUZP2	3159.38	0.956936	0.135658	7.05401	1.73832e-12	5.12806e-10
ENSG00000144339	TMEFF2	543.112	-1.85699	0.263557	-7.04587	1.843e-12	5.30093e-10
ENSG00000090402	SI	367.941	2.86347	0.410137	6.98174	2.91547e-12	8.18111e-10
ENSG00000111912	NCOA7	661.765	1.6654	0.238913	6.97072	3.15318e-12	8.63745e-10
ENSG00000251562	MALAT1	601329	0.615594	0.0884287	6.96147	3.36736e-12	9.00964e-10
ENSG00000109586	GALNT7	775.856	-1.54505	0.222422	-6.94648	3.74513e-12	9.79267e-10
ENSG00000113810	SMC4	688.176	-1.70817	0.246536	-6.92868	4.24784e-12	1.08603e-09
ENSG00000184575	XPOT	1663.42	-1.10584	0.161764	-6.83613	8.13615e-12	2.03492e-09
ENSG00000165813	CCDC186	1858.63	1.28234	0.188655	6.7973	1.06598e-11	2.60939e-09
ENSG00000148773	MKI67	745.017	-1.92698	0.283695	-6.79243	1.1026e-11	2.6428e-09
ENSG00000055609	KMT2C	3138.03	0.943511	0.139236	6.77632	1.23273e-11	2.89439e-09
ENSG00000086205	FOLH1	9827.5	0.707153	0.105484	6.70389	2.02944e-11	4.66973e-09
ENSG00000148700	ADD3	776.287	1.52256	0.231958	6.56395	5.23996e-11	1.18207e-08
ENSG00000171848	RRM2	218.841	-2.8172	0.430716	-6.54075	6.1212e-11	1.35431e-08
ENSG00000082556	OPRK1	158.23	3.22595	0.503096	6.41218	1.43451e-10	3.11397e-08
ENSG00000180370	PAK2	1397.71	1.17833	0.184889	6.37318	1.8515e-10	3.94472e-08
ENSG00000124207	CSE1L	2125.85	-1.0023	0.157366	-6.36923	1.89976e-10	3.97395e-08
ENSG00000165304	MELK	143.984	-3.81632	0.605408	-6.30372	2.90589e-10	5.97005e-08
ENSG00000104067	TJP1	4994.12	-0.808693	0.128919	-6.27289	3.54412e-10	7.15352e-08
ENSG00000144381	HSPD1	2195.62	-0.913372	0.148841	-6.13656	8.43249e-10	1.67269e-07
ENSG00000261799	AC007406.5	408.985	1.88863	0.310383	6.08484	1.16606e-09	2.27382e-07
ENSG00000153179	RASSF3	1506.32	-1.02205	0.168178	-6.0772	1.223e-09	2.3451e-07
ENSG00000066279	ASPM	318.931	-2.06864	0.344369	-6.00703	1.88952e-09	3.56375e-07
ENSG00000196167	COLCA1	2769.07	0.813056	0.136828	5.94219	2.81234e-09	5.21871e-07
ENSG00000104164	BLOC1S6	2030.93	0.883702	0.151347	5.83892	5.2539e-09	9.59462e-07
ENSG00000138160	KIF11	182.247	-2.67142	0.45791	-5.83395	5.41309e-09	9.73088e-07
ENSG00000112414	ADGRG6	5939.96	0.63889	0.109607	5.8289	5.57923e-09	9.87524e-07
ENSG00000184661	CDCA2	110.401	-3.66283	0.636715	-5.75271	8.78242e-09	1.53094e-06
ENSG00000091039	OSBPL8	1127.19	-1.07814	0.188365	-5.7237	1.04228e-08	1.78977e-06
ENSG00000166342	NETO1	3680.45	0.734665	0.128586	5.71341	1.10733e-08	1.87351e-06
ENSG00000120875	DUSP4	69.663	-4.8644	0.854198	-5.6947	1.23588e-08	2.05746e-06
ENSG00000139618	BRCA2	247.486	-2.28007	0.400539	-5.69251	1.25182e-08	2.05746e-06
ENSG00000070756	PABPC1	4185.25	-0.670902	0.118603	-5.65673	1.54284e-08	2.50006e-06
ENSG00000171320	ESCO2	111.234	-3.58932	0.639523	-5.61249	1.99433e-08	3.18677e-06
ENSG00000274422	AC245060.5	529.351	1.44101	0.260249	5.53706	3.076e-08	4.84786e-06
ENSG00000109805	NCAPG	135.382	-3.44425	0.625666	-5.50493	3.69313e-08	5.74181e-06
ENSG00000115053	NCL	7814.33	-0.731022	0.132989	-5.49688	3.86568e-08	5.92995e-06
ENSG00000012660	ELOVL5	786.65	-1.2824	0.234286	-5.47363	4.40916e-08	6.67466e-06
ENSG00000070961	ATP2B1	1630.93	0.894257	0.16354	5.46813	4.54804e-08	6.79548e-06
ENSG00000156508	EEF1A1	3753.22	-0.676619	0.124087	-5.45277	4.959e-08	7.31452e-06
ENSG00000151012	SLC7A11	1657.61	-0.91613	0.168224	-5.4459	5.15455e-08	7.50672e-06
ENSG00000136492	BRIP1	173.134	-2.96887	0.547147	-5.42609	5.76033e-08	8.28408e-06
ENSG00000156970	BUB1B	108	-3.65219	0.673384	-5.42363	5.83991e-08	8.29483e-06
ENSG00000082438	COBLL1	1660.01	0.935374	0.173805	5.38173	7.3775e-08	1.0351e-05
ENSG00000141668	CBLN2	991.895	1.07886	0.203298	5.3068	1.11569e-07	1.54651e-05
ENSG00000164109	MAD2L1	95.3295	-3.31509	0.625505	-5.29986	1.15894e-07	1.58733e-05
ENSG00000124795	DEK	1346.41	-1.25491	0.237138	-5.29192	1.21037e-07	1.63827e-05
ENSG00000234459	AC002064.2	187.432	2.38806	0.456193	5.23475	1.65213e-07	2.2102e-05
ENSG00000196549	MME	24284	0.541319	0.104637	5.1733	2.2999e-07	3.04142e-05
ENSG00000113742	CPEB4	731.251	1.17484	0.227619	5.16143	2.45075e-07	3.20408e-05
ENSG00000168078	PBK	64.7966	-4.17663	0.811151	-5.14901	2.61863e-07	3.38509e-05
ENSG00000151725	CENPU	137.625	-2.67062	0.520322	-5.13263	2.85719e-07	3.65244e-05
ENSG00000184349	EFNA5	2135.75	0.823853	0.161714	5.0945	3.49655e-07	4.42064e-05
ENSG00000162599	NFIA	3144.97	0.672767	0.132501	5.07744	3.82551e-07	4.78397e-05
ENSG00000166598	HSP90B1	7928.38	-0.553975	0.109621	-5.05354	4.337e-07	5.36529e-05
ENSG00000073614	KDM5A	875.829	1.13638	0.225981	5.02868	4.93861e-07	6.04454e-05
ENSG00000133112	TPT1	9362.12	-0.524311	0.104387	-5.02277	5.09322e-07	6.16816e-05
ENSG00000224271	AL117329.1	894.965	1.12689	0.224907	5.01048	5.42931e-07	6.50669e-05
ENSG00000134294	SLC38A2	3148.62	-0.663704	0.132789	-4.99819	5.78713e-07	6.86401e-05
ENSG00000164124	TMEM144	731.206	1.2395	0.249301	4.97189	6.63029e-07	7.78383e-05
ENSG00000284624	AC092902.4	115.345	3.39179	0.686465	4.94095	7.7742e-07	9.03457e-05
ENSG00000187109	NAP1L1	3290.81	-0.689353	0.139704	-4.93437	8.04082e-07	9.25097e-05
ENSG00000082196	C1QTNF3	82.7327	3.23538	0.661897	4.88804	1.01843e-06	0.000116011
ENSG00000171517	LPAR3	294.804	-1.70885	0.35221	-4.85178	1.22356e-06	0.00013801
ENSG00000188848	BEND4	191.993	-2.09589	0.432995	-4.84044	1.29552e-06	0.000144708
ENSG00000011426	ANLN	251.358	-1.90685	0.39449	-4.83371	1.34009e-06	0.000148248
ENSG00000152926	ZNF117	219.029	1.95746	0.405558	4.82658	1.38897e-06	0.000152192
ENSG00000006468	ETV1	3699.17	-0.605076	0.125853	-4.80778	1.52614e-06	0.000165644
ENSG00000170759	KIF5B	3606.39	0.686847	0.144578	4.75071	2.02704e-06	0.000217955
ENSG00000114790	ARHGEF26	1284.79	-0.917926	0.193447	-4.74511	2.08391e-06	0.000221994
ENSG00000049769	PPP1R3F	48.9121	6.73112	1.41939	4.74227	2.11332e-06	0.000223062
ENSG00000138182	KIF20B	391.997	-1.54695	0.326467	-4.73844	2.15369e-06	0.000225256
ENSG00000129810	SGO1	121.908	-3.012	0.639235	-4.71188	2.45436e-06	0.000254391
ENSG00000104375	STK3	345.114	1.67826	0.356345	4.70967	2.48124e-06	0.000254881
ENSG00000197822	OCLN	532.393	1.28115	0.273776	4.67955	2.87512e-06	0.000292728
ENSG00000172869	DMXL1	2451.01	0.740193	0.158548	4.66857	3.03308e-06	0.000306102
ENSG00000169679	BUB1	114.361	-2.8056	0.604449	-4.64159	3.45735e-06	0.000345886
ENSG00000198648	STK39	297.762	-1.5766	0.33982	-4.6395	3.49251e-06	0.000346391
ENSG00000113328	CCNG1	1659.42	-0.748985	0.161643	-4.63358	3.59399e-06	0.000353409
ENSG00000094916	CBX5	4651.06	-0.571071	0.123577	-4.62117	3.8158e-06	0.000372041
ENSG00000112851	ERBIN	1914.77	0.799924	0.173385	4.61357	3.95813e-06	0.000373265
ENSG00000137642	SORL1	450.376	1.45219	0.314429	4.61849	3.86547e-06	0.000373265
ENSG00000139354	GAS2L3	107.558	-2.74505	0.594913	-4.61421	3.94588e-06	0.000373265
ENSG00000171490	RSL1D1	1451.29	-0.788815	0.170864	-4.61662	3.90036e-06	0.000373265
ENSG00000169607	CKAP2L	88.6209	-3.23386	0.701694	-4.60865	4.05294e-06	0.000379098
ENSG00000120802	TMPO	336.319	-1.49681	0.326835	-4.57971	4.6561e-06	0.000428548
ENSG00000129484	PARP2	310.813	-2.18629	0.477373	-4.57984	4.65342e-06	0.000428548
ENSG00000101333	PLCB4	2076.82	0.730648	0.160324	4.55731	5.18118e-06	0.000473091
ENSG00000281344	HELLPAR	122.647	-2.4157	0.533267	-4.53001	5.89801e-06	0.000534304
ENSG00000167658	EEF2	1210.82	-0.872422	0.192959	-4.52127	6.14689e-06	0.0005525
ENSG00000165480	SKA3	75.9626	-3.34817	0.741549	-4.51509	6.32888e-06	0.000560106
ENSG00000196305	IARS	1064.21	-1.03425	0.229057	-4.51526	6.32397e-06	0.000560106
ENSG00000197472	ZNF695	47.4465	-4.30074	0.955928	-4.49902	6.82666e-06	0.000599547
ENSG00000278949	AC127070.4	42.3181	7.47336	1.66664	4.48409	7.32254e-06	0.000638226
ENSG00000136824	SMC2	510.345	-1.25549	0.281043	-4.46727	7.92253e-06	0.000684173
ENSG00000198826	ARHGAP11A	152.192	-2.29632	0.514175	-4.46602	7.96863e-06	0.000684173
ENSG00000012048	BRCA1	189.307	-1.90355	0.426785	-4.46022	8.18774e-06	0.000697777
ENSG00000241316	SUCLG2-AS1	354.282	1.45719	0.32686	4.45815	8.26705e-06	0.000699356
ENSG00000164300	SERINC5	1169.49	1.09892	0.246995	4.44917	8.62024e-06	0.000723912
ENSG00000283267	FAM237B	63.3376	3.52454	0.798861	4.41195	1.02444e-05	0.00085407
ENSG00000145386	CCNA2	129.72	-2.33594	0.532256	-4.38875	1.14002e-05	0.000943593
ENSG00000080824	HSP90AA1	7733.92	-0.462196	0.105893	-4.36473	1.27281e-05	0.00104598
ENSG00000142864	SERBP1	2064.16	-0.662241	0.152245	-4.34983	1.36242e-05	0.00111168
ENSG00000058804	NDC1	448.398	-1.24618	0.286595	-4.34825	1.37231e-05	0.00111186
ENSG00000130741	EIF2S3	1729.05	-0.688337	0.15885	-4.33326	1.46921e-05	0.00118204
ENSG00000096384	HSP90AB1	1965.17	-0.770531	0.17793	-4.33053	1.48749e-05	0.00118539
ENSG00000198015	MRPL42	1304.74	-0.802014	0.185241	-4.32957	1.49398e-05	0.00118539
ENSG00000147676	MAL2	1897.56	-0.68478	0.158325	-4.32516	1.52419e-05	0.00120108
ENSG00000169155	ZBTB43	610.057	1.08384	0.250736	4.32263	1.54183e-05	0.00120672
ENSG00000189057	FAM111B	119.242	-2.50605	0.583187	-4.29716	1.73002e-05	0.00134486
ENSG00000130449	ZSWIM6	352.349	1.3404	0.313527	4.27522	1.90949e-05	0.00147441
ENSG00000147677	EIF3H	524.071	-1.20507	0.282506	-4.26563	1.99342e-05	0.00152895
ENSG00000117143	UAP1	354.404	-1.42148	0.334505	-4.24951	2.14243e-05	0.00160596
ENSG00000137962	ARHGAP29	992.943	0.897751	0.211298	4.24874	2.1498e-05	0.00160596
ENSG00000163625	WDFY3	1116.5	0.794787	0.186958	4.25114	2.12681e-05	0.00160596
ENSG00000174444	RPL4	1595.21	-0.755506	0.177653	-4.25271	2.11198e-05	0.00160596
ENSG00000196620	UGT2B15	110.4	2.48056	0.584032	4.2473	2.16362e-05	0.00160596
ENSG00000139734	DIAPH3	58.2932	-3.8599	0.911438	-4.23496	2.28596e-05	0.00167516
ENSG00000230590	FTX	1005.4	0.825452	0.194899	4.23529	2.28254e-05	0.00167516
ENSG00000197961	ZNF121	1522.26	-0.737346	0.174191	-4.23297	2.3062e-05	0.0016793
ENSG00000231794	AC009542.1	51.0502	4.7797	1.13155	4.22402	2.39981e-05	0.00173647
ENSG00000125629	INSIG2	353.716	1.34938	0.320457	4.21079	2.54485e-05	0.0018299
ENSG00000152348	ATG10	182.212	2.46976	0.589309	4.19094	2.77797e-05	0.00198513
ENSG00000139865	TTC6	2197.84	0.660616	0.158279	4.17374	2.99637e-05	0.00212797
ENSG00000245552	AP000787.1	117.492	2.23717	0.536534	4.16967	3.05039e-05	0.00215305
ENSG00000080986	NDC80	64.1222	-3.32733	0.798928	-4.16475	3.11698e-05	0.00217339
ENSG00000135069	PSAT1	582.08	-1.03651	0.248805	-4.16595	3.10056e-05	0.00217339
ENSG00000135111	TBX3	1351.82	0.778344	0.187176	4.15835	3.2055e-05	0.0022156
ENSG00000170312	CDK1	142.627	-2.22025	0.534196	-4.15624	3.2353e-05	0.0022156
ENSG00000188257	PLA2G2A	23.0374	8.05588	1.93764	4.15757	3.21651e-05	0.0022156
ENSG00000136828	RALGPS1	153.815	2.40654	0.57955	4.15243	3.28965e-05	0.00223949
ENSG00000136997	MYC	332.256	-1.36807	0.329916	-4.14671	3.37281e-05	0.00226925
ENSG00000149485	FADS1	333.956	-1.75381	0.422881	-4.1473	3.36421e-05	0.00226925
ENSG00000072571	HMMR	359.087	-1.9837	0.478981	-4.1415	3.45037e-05	0.00230793
ENSG00000197694	SPTAN1	261.865	1.49361	0.361261	4.13445	3.55804e-05	0.0023662
ENSG00000163655	GMPS	680.613	-0.981132	0.237565	-4.12996	3.62829e-05	0.00239494
ENSG00000176485	PLAAT3	82.8174	2.82319	0.683742	4.12903	3.6429e-05	0.00239494
ENSG00000091656	ZFHX4	426.023	1.39637	0.339477	4.11329	3.90063e-05	0.00254982
ENSG00000156650	KAT6B	517.035	1.0965	0.266695	4.11144	3.932e-05	0.0025558
ENSG00000258039	AC117377.1	27.6641	8.31958	2.03328	4.09171	4.28197e-05	0.00276765
ENSG00000003436	TFPI	1499.04	-0.720304	0.176147	-4.08921	4.32843e-05	0.00278205
ENSG00000099250	NRP1	2424.64	0.573649	0.140342	4.0875	4.36041e-05	0.00278703
ENSG00000147604	RPL7	1489.58	-0.686304	0.167963	-4.08605	4.38783e-05	0.00278906
ENSG00000136783	NIPSNAP3A	469.031	1.13784	0.278602	4.0841	4.42471e-05	0.00279705
ENSG00000118193	KIF14	122.179	-2.16431	0.530408	-4.08046	4.49461e-05	0.00282571
ENSG00000177565	TBL1XR1	3600.04	-0.564197	0.138318	-4.07898	4.52336e-05	0.00282833
ENSG00000087586	AURKA	79.6704	-2.93945	0.723759	-4.06137	4.87866e-05	0.003034
ENSG00000205060	SLC35B4	462.905	-1.3333	0.328973	-4.05293	5.05809e-05	0.00312868
ENSG00000171451	DSEL	680.67	-0.959279	0.237303	-4.04242	5.29032e-05	0.00325482
ENSG00000139637	C12orf10	21.1615	-7.7993	1.93275	-4.03533	5.45246e-05	0.00333673
ENSG00000109906	ZBTB16	66.2867	-3.91797	0.973281	-4.02553	5.68483e-05	0.00346053
ENSG00000166845	C18orf54	42.8018	-4.11474	1.02391	-4.01865	5.85336e-05	0.00354436
ENSG00000184445	KNTC1	320.441	-1.50432	0.374886	-4.01273	6.00205e-05	0.00361537
ENSG00000263829	SINHCAFP1	35.0628	-7.06068	1.76273	-4.00554	6.18747e-05	0.00370765
ENSG00000134278	SPIRE1	442.211	-1.15633	0.288784	-4.00413	6.22451e-05	0.00371052
ENSG00000182836	PLCXD3	37.5704	-5.51549	1.37918	-3.99912	6.35782e-05	0.00377045
ENSG00000182670	TTC3	3593.88	0.544099	0.136128	3.99697	6.4158e-05	0.00378532
ENSG00000254101	LINC02055	93.3939	2.44698	0.612757	3.99339	6.51347e-05	0.00382334
ENSG00000065978	YBX1	713.694	-0.965881	0.242205	-3.98786	6.66712e-05	0.00389344
ENSG00000090889	KIF4A	39.591	-4.01084	1.00606	-3.98668	6.70057e-05	0.00389344
ENSG00000121621	KIF18A	67.5706	-3.19206	0.801595	-3.98213	6.83004e-05	0.00394872
ENSG00000184012	TMPRSS2	198.262	-1.76091	0.443075	-3.9743	7.05877e-05	0.00406055
ENSG00000198554	WDHD1	276.813	-1.42486	0.358951	-3.96951	7.20196e-05	0.00412231
ENSG00000088325	TPX2	199.792	-1.84334	0.464972	-3.96442	7.3576e-05	0.00419055
ENSG00000233922	LINC01694	38.7355	-6.16346	1.55577	-3.96168	7.44234e-05	0.00421793
ENSG00000124177	CHD6	1061.89	0.797243	0.201402	3.95846	7.54337e-05	0.00423454
ENSG00000164181	ELOVL7	39.2386	-4.1517	1.04883	-3.9584	7.54525e-05	0.00423454
ENSG00000069956	MAPK6	1266.22	-0.910759	0.230587	-3.94975	7.8234e-05	0.00436933
ENSG00000166432	ZMAT1	374.778	1.21769	0.308646	3.94529	7.9705e-05	0.00442998
ENSG00000065328	MCM10	31.7963	-4.86848	1.23883	-3.92991	8.49771e-05	0.0046778
ENSG00000069020	MAST4	342.8	1.39485	0.354886	3.93043	8.47952e-05	0.0046778
ENSG00000264596	AP000897.1	21.4357	7.95547	2.02896	3.92096	8.81973e-05	0.00483195
ENSG00000109046	WSB1	603.143	0.983876	0.251458	3.91268	9.1277e-05	0.0049535
ENSG00000116539	ASH1L	1898.77	0.761482	0.194605	3.91296	9.11706e-05	0.0049535
ENSG00000180488	MIGA1	739.7	0.87901	0.225066	3.90557	9.40034e-05	0.0050775
ENSG00000079841	RIMS1	471.086	1.32263	0.339533	3.89543	9.80247e-05	0.00524546
ENSG00000104341	LAPTM4B	453.026	1.15563	0.296578	3.89654	9.75765e-05	0.00524546
ENSG00000128059	PPAT	743.015	-0.900173	0.231451	-3.88925	0.000100553	0.00532101
ENSG00000130513	GDF15	145.62	-1.9873	0.511058	-3.8886	0.000100824	0.00532101
ENSG00000269950	AP000962.1	836.489	0.907429	0.233254	3.8903	0.000100121	0.00532101
ENSG00000132437	DDC	270.617	1.46573	0.377604	3.88167	0.000103741	0.0054252
ENSG00000241288	LINC02614	215.526	1.89313	0.48765	3.88216	0.000103534	0.0054252
ENSG00000250337	PURPL	637.112	0.975878	0.251942	3.87342	0.000107318	0.00558686
ENSG00000005020	SKAP2	616.678	0.979499	0.252991	3.87168	0.000108086	0.0056015
ENSG00000075643	MOCOS	75.8395	-2.649	0.685573	-3.86392	0.000111582	0.00573101
ENSG00000197102	DYNC1H1	1360.94	0.706345	0.18278	3.86446	0.000111334	0.00573101
ENSG00000175455	CCDC14	1534.1	0.723862	0.18755	3.85956	0.00011359	0.00580824
ENSG00000122565	CBX3	985.922	-0.895332	0.232103	-3.85748	0.000114563	0.00583207
ENSG00000174469	CNTNAP2	49.5809	-3.82567	0.992304	-3.85534	0.000115571	0.00585745
ENSG00000111913	RIPOR2	232.405	-1.5035	0.390536	-3.84983	0.000118201	0.00596451
ENSG00000132341	RAN	901.201	-0.888057	0.231005	-3.84431	0.000120891	0.0060472
ENSG00000135486	HNRNPA1	2608.72	-0.553268	0.143895	-3.84494	0.000120584	0.0060472
ENSG00000122966	CIT	42.3145	-3.68684	0.960061	-3.84022	0.000122926	0.00612237
ENSG00000179295	PTPN11	1451.83	-0.726751	0.18954	-3.83429	0.000125926	0.00624474
ENSG00000065150	IPO5	763.682	-1.00383	0.261997	-3.83147	0.000127381	0.00628979
ENSG00000068615	REEP1	54.2188	3.69736	0.966559	3.82528	0.000130623	0.00640048
ENSG00000114346	ECT2	277.734	-1.50817	0.394286	-3.82507	0.000130736	0.00640048
ENSG00000113369	ARRDC3	931.84	0.816807	0.214433	3.80915	0.000139447	0.00679804
ENSG00000133119	RFC3	204.706	-1.57407	0.413869	-3.8033	0.000142779	0.00692417
ENSG00000152256	PDK1	714.742	-0.903964	0.237728	-3.80251	0.000143238	0.00692417
ENSG00000272321	AP003355.2	18.9333	7.77252	2.04716	3.79673	0.000146615	0.00704779
ENSG00000286658	AC005153.1	35.2624	4.12512	1.08669	3.79605	0.00014702	0.00704779
ENSG00000101871	MID1	36.4758	4.0314	1.06256	3.79404	0.000148218	0.0070757
ENSG00000204842	ATXN2	821.193	0.841426	0.222033	3.78964	0.000150868	0.00717246
ENSG00000022567	SLC45A4	30.0652	4.66727	1.23211	3.78802	0.000151853	0.00718957
ENSG00000092853	CLSPN	108.802	-2.43385	0.643433	-3.78261	0.000155195	0.0073177
ENSG00000175985	PLEKHD1	51.9111	4.65356	1.23073	3.78114	0.000156113	0.00733094
ENSG00000134755	DSC2	1303.56	-0.717119	0.189845	-3.7774	0.000158474	0.00738156
ENSG00000258162	AC069228.1	2115.59	0.602868	0.15957	3.77807	0.000158051	0.00738156
ENSG00000142875	PRKACB	7693.43	0.421148	0.111611	3.77337	0.00016106	0.00747174
ENSG00000143228	NUF2	54.4106	-3.11428	0.826971	-3.76589	0.000165959	0.00763744
ENSG00000188846	RPL14	581.668	-0.958098	0.254403	-3.76606	0.000165847	0.00763744
ENSG00000233998	SETP5	18.2348	7.7219	2.05511	3.75741	0.000171682	0.00786931
ENSG00000124333	VAMP7	380.62	-1.19701	0.320101	-3.73947	0.000184408	0.00841908
ENSG00000174748	RPL15	2064.19	-0.663865	0.177618	-3.7376	0.000185782	0.0084483
ENSG00000104413	ESRP1	1043.89	-0.769977	0.206376	-3.73095	0.000190762	0.00863707
ENSG00000109971	HSPA8	1453.75	-0.663152	0.177786	-3.73006	0.000191434	0.00863707
ENSG00000186767	SPIN4	359.497	-1.17255	0.314604	-3.72709	0.000193706	0.00870544
ENSG00000123983	ACSL3	1667.17	-0.66604	0.178816	-3.72473	0.000195525	0.00875296
ENSG00000156802	ATAD2	423.358	-1.11004	0.298712	-3.71609	0.000202329	0.00902245
ENSG00000179362	HMGN2P46	212.845	1.56573	0.422271	3.70788	0.000209002	0.00928403
ENSG00000143476	DTL	122.582	-2.78528	0.751721	-3.70521	0.000211214	0.00934624
ENSG00000173726	TOMM20	1452.16	-0.690188	0.186456	-3.70161	0.000214239	0.00944375
ENSG00000162623	TYW3	457.537	-1.04929	0.284286	-3.69095	0.000223415	0.00981064
ENSG00000196230	TUBB	459.595	-1.04739	0.284124	-3.68639	0.00022746	0.00995031
ENSG00000105926	MPP6	248.975	-1.37148	0.373188	-3.67504	0.000237809	0.0103245
ENSG00000235914	MACROD2-AS1	16.3694	7.56406	2.05794	3.67554	0.000237345	0.0103245
ENSG00000123636	BAZ2B	708.079	0.860402	0.234462	3.66968	0.000242854	0.0105039
ENSG00000138035	PNPT1	267.905	-1.37176	0.374122	-3.6666	0.000245799	0.0105519
ENSG00000243813	AC078857.1	127.925	2.80472	0.76482	3.66717	0.000245249	0.0105519
ENSG00000086598	TMED2	1338.85	-0.667614	0.182303	-3.66211	0.000250145	0.0106986
ENSG00000153187	HNRNPU	3911.57	-0.455597	0.124698	-3.65362	0.00025857	0.011018
ENSG00000166477	LEO1	887.609	-0.750623	0.205596	-3.65095	0.000261269	0.0110919
ENSG00000111885	MAN1A1	96.4081	2.14579	0.589062	3.64273	0.000269762	0.011386
ENSG00000121871	SLITRK3	588.073	0.990448	0.271927	3.64233	0.000270176	0.011386
ENSG00000137955	RABGGTB	1340.09	-0.658577	0.180892	-3.64072	0.000271879	0.0114159
ENSG00000169891	REPS2	1169.06	-0.826618	0.227419	-3.63478	0.000278213	0.0116394
ENSG00000141682	PMAIP1	119.054	-2.06796	0.569456	-3.63146	0.00028182	0.0116743
ENSG00000163945	UVSSA	716.395	0.835995	0.230225	3.63121	0.000282091	0.0116743
ENSG00000198168	SVIP	1239.63	0.654881	0.180335	3.63148	0.000281806	0.0116743
ENSG00000124151	NCOA3	716.675	0.941896	0.259821	3.62518	0.000288762	0.0118412
ENSG00000132780	NASP	560.385	-0.932574	0.257278	-3.62478	0.000289212	0.0118412
ENSG00000226493	RPL26P27	16.7584	7.6001	2.0964	3.62531	0.00028861	0.0118412
ENSG00000145715	RASA1	555.715	-0.941559	0.260171	-3.619	0.000295741	0.0120656
ENSG00000232677	LINC00665	1600.06	-0.610288	0.168879	-3.61375	0.000301795	0.0122691
ENSG00000198300	PEG3	116.548	-2.0789	0.575487	-3.61242	0.000303353	0.012289
ENSG00000111371	SLC38A1	2394.76	-0.561298	0.15564	-3.6064	0.000310479	0.0125336
ENSG00000123219	CENPK	46.9215	-3.21434	0.89428	-3.59433	0.000325228	0.0130831
ENSG00000136813	ECPAS	1097.27	-0.81869	0.228005	-3.59066	0.000329836	0.0132222
ENSG00000163754	GYG1	82.7109	-2.39487	0.667632	-3.58711	0.000334361	0.013357
ENSG00000114942	EEF1B2	586.81	-0.942436	0.262865	-3.58525	0.000336759	0.0133676
ENSG00000213592	PPIAP42	24.7326	-5.59628	1.56098	-3.5851	0.00033695	0.0133676
ENSG00000128050	PAICS	1524.9	-0.782162	0.218459	-3.58035	0.000343129	0.013566
ENSG00000224602	RPS26P5	15.5903	7.49511	2.09581	3.57623	0.000348584	0.0136876
ENSG00000276810	AC244093.2	25.0129	-6.56919	1.83664	-3.57675	0.000347898	0.0136876
ENSG00000099194	SCD	1708	-0.586345	0.16428	-3.56918	0.000358102	0.0139646
ENSG00000160007	ARHGAP35	806.575	0.777572	0.217816	3.56986	0.000357168	0.0139646
ENSG00000182108	DEXI	47.2505	3.16103	0.885861	3.56832	0.00035928	0.0139646
ENSG00000198842	DUSP27	15.9758	-7.3932	2.07298	-3.56646	0.000361831	0.0140164
ENSG00000127022	CANX	5813.17	-0.453733	0.127541	-3.55754	0.000374346	0.0144309
ENSG00000198034	RPS4X	1024.31	-0.745606	0.209613	-3.55705	0.00037504	0.0144309
ENSG00000112029	FBXO5	115.381	-2.45814	0.691977	-3.55235	0.000381812	0.0146425
ENSG00000241278	ENPP7P4	46.1486	3.72131	1.04814	3.5504	0.000384653	0.0147024
ENSG00000120071	KANSL1	974.244	0.7004	0.197408	3.54799	0.000388186	0.0147884
ENSG00000053254	FOXN3	451.715	1.0442	0.294449	3.54628	0.000390717	0.0148356
ENSG00000071539	TRIP13	61.9206	-2.67327	0.755802	-3.53699	0.000404711	0.0153165
ENSG00000175600	SUGCT	29.1849	4.51988	1.28019	3.53064	0.000414561	0.0156378
ENSG00000050030	NEXMIF	136.572	1.86342	0.528647	3.52489	0.000423654	0.0158533
ENSG00000130338	TULP4	518.696	0.926993	0.26302	3.52442	0.000424409	0.0158533
ENSG00000139514	SLC7A1	1033.08	-0.840483	0.238429	-3.52509	0.000423339	0.0158533
ENSG00000279059	AC007485.2	69.0816	2.50162	0.714672	3.50037	0.000464609	0.0172988
ENSG00000259158	ADAM20P1	15.1194	7.45143	2.13627	3.48806	0.000486546	0.0180571
ENSG00000164032	H2AFZ	338.123	-1.23227	0.353465	-3.48626	0.000489826	0.0181204
ENSG00000287066	AP000962.3	522.854	0.981171	0.282062	3.47857	0.000504101	0.0185887
ENSG00000177599	ZNF491	38.4779	3.96229	1.13946	3.47735	0.000506405	0.018614
ENSG00000263338	AC027796.5	16.143	7.54222	2.17125	3.47368	0.000513381	0.0188103
ENSG00000111799	COL12A1	523.82	-1.01666	0.292968	-3.4702	0.00052007	0.0189348
ENSG00000165819	METTL3	202.942	1.60267	0.461823	3.47032	0.00051984	0.0189348
ENSG00000165891	E2F7	38.0682	-3.59366	1.03713	-3.46502	0.000530184	0.0192271
ENSG00000170011	MYRIP	92.0305	2.12683	0.613913	3.46439	0.000531439	0.0192271
ENSG00000271711	AC069236.1	34.3687	4.57425	1.32121	3.46216	0.000535864	0.0193264
ENSG00000112146	FBXO9	589.851	1.03392	0.298898	3.45911	0.000541972	0.0194856
ENSG00000130935	NOL11	227.771	-1.35401	0.391775	-3.45608	0.000548094	0.0196443
ENSG00000137393	RNF144B	52.0911	2.80291	0.813244	3.44658	0.000567732	0.0200977
ENSG00000172466	ZNF24	1799.91	-0.53706	0.155719	-3.4489	0.000562883	0.0200977
ENSG00000196712	NF1	1755.54	0.599601	0.173897	3.44802	0.000564711	0.0200977
ENSG00000198363	ASPH	1843.81	-0.596963	0.173185	-3.44698	0.0005669	0.0200977
ENSG00000139220	PPFIA2	3277.5	0.489064	0.142197	3.43935	0.000583121	0.0205792
ENSG00000129474	AJUBA	94.9195	-2.34856	0.683635	-3.4354	0.000591681	0.0208174
ENSG00000145012	LPP	2656.32	0.471372	0.137329	3.43242	0.000598213	0.020983
ENSG00000005810	MYCBP2	1570.72	-0.560739	0.16349	-3.42981	0.000604	0.0211216
ENSG00000173041	ZNF680	585.999	0.970236	0.283526	3.42204	0.000621528	0.0216032
ENSG00000286558	AC098679.5	31.1258	4.03332	1.17847	3.4225	0.000620472	0.0216032
ENSG00000125691	RPL23	1154.19	-0.770964	0.225443	-3.41977	0.000626733	0.0217186
ENSG00000144635	DYNC1LI1	318.851	-1.12466	0.329565	-3.41255	0.000643591	0.0222358
ENSG00000219626	FAM228B	210.996	1.7421	0.510692	3.41125	0.00064665	0.0222746
ENSG00000197971	MBP	297.618	-1.17103	0.343618	-3.40795	0.000654535	0.0224789
ENSG00000166012	TAF1D	816.701	-0.775531	0.227659	-3.40654	0.000657911	0.0225276
ENSG00000111665	CDCA3	43.298	-3.42675	1.00633	-3.4052	0.000661146	0.0225712
ENSG00000245694	CRNDE	878.097	0.703764	0.206978	3.40019	0.000673395	0.0229213
ENSG00000253729	PRKDC	2292.07	-0.517171	0.152194	-3.39811	0.000678534	0.0230281
ENSG00000101391	CDK5RAP1	69.1366	2.37052	0.697881	3.39674	0.000681933	0.0230754
ENSG00000135333	EPHA7	213.969	1.43372	0.422788	3.39112	0.000696071	0.0234161
ENSG00000250197	HMGN1P15	14.488	-7.2542	2.13909	-3.39126	0.000695723	0.0234161
ENSG00000234741	GAS5	671.05	-0.945202	0.279019	-3.38759	0.000705089	0.0235815
ENSG00000261061	AC092718.4	85.5992	-2.12359	0.626814	-3.38791	0.000704267	0.0235815
ENSG00000160712	IL6R	58.6949	-2.70214	0.798083	-3.38579	0.000709725	0.0236092
ENSG00000215252	GOLGA8B	402.392	1.05793	0.312473	3.38568	0.000710021	0.0236092
ENSG00000284966	AL138689.2	124.924	1.79124	0.529389	3.38359	0.000715435	0.0237207
ENSG00000132549	VPS13B	1012.56	0.673604	0.199395	3.37824	0.000729501	0.0241176
ENSG00000091409	ITGA6	488.153	-0.952105	0.282122	-3.3748	0.000738688	0.0243513
ENSG00000147324	MFHAS1	74.9744	-2.495	0.739503	-3.37389	0.00074114	0.0243623
ENSG00000133460	SLC2A11	735.452	0.926106	0.274731	3.37096	0.000749074	0.024553
ENSG00000124783	SSR1	2456.05	-0.541839	0.160821	-3.3692	0.000753874	0.024571
ENSG00000236838	AC090617.2	13.6177	7.29821	2.16616	3.36919	0.000753895	0.024571
ENSG00000134321	RSAD2	14.8177	-7.28747	2.16424	-3.36722	0.000759291	0.024677
ENSG00000259377	AC026770.1	15.7022	7.5022	2.23081	3.363	0.000770998	0.0249868
ENSG00000198695	MT-ND6	17783.1	0.42958	0.127873	3.35943	0.000781033	0.025241
ENSG00000262772	LINC01977	41.9699	3.62515	1.07947	3.35828	0.000784293	0.0252753
ENSG00000169760	NLGN1	276.674	1.19428	0.356025	3.35447	0.000795172	0.0255543
ENSG00000113368	LMNB1	137.117	-1.99339	0.597765	-3.33474	0.000853793	0.0271351
ENSG00000137876	RSL24D1	653.161	-0.867712	0.260053	-3.33667	0.000847875	0.0271351
ENSG00000154654	NCAM2	6444.81	0.417462	0.125161	3.33541	0.00085173	0.0271351
ENSG00000206560	ANKRD28	372.873	1.03513	0.310299	3.3359	0.00085023	0.0271351
ENSG00000264522	OTUD7B	344.925	1.0923	0.327763	3.33259	0.000860414	0.0272701
ENSG00000166348	USP54	663.04	1.05555	0.317142	3.32833	0.000873698	0.0275394
ENSG00000198208	RPS6KL1	65.9615	3.08859	0.927852	3.32876	0.000872347	0.0275394
ENSG00000173258	ZNF483	221.324	1.46541	0.440702	3.32517	0.000883655	0.0277772
ENSG00000123908	AGO2	1186.15	-0.625431	0.188637	-3.31553	0.000914707	0.0286749
ENSG00000186814	ZSCAN30	434.61	0.990203	0.298958	3.31218	0.00092573	0.0289416
ENSG00000187514	PTMA	208.863	-1.33857	0.405459	-3.30136	0.000962166	0.0299992
ENSG00000034677	RNF19A	485.516	0.891008	0.27029	3.29649	0.000979007	0.0304418
ENSG00000014257	ACPP	153.334	1.59077	0.483136	3.2926	0.000992665	0.0307833
ENSG00000250980	AC113155.1	33.2402	-3.61898	1.09998	-3.29003	0.00100177	0.0309823
ENSG00000168496	FEN1	73.3394	-2.35003	0.714559	-3.28879	0.0010062	0.0310358
ENSG00000270110	AL353593.2	41.1475	3.35863	1.02276	3.28391	0.00102379	0.0314939
ENSG00000043355	ZIC2	270.093	1.45931	0.444701	3.28155	0.00103237	0.0315051
ENSG00000121152	NCAPH	54.3172	-3.26084	0.993659	-3.28165	0.001032	0.0315051
ENSG00000270050	AL035427.1	14.6302	-7.26452	2.21314	-3.28245	0.00102908	0.0315051
ENSG00000137693	YAP1	417.664	1.06439	0.324649	3.27858	0.00104332	0.031755
ENSG00000143952	VPS54	297.696	1.15508	0.352442	3.27735	0.00104785	0.0318086
ENSG00000135002	RFK	250.834	-1.20758	0.368546	-3.27661	0.00105062	0.031809
ENSG00000158406	HIST1H4H	555.381	0.857808	0.261873	3.27566	0.00105414	0.0318316
ENSG00000064651	SLC12A2	1289.17	0.583817	0.17843	3.27197	0.00106802	0.0321664
ENSG00000260368	AC027373.1	22.0905	5.00021	1.53045	3.26714	0.00108639	0.0325789
ENSG00000268362	AC092279.1	483.311	1.01556	0.310865	3.26688	0.00108738	0.0325789
ENSG00000111052	LIN7A	451.657	1.02604	0.314522	3.26221	0.00110547	0.0330348
ENSG00000112218	GPR63	87.4825	2.04659	0.627686	3.26054	0.00111202	0.0330721
ENSG00000287715	AC026120.3	14.9062	7.42712	2.27796	3.26042	0.00111247	0.0330721
ENSG00000145425	RPS3A	948.43	-0.653562	0.200649	-3.25724	0.00112502	0.0333053
ENSG00000278931	CR381670.1	290.748	1.13278	0.347801	3.25697	0.0011261	0.0333053
ENSG00000172115	CYCS	967.858	-0.735546	0.226103	-3.25315	0.00114133	0.0336692
ENSG00000165732	DDX21	622.48	-0.889391	0.273561	-3.25116	0.00114936	0.0338193
ENSG00000108395	TRIM37	207.545	-1.54777	0.476198	-3.25027	0.00115295	0.0338384
ENSG00000100345	MYH9	202.763	-1.33368	0.411106	-3.24413	0.0011781	0.0344888
ENSG00000013810	TACC3	54.5511	-2.97325	0.916809	-3.24304	0.0011826	0.0345326
ENSG00000126787	DLGAP5	107.892	-2.24795	0.69363	-3.24084	0.00119178	0.0346024
ENSG00000145743	FBXL17	1672.41	0.524936	0.162002	3.24031	0.00119402	0.0346024
ENSG00000286320	AC108053.1	21.6883	4.97292	1.53432	3.24111	0.00119063	0.0346024
ENSG00000279085	AL022323.3	13.9946	7.33609	2.26538	3.23835	0.00120224	0.0347531
ENSG00000151883	PARP8	235.284	1.329	0.411171	3.23224	0.00122822	0.0353956
ENSG00000254122	PCDHGB7	19.8243	-6.26109	1.93741	-3.23169	0.00123061	0.0353956
ENSG00000095209	TMEM38B	631.273	0.85863	0.266053	3.2273	0.00124966	0.0358539
ENSG00000096060	FKBP5	521.517	-0.975759	0.302867	-3.22174	0.00127415	0.0364654
ENSG00000116604	MEF2D	60.0293	2.42289	0.752302	3.22064	0.00127907	0.0365154
ENSG00000123473	STIL	119.634	-1.84392	0.572762	-3.21934	0.00128487	0.0365902
ENSG00000153879	CEBPG	456.528	-0.996518	0.309712	-3.21756	0.00129286	0.0366362
ENSG00000174607	UGT8	48.0113	-2.77591	0.86267	-3.21781	0.00129172	0.0366362
ENSG00000189157	FAM47E	49.5641	2.67584	0.832244	3.21521	0.00130347	0.0368464
ENSG00000144468	RHBDD1	198.246	-1.456	0.454066	-3.20658	0.00134323	0.0378771
ENSG00000249494	AC008629.1	33.336	4.87361	1.5216	3.20296	0.00136025	0.0382632
ENSG00000176925	OR51F2	13.3997	7.27347	2.27146	3.20211	0.00136423	0.0382817
ENSG00000132570	PCBD2	90.6934	2.35446	0.736104	3.19855	0.00138122	0.0386642
ENSG00000122512	PMS2	389.493	0.954857	0.298618	3.19759	0.00138583	0.0386933
ENSG00000138640	FAM13A	527.091	0.838326	0.262229	3.19693	0.00138899	0.0386933
ENSG00000170035	UBE2E3	314.638	1.20296	0.378031	3.18218	0.00146172	0.0406211
ENSG00000184731	FAM110C	33.6281	3.3814	1.06315	3.18055	0.00146995	0.0407514
ENSG00000135968	GCC2	1529.47	0.749717	0.235804	3.17941	0.00147576	0.0408139
ENSG00000063046	EIF4B	943.331	-0.702931	0.221234	-3.17732	0.00148645	0.0410112
ENSG00000259488	AC023355.1	39.527	-3.02692	0.952957	-3.17635	0.00149143	0.0410499
ENSG00000196792	STRN3	451.517	1.0938	0.344475	3.17527	0.00149697	0.0411043
ENSG00000085415	SEH1L	458.421	-0.879663	0.277154	-3.17391	0.001504	0.0411989
ENSG00000128487	SPECC1	296.053	1.22482	0.386278	3.17081	0.00152014	0.0414699
ENSG00000137154	RPS6	1728.75	-0.558527	0.176193	-3.16998	0.00152452	0.0414699
ENSG00000154124	OTULIN	242.655	-1.2251	0.386554	-3.1693	0.00152808	0.0414699
ENSG00000197958	RPL12	637.704	-0.824407	0.260127	-3.16925	0.00152831	0.0414699
ENSG00000074054	CLASP1	685.927	0.890993	0.281555	3.16455	0.00155324	0.0416751
ENSG00000100889	PCK2	139.32	-1.5599	0.493582	-3.16036	0.00157572	0.0416751
ENSG00000105810	CDK6	117.08	-1.94541	0.615414	-3.16113	0.00157156	0.0416751
ENSG00000115758	ODC1	1288.38	-0.638057	0.201776	-3.1622	0.00156582	0.0416751
ENSG00000134352	IL6ST	1292.25	0.597778	0.188847	3.16541	0.00154865	0.0416751
ENSG00000164323	CFAP97	1000.69	-0.691422	0.218519	-3.16412	0.00155552	0.0416751
ENSG00000171208	NETO2	295.45	-1.15565	0.365553	-3.16136	0.00157032	0.0416751
ENSG00000171241	SHCBP1	24.0918	-4.51154	1.42481	-3.16642	0.0015433	0.0416751
ENSG00000179051	RCC2	80.3343	-2.03764	0.644612	-3.16103	0.00157213	0.0416751
ENSG00000196208	GREB1	76.5997	-2.31617	0.731463	-3.16649	0.0015429	0.0416751
ENSG00000259129	LINC00648	193.266	1.39056	0.439642	3.16294	0.00156183	0.0416751
ENSG00000125977	EIF2S2	433.009	-0.991845	0.31416	-3.15714	0.00159327	0.0420427
ENSG00000123607	TTC21B	918.111	0.718812	0.227994	3.15276	0.00161733	0.0422241
ENSG00000164754	RAD21	702.162	-0.83428	0.264444	-3.15485	0.00160582	0.0422241
ENSG00000227121	LINC02672	19.8993	5.43878	1.72517	3.15261	0.00161819	0.0422241
ENSG00000240288	GHRLOS	52.039	2.62514	0.832703	3.15255	0.0016185	0.0422241
ENSG00000273882	MIR8066	84.5479	2.19643	0.696342	3.15424	0.00160916	0.0422241
ENSG00000233122	CTAGE7P	37.9499	3.00371	0.954074	3.1483	0.00164222	0.0427459
ENSG00000248187	AC078850.1	25.3429	-6.57998	2.09125	-3.14643	0.00165275	0.0429231
ENSG00000285600	AC023593.1	12.4917	7.17642	2.28264	3.14392	0.00166703	0.0431965
ENSG00000128805	ARHGAP22	26.0479	-4.24289	1.35639	-3.12808	0.00175955	0.0453892
ENSG00000174231	PRPF8	917.593	-0.689781	0.220495	-3.12833	0.00175801	0.0453892
ENSG00000143669	LYST	389.976	0.942688	0.301553	3.12611	0.00177133	0.0454892
ENSG00000173660	UQCRH	425.064	-0.939121	0.300379	-3.12646	0.00176926	0.0454892
ENSG00000144354	CDCA7	79.3209	-2.32085	0.742721	-3.1248	0.00177926	0.0455911
ENSG00000010292	NCAPD2	86.6665	-2.00904	0.64326	-3.12323	0.0017888	0.0456324
ENSG00000165806	CASP7	72.6137	-2.20578	0.706241	-3.12326	0.00178857	0.0456324
ENSG00000007923	DNAJC11	37.5562	2.98701	0.958783	3.11542	0.00183682	0.0467535
ENSG00000280010	AP001350.2	20.6897	6.41128	2.06041	3.11166	0.00186038	0.0472488
ENSG00000128513	POT1	349.219	-1.07331	0.345478	-3.10675	0.00189153	0.0475256
ENSG00000138593	SECISBP2L	764.109	0.693129	0.223108	3.10669	0.00189194	0.0475256
ENSG00000183117	CSMD1	318.671	1.02038	0.32833	3.10778	0.00188496	0.0475256
ENSG00000225362	CT62	12.0286	-6.98344	2.24703	-3.10785	0.00188457	0.0475256
ENSG00000263412	AC004477.1	17.864	-6.10874	1.96578	-3.10755	0.00188647	0.0475256
ENSG00000185238	PRMT3	243.427	-1.17558	0.379001	-3.10178	0.00192359	0.0481411
ENSG00000279995	AC139792.3	45.391	2.74021	0.883485	3.1016	0.00192481	0.0481411
ENSG00000244041	LINC01011	65.2627	2.47034	0.796905	3.09992	0.00193573	0.0483092
ENSG00000138688	KIAA1109	1396	0.543471	0.175426	3.09801	0.00194828	0.0485172
ENSG00000260608	AC024270.4	28.0505	-3.67345	1.18644	-3.09619	0.00196022	0.0486077
ENSG00000265477	AP000915.2	24.5177	4.73635	1.52974	3.09617	0.00196036	0.0486077
ENSG00000281016	AC092574.2	41.2239	3.12273	1.00909	3.0946	0.00197079	0.0487611
ENSG00000137872	SEMA6D	307.793	1.21715	0.394096	3.08846	0.00201194	0.0496724
ENSG00000164116	GUCY1A1	382.858	-0.954311	0.309297	-3.08542	0.00203266	0.0499176
ENSG00000189058	APOD	72.8106	-2.92036	0.946373	-3.08584	0.00202978	0.0499176
ENSG00000215493	AC007731.1	23.6532	-4.94631	1.60329	-3.08509	0.00203489	0.0499176
ENSG00000110723	EXPH5	916.871	0.630679	0.20484	3.07888	0.00207779	0.0508617
ENSG00000089009	AC004086.1	1292.64	-0.583757	0.18966	-3.07791	0.00208459	0.0509197
ENSG00000132740	IGHMBP2	32.7049	3.44202	1.12264	3.066	0.00216945	0.0528804
ENSG00000110911	SLC11A2	874.509	-0.735496	0.239998	-3.06459	0.00217965	0.0530167
ENSG00000119787	ATL2	132.43	-1.774	0.580244	-3.05734	0.00223312	0.0540885
ENSG00000149218	ENDOD1	506.45	-1.04172	0.34067	-3.05785	0.00222931	0.0540885
ENSG00000185305	ARL15	195.885	1.38474	0.453241	3.05521	0.00224904	0.0543597
ENSG00000150756	ATPSCKMT	331.093	1.08218	0.354713	3.05087	0.00228183	0.0548067
ENSG00000185442	FAM174B	24.8923	-3.96466	1.29911	-3.05183	0.00227451	0.0548067
ENSG00000197930	ERO1A	278.138	-1.09222	0.357961	-3.05124	0.00227899	0.0548067
ENSG00000182541	LIMK2	111.695	1.87065	0.613845	3.04743	0.00230808	0.0553217
ENSG00000074695	LMAN1	2003.15	-0.525458	0.172531	-3.04559	0.00232226	0.0554474
ENSG00000164172	MOCS2	333.964	1.01452	0.33312	3.0455	0.00232296	0.0554474
ENSG00000172493	AFF1	764.101	0.806697	0.26503	3.04379	0.00233617	0.0555324
ENSG00000285184	AC244033.2	28.301	4.62499	1.51922	3.04432	0.00233208	0.0555324
ENSG00000274351	AL137000.1	12.0473	7.11992	2.34311	3.03867	0.00237625	0.0563686
ENSG00000166200	COPS2	829.139	-0.722705	0.237976	-3.03689	0.00239035	0.0565863
ENSG00000134333	LDHA	3006.26	-0.417195	0.137537	-3.03333	0.00241869	0.056906
ENSG00000185158	LRRC37B	73.8765	2.35585	0.776554	3.03373	0.00241552	0.056906
ENSG00000257261	AC008014.1	56.6139	2.42419	0.798878	3.03449	0.00240939	0.056906
ENSG00000138092	CENPO	38.3914	-3.22177	1.06311	-3.03052	0.00244131	0.057172
ENSG00000188803	SHISA6	15.577	7.49467	2.47343	3.03008	0.0024449	0.057172
ENSG00000259663	AC010478.1	12.0734	-6.99223	2.30687	-3.03104	0.00243711	0.057172
ENSG00000184384	MAML2	23.2301	-6.44717	2.13148	-3.02475	0.00248842	0.0580715
ENSG00000251476	MTCO1P31	11.2891	-6.89277	2.27975	-3.02348	0.00249889	0.0581979
ENSG00000234913	AC016027.2	18.5811	6.3117	2.08814	3.02265	0.00250574	0.0582394
ENSG00000071082	RPL31	1289.38	-0.599912	0.198772	-3.01809	0.00254373	0.0590032
ENSG00000180263	FGD6	82.3931	-1.99992	0.663207	-3.01553	0.00256534	0.0593847
ENSG00000137054	POLR1E	46.7827	-2.57402	0.85395	-3.01425	0.00257613	0.0595148
ENSG00000117569	PTBP2	441.212	0.84491	0.280571	3.0114	0.0026005	0.0598375
ENSG00000166851	PLK1	11.6097	-6.9314	2.30128	-3.01198	0.00259553	0.0598375
ENSG00000286316	Z93020.1	15.9643	6.0372	2.00995	3.00365	0.00266763	0.0612597
ENSG00000171054	OR13H1	22.0888	-5.38172	1.7931	-3.00135	0.00268785	0.0616011
ENSG00000260920	AL031985.3	66.537	-2.1768	0.725911	-2.99872	0.00271119	0.0620124
ENSG00000102317	RBM3	174.317	-1.34381	0.448365	-2.99712	0.00272541	0.062214
ENSG00000068650	ATP11A	537.181	1.02442	0.342377	2.99208	0.00277084	0.0631257
ENSG00000223305	RN7SKP30	35.7606	3.60664	1.20725	2.98749	0.00281278	0.0639545
ENSG00000132749	TESMIN	134.409	-1.51095	0.506072	-2.98564	0.00282984	0.0642156
ENSG00000105193	RPS16	268.15	-1.09214	0.365956	-2.98435	0.00284184	0.0642346
ENSG00000109458	GAB1	236.334	1.16451	0.390132	2.98492	0.0028365	0.0642346
ENSG00000185404	SP140L	18.8533	-6.19096	2.07501	-2.98358	0.00284896	0.0642691
ENSG00000116761	CTH	42.0338	-2.82473	0.948547	-2.97795	0.00290181	0.0652116
ENSG00000238008	COX6CP10	13.036	7.23372	2.42912	2.97792	0.00290207	0.0652116
ENSG00000145675	PIK3R1	1677.36	-0.5122	0.172081	-2.97651	0.00291553	0.0653864
ENSG00000144554	FANCD2	97.9213	-1.87645	0.630899	-2.97425	0.00293706	0.0657409
ENSG00000186468	RPS23	330.626	-0.990671	0.333204	-2.97317	0.00294745	0.0658455
ENSG00000120328	PCDHB12	14.8581	7.42653	2.5001	2.97049	0.00297324	0.0659433
ENSG00000177602	HASPIN	11.877	-6.96364	2.3444	-2.97033	0.00297475	0.0659433
ENSG00000206053	JPT2	332.288	-0.954102	0.321127	-2.97111	0.0029673	0.0659433
ENSG00000229502	AL391863.1	19.6692	5.42299	1.82554	2.97062	0.00297199	0.0659433
ENSG00000163682	RPL9	1209.96	-0.561519	0.189219	-2.96756	0.00300173	0.0664133
ENSG00000163964	PIGX	219.903	1.22018	0.411341	2.96634	0.00301366	0.0664217
ENSG00000204217	BMPR2	1924.64	0.472079	0.159117	2.96687	0.00300844	0.0664217
ENSG00000082458	DLG3	115.324	-1.74936	0.589985	-2.96509	0.0030259	0.0664399
ENSG00000158156	XKR8	12.2244	-7.00514	2.36255	-2.96508	0.00302603	0.0664399
ENSG00000171053	PATE1	15.438	5.98682	2.02053	2.963	0.00304657	0.0667006
ENSG00000229839	AC018462.1	30.9298	4.63679	1.56505	2.9627	0.0030495	0.0667006
ENSG00000226862	AC104463.2	10.8526	-6.83661	2.30937	-2.96037	0.00307266	0.0670796
ENSG00000100201	DDX17	4700.13	0.350264	0.118394	2.95847	0.00309174	0.0673683
ENSG00000198468	FLVCR1-DT	31.4288	3.88006	1.31182	2.95776	0.00309884	0.0673953
ENSG00000184304	PRKD1	2838.03	0.401307	0.135764	2.95591	0.00311747	0.0676725
ENSG00000067113	PLPP1	107.888	-1.72941	0.585269	-2.95489	0.00312781	0.0677693
ENSG00000084234	APLP2	1062.97	0.629027	0.213333	2.94857	0.00319245	0.0687409
ENSG00000112394	SLC16A10	65.0588	-2.14457	0.727214	-2.94903	0.00318777	0.0687409
ENSG00000124214	STAU1	472.699	-0.871572	0.295689	-2.9476	0.00320253	0.0687409
ENSG00000281131	SCHLAP1	564.026	0.751132	0.254819	2.94771	0.00320137	0.0687409
ENSG00000284959	AC007262.2	19.1076	4.79	1.62503	2.94763	0.0032022	0.0687409
ENSG00000122257	RBBP6	1854.31	-0.474887	0.161296	-2.9442	0.00323791	0.0692481
ENSG00000137807	AC027237.1	213.157	-1.52007	0.516299	-2.94417	0.0032382	0.0692481
ENSG00000123384	LRP1	39.6507	2.78051	0.944813	2.94292	0.0032513	0.0693993
ENSG00000104369	JPH1	72.4168	-2.15592	0.732914	-2.94158	0.00326548	0.0694932
ENSG00000128512	DOCK4	226.044	1.23031	0.418279	2.94136	0.00326778	0.0694932
ENSG00000049167	ERCC8	123.782	1.54464	0.525692	2.9383	0.00330015	0.070052
ENSG00000183060	LYSMD4	19.0269	4.78116	1.63105	2.93134	0.00337498	0.0715085
ENSG00000267585	AC013290.1	14.3788	7.37924	2.51917	2.92924	0.00339794	0.0718626
ENSG00000145375	SPATA5	203.587	-1.20889	0.412785	-2.92863	0.00340462	0.0718718
ENSG00000253754	AC087620.1	21.2547	4.83733	1.65438	2.92395	0.00345617	0.0728265
ENSG00000130943	PKDREJ	20.3835	-4.59777	1.57323	-2.9225	0.00347229	0.0730323
ENSG00000273891	AL731566.1	28.3445	4.02997	1.37972	2.92086	0.00349066	0.0732848
ENSG00000213096	ZNF254	627.222	0.757683	0.259473	2.92008	0.00349939	0.0733341
ENSG00000241956	AC109466.1	61.1687	2.23608	0.767337	2.91407	0.00356747	0.074625
ENSG00000132424	PNISR	1470.7	0.611825	0.210106	2.91198	0.00359145	0.0749903
ENSG00000169047	IRS1	28.7881	-4.07791	1.40091	-2.9109	0.00360386	0.075113
ENSG00000233325	MIPEPP3	30.5407	-3.97922	1.36762	-2.90959	0.00361902	0.0752927
ENSG00000268471	MIR4453HG	72.7732	-1.97361	0.678882	-2.90715	0.00364735	0.0757451
ENSG00000225548	LINC01980	10.9382	6.98506	2.40506	2.90432	0.00368049	0.0762956
ENSG00000179348	GATA2	327.736	1.05578	0.36379	2.90217	0.00370585	0.0766831
ENSG00000049449	RCN1	419.661	-0.835403	0.288025	-2.90045	0.00372627	0.0766978
ENSG00000080823	MOK	40.7748	2.88423	0.994319	2.90071	0.0037232	0.0766978
ENSG00000128536	CDHR3	17.1326	4.56753	1.57478	2.90043	0.00372656	0.0766978
ENSG00000108946	PRKAR1A	1036.5	0.629816	0.217292	2.89848	0.00374981	0.0767895
ENSG00000135829	DHX9	870.362	-0.603088	0.208058	-2.89866	0.00374763	0.0767895
ENSG00000152240	HAUS1	54.2678	-2.63157	0.907979	-2.89827	0.00375222	0.0767895
ENSG00000186448	ZNF197	194.823	-1.37245	0.473617	-2.89782	0.00375771	0.0767895
ENSG00000166741	NNMT	17.0344	-5.05553	1.74782	-2.89248	0.00382217	0.0779672
ENSG00000177694	NAALADL2	1400.61	0.533106	0.184343	2.89192	0.0038289	0.0779672
ENSG00000204815	TTC25	48.8649	-2.45294	0.848684	-2.89028	0.00384899	0.0782379
ENSG00000072756	TRNT1	582.405	0.772026	0.267242	2.88887	0.00386631	0.0784512
ENSG00000258725	PRC1-AS1	45.8126	3.08288	1.06752	2.88789	0.00387841	0.0785315
ENSG00000287811	AL391840.3	69.3706	2.62906	0.910517	2.88744	0.00388391	0.0785315
ENSG00000205339	IPO7	1874.01	-0.47759	0.165484	-2.88603	0.00390139	0.0787465
ENSG00000136267	DGKB	98.8256	-1.74162	0.604401	-2.88156	0.00395711	0.0797313
ENSG00000114573	ATP6V1A	1109.2	0.549562	0.190832	2.87982	0.00397903	0.0800327
ENSG00000156103	MMP16	2023.69	0.50036	0.173839	2.8783	0.00399823	0.0802785
ENSG00000219481	NBPF1	281.318	1.0718	0.372677	2.87594	0.00402824	0.0807402
ENSG00000249592	AC139887.2	25.1955	3.45538	1.20242	2.8737	0.00405698	0.0811749
ENSG00000142541	RPL13A	795.694	-0.624203	0.217302	-2.87251	0.00407227	0.0812396
ENSG00000176593	AC008969.1	54.224	-2.71221	0.944248	-2.87235	0.00407433	0.0812396
ENSG00000145908	ZNF300	222.327	-1.61667	0.563357	-2.8697	0.00410857	0.0817805
ENSG00000014123	UFL1	1336.95	0.657044	0.229009	2.86907	0.00411676	0.0818019
ENSG00000132964	CDK8	464.547	0.836782	0.291953	2.86616	0.00415487	0.0824169
ENSG00000284946	AC068831.7	19.2874	-4.64308	1.62143	-2.86357	0.00418897	0.0829502
ENSG00000111581	NUP107	677.23	-0.860747	0.300669	-2.86277	0.00419956	0.0830171
ENSG00000050393	MCUR1	426.635	-0.833519	0.291603	-2.8584	0.0042578	0.0838801
ENSG00000153207	AHCTF1	1587.66	-0.464211	0.162399	-2.85845	0.0042571	0.0838801
ENSG00000154027	AK5	78.1456	2.55948	0.895837	2.85708	0.00427553	0.0839419
ENSG00000173821	AC124319.1	584.912	0.773438	0.270705	2.85713	0.00427495	0.0839419
ENSG00000165244	ZNF367	35.5709	-2.85593	1.00029	-2.8551	0.00430231	0.0843238
ENSG00000004866	ST7	588.997	0.703117	0.246481	2.85262	0.00433604	0.0845528
ENSG00000114450	GNB4	104.399	-1.62527	0.569554	-2.85359	0.00432281	0.0845528
ENSG00000131470	PSMC3IP	10.2022	-6.74817	2.36516	-2.85315	0.00432879	0.0845528
ENSG00000078018	MAP2	180.887	1.2486	0.438032	2.85048	0.00436537	0.0849806
ENSG00000135373	EHF	1211.43	-0.555051	0.194761	-2.84991	0.0043731	0.0849874
ENSG00000157456	CCNB2	47.2563	-2.51138	0.881416	-2.84925	0.00438223	0.0850211
ENSG00000112276	BVES	131.087	2.10845	0.740557	2.84711	0.00441179	0.0852336
ENSG00000164985	PSIP1	1240.88	-0.510612	0.17935	-2.84701	0.00441323	0.0852336
ENSG00000196597	ZNF782	291.686	1.0062	0.353444	2.84685	0.0044154	0.0852336
ENSG00000275191	AC007497.1	28.1774	-3.48591	1.22527	-2.84502	0.00444087	0.0855816
ENSG00000175471	MCTP1	75.5601	1.98244	0.697237	2.84328	0.00446519	0.0859064
ENSG00000251544	MTND5P12	19.4284	-5.13822	1.80893	-2.84047	0.00450476	0.0865231
ENSG00000197020	ZNF100	387.621	-0.978459	0.344821	-2.83758	0.00454566	0.0871629
ENSG00000107937	GTPBP4	177.87	-1.24669	0.439433	-2.83703	0.00455353	0.0871687
ENSG00000189221	MAOA	1108.91	0.542442	0.191252	2.83626	0.00456452	0.0871904
ENSG00000254976	OR8B7P	16.7223	-5.02696	1.77262	-2.83589	0.00456982	0.0871904
ENSG00000102755	FLT1	10.7012	-6.81833	2.40498	-2.83509	0.00458135	0.0872656
ENSG00000248393	AC026782.1	11.0502	6.99515	2.46797	2.83437	0.00459159	0.0873161
ENSG00000147036	LANCL3	17.1107	6.13338	2.16553	2.83227	0.00462187	0.0877469
ENSG00000100647	SUSD6	250.612	1.05247	0.371671	2.83173	0.00462968	0.0877504
ENSG00000122566	HNRNPA2B1	3971.29	-0.431783	0.152569	-2.83009	0.00465352	0.0880571
ENSG00000138468	SENP7	800.428	0.644741	0.227879	2.82932	0.00466474	0.0881245
ENSG00000111142	METAP2	725.488	-0.656186	0.232144	-2.82663	0.00470402	0.0885758
ENSG00000223773	CD99P1	33.0798	3.03769	1.07464	2.82672	0.00470272	0.0885758
ENSG00000255717	SNHG1	211.936	-1.14244	0.404584	-2.82373	0.00474682	0.0890899
ENSG00000287650	AL390071.1	10.4168	6.91005	2.44683	2.82409	0.00474154	0.0890899
ENSG00000129295	LRRC6	81.0122	2.01888	0.715329	2.82231	0.00476786	0.089093
ENSG00000214264	KCTD9P4	13.3528	7.26868	2.57558	2.82216	0.00477021	0.089093
ENSG00000248677	LINC02102	13.3528	7.26868	2.57558	2.82216	0.00477021	0.089093
ENSG00000132535	DLG4	17.9497	4.22112	1.49649	2.82067	0.00479233	0.0893611
ENSG00000101138	CSTF1	212.57	1.13793	0.404091	2.81602	0.00486221	0.0903712
ENSG00000215105	TTC3P1	252.321	1.14344	0.406036	2.81611	0.00486086	0.0903712
ENSG00000178295	GEN1	147.016	-1.33443	0.474192	-2.81411	0.0048912	0.0905818
ENSG00000240694	PNMA2	23.3175	3.56301	1.26588	2.81466	0.00488296	0.0905818
ENSG00000257964	AC020612.3	34.7286	2.88641	1.02583	2.81372	0.00489717	0.0905818
ENSG00000104738	MCM4	129.713	-1.56417	0.556482	-2.81082	0.00494154	0.0911655
ENSG00000169087	HSPBAP1	192.093	1.26156	0.448855	2.81062	0.00494457	0.0911655
ENSG00000181827	RFX7	1111.01	0.549656	0.1958	2.80723	0.00499698	0.091691
ENSG00000184635	ZNF93	67.5805	-2.26966	0.808442	-2.80745	0.00499348	0.091691
ENSG00000188002	AC026412.1	245.701	1.35269	0.481723	2.80803	0.00498458	0.091691
ENSG00000205208	C4orf46	98.3836	-1.66225	0.592462	-2.80567	0.00502126	0.0919898
ENSG00000205765	C5orf51	894.747	-0.679473	0.242242	-2.80494	0.00503267	0.0920522
ENSG00000072364	AFF4	2198.27	0.410591	0.146446	2.8037	0.00505205	0.092215
ENSG00000102316	MAGED2	48.6644	-2.9095	1.03825	-2.80232	0.00507363	0.092215
ENSG00000172269	DPAGT1	33.7343	-2.93931	1.04885	-2.80242	0.00507205	0.092215
ENSG00000248605	AC022140.1	22.7495	3.63237	1.2958	2.80318	0.00506018	0.092215
ENSG00000279443	AL513497.1	24.3813	-3.96175	1.41449	-2.80083	0.00509713	0.0924961
ENSG00000145907	G3BP1	1645.14	-0.501538	0.17925	-2.79798	0.00514239	0.0931703
ENSG00000108424	KPNB1	865.765	-0.638731	0.228867	-2.79084	0.0052572	0.0951007
ENSG00000169507	SLC38A11	11.0623	7.00141	2.50997	2.78944	0.00527989	0.0952365
ENSG00000198786	MT-ND5	71962	0.25348	0.0908739	2.78936	0.00528126	0.0952365
ENSG00000250903	GMDS-DT	490.306	0.800229	0.287279	2.78555	0.00534375	0.0962125
ENSG00000035499	DEPDC1B	39.5737	-2.70617	0.972502	-2.78269	0.00539106	0.0967975
ENSG00000245750	DRAIC	148.76	1.31059	0.471001	2.78257	0.00539306	0.0967975
ENSG00000103460	TOX3	166.761	-1.24125	0.446162	-2.78206	0.00540155	0.0967988
ENSG00000182481	KPNA2	86.9529	-1.72313	0.620104	-2.77877	0.00545647	0.0976309
ENSG00000070159	PTPN3	300.845	1.14499	0.412302	2.77706	0.00548526	0.0979936
ENSG00000180190	TDRP	762.622	-0.629571	0.226787	-2.77605	0.00550243	0.0980018
ENSG00000203930	LINC00632	112.35	1.56406	0.563415	2.77603	0.00550275	0.0980018
ENSG00000094804	CDC6	64.1256	-2.13657	0.770225	-2.77395	0.00553803	0.0983256
ENSG00000166881	NEMP1	178.35	-1.29205	0.46572	-2.77431	0.00553183	0.0983256
ENSG00000230061	TRPM2-AS	29.5428	3.04439	1.0979	2.77291	0.00555568	0.0984871
ENSG00000168090	COPS6	54.2585	-2.2922	0.826828	-2.77229	0.0055664	0.0985252
ENSG00000286655	AL158011.1	10.1771	6.87641	2.48507	2.76709	0.00565587	0.0999552
ENSG00000132305	IMMT	296.084	-0.93721	0.338977	-2.76482	0.0056955	0.100347
ENSG00000197594	ENPP1	299.684	-0.972744	0.351818	-2.76491	0.00569386	0.100347
ENSG00000011454	RABGAP1	815.141	0.663086	0.240044	2.76236	0.0057386	0.100952
ENSG00000123240	OPTN	26.4975	3.21705	1.16486	2.76175	0.00574916	0.100983
ENSG00000008283	CYB561	116.257	-1.47153	0.533003	-2.76083	0.00576553	0.101117
ENSG00000116679	IVNS1ABP	184.545	-1.17525	0.426295	-2.75689	0.00583541	0.101895
ENSG00000132356	PRKAA1	1654.39	0.440417	0.159755	2.75683	0.00583647	0.101895
ENSG00000233705	SLC26A4-AS1	25.2143	-3.53014	1.28006	-2.75779	0.00581927	0.101895
ENSG00000120539	MASTL	81.8771	-1.76385	0.63993	-2.75632	0.00584556	0.101899
ENSG00000164163	ABCE1	867.875	-0.717382	0.260325	-2.75572	0.00585634	0.101932
ENSG00000187605	TET3	338.459	1.29336	0.469895	2.75245	0.0059152	0.102801
ENSG00000076248	UNG	34.3625	-2.87905	1.04676	-2.75045	0.0059514	0.103119
ENSG00000136895	GARNL3	129.308	1.39211	0.50613	2.75049	0.00595057	0.103119
ENSG00000108055	SMC3	1538.68	-0.472523	0.171859	-2.74948	0.005969	0.103129
ENSG00000287250	AC073046.4	13.0447	-7.1037	2.5837	-2.74943	0.00596994	0.103129
ENSG00000116793	PHTF1	13.4161	5.83515	2.12296	2.74859	0.00598527	0.103239
ENSG00000144426	NBEAL1	792.37	0.601688	0.219001	2.74742	0.00600658	0.103452
ENSG00000176842	IRX5	17.9533	4.12856	1.50381	2.74539	0.00604381	0.103937
ENSG00000172795	DCP2	660.751	-0.673047	0.245297	-2.7438	0.00607319	0.104287
ENSG00000140525	FANCI	158.775	-1.40666	0.51315	-2.74122	0.00612109	0.104953
ENSG00000148943	LIN7C	696.459	0.626319	0.22853	2.74064	0.00613188	0.104981
ENSG00000104388	RAB2A	375.867	-0.876889	0.32024	-2.73823	0.00617714	0.105599
ENSG00000084112	SSH1	85.8915	-1.73916	0.635827	-2.73527	0.00623283	0.106235
ENSG00000226649	AC019118.1	14.8094	5.91697	2.16308	2.73544	0.00622977	0.106235
ENSG00000254860	TMEM9B-AS1	191.75	1.15215	0.421421	2.73398	0.00625741	0.106496
ENSG00000110906	KCTD10	130.309	1.66233	0.60829	2.73279	0.00627997	0.106722
ENSG00000266028	SRGAP2	176.457	1.2754	0.467345	2.72904	0.00635194	0.107627
ENSG00000286329	AC108690.1	76.559	2.15204	0.788464	2.72941	0.00634477	0.107627
ENSG00000049618	ARID1B	611.723	0.689445	0.252697	2.72835	0.00636525	0.107694
ENSG00000198408	OGA	2754.02	0.406296	0.149007	2.7267	0.00639707	0.108074
ENSG00000162639	HENMT1	21.1506	-3.98683	1.46251	-2.72602	0.00641033	0.108139
ENSG00000146670	CDCA5	16.3673	-5.98586	2.19633	-2.72539	0.00642257	0.108187
ENSG00000102144	PGK1	972.558	-0.555915	0.204114	-2.72355	0.00645843	0.108315
ENSG00000115541	HSPE1	537.518	-0.722354	0.265193	-2.72388	0.00645201	0.108315
ENSG00000225937	PCA3	181.764	-1.19391	0.438247	-2.7243	0.00644388	0.108315
ENSG00000145734	BDP1	7931.04	0.294848	0.10828	2.72302	0.00646888	0.108333
ENSG00000111247	RAD51AP1	150.073	-1.42484	0.52354	-2.72155	0.00649772	0.108504
ENSG00000113739	STC2	295.206	-1.02224	0.375611	-2.72153	0.00649796	0.108504
ENSG00000165572	KBTBD6	164.84	-1.22537	0.450666	-2.71902	0.00654752	0.109173
ENSG00000153132	CLGN	591.857	-0.695277	0.255774	-2.71833	0.00656133	0.109245
ENSG00000112742	TTK	31.4145	-2.83403	1.04367	-2.71545	0.00661861	0.109967
ENSG00000213967	ZNF726	38.527	-2.53834	0.934932	-2.715	0.00662757	0.109967
ENSG00000248118	LINC01019	12.24	7.1431	2.63126	2.71471	0.00663341	0.109967
ENSG00000254577	AC087276.1	16.6478	5.18054	1.9093	2.71332	0.00666136	0.110272
ENSG00000255151	GLYATL1B	13.8207	5.81655	2.14426	2.71261	0.00667557	0.110348
ENSG00000238610	RNU7-26P	19.2955	-4.21763	1.55651	-2.70967	0.00673503	0.111171
ENSG00000077232	DNAJC10	1046.29	-0.531366	0.196284	-2.70713	0.00678674	0.111704
ENSG00000109606	DHX15	1113.45	-0.541251	0.199928	-2.70724	0.00678462	0.111704
ENSG00000264458	AC025211.1	18.6794	5.35858	1.97989	2.7065	0.00679958	0.111756
ENSG00000230847	OCLNP1	76.3041	1.85396	0.685293	2.70536	0.00682305	0.111982
ENSG00000237172	B3GNT9	11.9823	7.1163	2.63392	2.70179	0.00689678	0.113031
ENSG00000244119	PDCL3P4	15.1586	6.01178	2.22962	2.69633	0.00701081	0.114736
ENSG00000104064	GABPB1	289.585	-1.00363	0.372403	-2.695	0.00703883	0.115
ENSG00000198932	GPRASP1	67.7152	2.07791	0.771133	2.69462	0.00704693	0.115
ENSG00000168288	MMADHC	770.442	-0.60503	0.224622	-2.69355	0.00706953	0.115205
ENSG00000101447	FAM83D	33.2399	-2.82469	1.04984	-2.69059	0.00713257	0.116068
ENSG00000204262	COL5A2	48.2635	2.25928	0.839873	2.69002	0.00714475	0.116102
ENSG00000121964	GTDC1	52.4519	-2.20004	0.818592	-2.68759	0.00719689	0.116691
ENSG00000196632	WNK3	645.75	0.652535	0.242892	2.68653	0.00721991	0.116691
ENSG00000196872	KIAA1211L	11.9618	7.10992	2.64657	2.68646	0.00722132	0.116691
ENSG00000261040	WFDC21P	30.3756	3.97401	1.47928	2.68645	0.00722154	0.116691
ENSG00000075785	RAB7A	1382.83	0.496117	0.184863	2.6837	0.00728119	0.117161
ENSG00000163817	SLC6A20	18.5216	5.17915	1.92975	2.68384	0.0072782	0.117161
ENSG00000285825	CCDC15-DT	10.8077	-6.8274	2.54359	-2.68416	0.00727119	0.117161
ENSG00000119509	INVS	176.112	1.31104	0.488688	2.68277	0.0073016	0.117162
ENSG00000170456	DENND5B	125.776	1.52234	0.567405	2.68299	0.0072968	0.117162
ENSG00000075413	MARK3	679.262	0.83113	0.309859	2.68228	0.00731215	0.117168
ENSG00000129493	HEATR5A	89.4451	1.78703	0.66685	2.67981	0.00736633	0.117871
ENSG00000081320	STK17B	84.6702	-1.83979	0.686743	-2.67901	0.00738395	0.117989
ENSG00000155962	CLIC2	20.2968	-4.26094	1.5918	-2.67681	0.0074326	0.118602
ENSG00000137710	RDX	1413.23	0.477242	0.178438	2.67456	0.00748276	0.119237
ENSG00000186952	TMEM232	27.3703	4.08046	1.52604	2.67389	0.00749762	0.119309
ENSG00000050405	LIMA1	519.463	0.778586	0.29129	2.67289	0.00752008	0.119501
ENSG00000115084	SLC35F5	820.017	0.57431	0.215053	2.67055	0.00757272	0.120006
ENSG00000287032	AC018647.3	12.4026	-7.02645	2.63068	-2.67097	0.00756331	0.120006
ENSG00000145687	SSBP2	346.498	0.900792	0.337791	2.66671	0.0076597	0.121202
ENSG00000260093	AC034111.1	12.1893	-7.00589	2.62758	-2.66629	0.00766929	0.121202
ENSG00000229491	AC136489.1	14.2356	4.86913	1.82863	2.66271	0.0077514	0.122332
ENSG00000101773	RBBP8	401.273	-0.912955	0.343046	-2.66132	0.00778359	0.122671
ENSG00000223496	EXOSC6	240.166	-0.993046	0.373425	-2.65929	0.00783055	0.123243
ENSG00000261668	AC093591.2	25.0809	3.72042	1.40011	2.65723	0.0078785	0.123828
ENSG00000056998	GYG2	78.2586	1.80316	0.679166	2.65497	0.00793162	0.124493
ENSG00000161800	RACGAP1	98.784	-1.74415	0.657364	-2.65325	0.00797211	0.124958
ENSG00000184999	SLC22A10	24.7643	3.92539	1.47999	2.65231	0.00799434	0.125136
ENSG00000168615	ADAM9	1387.11	-0.456763	0.172284	-2.65122	0.00802005	0.125368
ENSG00000286214	AUXG01000058.1	109.861	1.52472	0.575421	2.64975	0.00805508	0.125744
ENSG00000165105	RASEF	956.466	-0.579807	0.218978	-2.64779	0.00810188	0.126133
ENSG00000287042	AC090945.1	36.9085	3.49594	1.32014	2.64815	0.00809341	0.126133
ENSG00000179958	DCTPP1	21.6005	-3.46462	1.30926	-2.64625	0.008139	0.126539
ENSG00000267365	KCNJ2-AS1	12.1442	-6.99606	2.64454	-2.64547	0.00815765	0.126658
ENSG00000093009	CDC45	12.984	-5.59671	2.11612	-2.6448	0.00817391	0.12674
ENSG00000090686	USP48	344.112	-0.955884	0.361737	-2.64249	0.00822997	0.126925
ENSG00000152270	PDE3B	194.644	-1.09405	0.413989	-2.64269	0.00822494	0.126925
ENSG00000154305	MIA3	4174.2	0.311889	0.118013	2.64283	0.00822169	0.126925
ENSG00000198353	HOXC4	16.3963	4.0844	1.54501	2.64361	0.00820264	0.126925
ENSG00000243943	ZNF512	122.331	1.57296	0.595654	2.64072	0.00827302	0.127418
ENSG00000168538	TRAPPC11	384.388	0.813536	0.308553	2.63662	0.00837374	0.128797
ENSG00000139970	RTN1	29.9559	2.7956	1.06192	2.63259	0.00847356	0.130158
ENSG00000118096	IFT46	91.4499	1.83856	0.698876	2.63073	0.00852011	0.130525
ENSG00000198755	RPL10A	516.724	-0.733023	0.278639	-2.63073	0.00852013	0.130525
ENSG00000155304	HSPA13	313.851	-1.00853	0.383474	-2.62998	0.00853892	0.130639
ENSG00000176771	NCKAP5	14.1477	4.94136	1.87953	2.62904	0.00856264	0.130828
ENSG00000163535	SGO2	132.657	-1.43129	0.544613	-2.62808	0.00858677	0.131022
ENSG00000102384	CENPI	30.3354	-2.96872	1.12989	-2.62744	0.00860304	0.131097
ENSG00000148450	MSRB2	85.4869	1.86975	0.711884	2.62648	0.00862722	0.131118
ENSG00000185920	PTCH1	181.753	1.20811	0.459948	2.62663	0.00862344	0.131118
ENSG00000134982	APC	1242.22	0.538646	0.205213	2.62482	0.00866941	0.131585
ENSG00000100888	CHD8	560.409	0.695892	0.265346	2.62258	0.0087266	0.131703
ENSG00000122406	RPL5	1159.53	-0.498122	0.18984	-2.6239	0.00869292	0.131703
ENSG00000129351	ILF3	367.304	-0.848837	0.323702	-2.62228	0.00873439	0.131703
ENSG00000213963	AC019080.1	12.7056	5.7572	2.19515	2.62268	0.00872402	0.131703
ENSG00000268364	SMC5-AS1	20.35	3.7418	1.42634	2.62336	0.0087068	0.131703
ENSG00000108953	YWHAE	2113.89	-0.505679	0.193227	-2.61703	0.00886995	0.133572
ENSG00000068489	PRR11	27.5871	-3.09707	1.18462	-2.61441	0.00893827	0.134317
ENSG00000120800	UTP20	524.669	-0.754153	0.28848	-2.61423	0.00894281	0.134317
ENSG00000285763	AL358777.1	25.2919	3.43423	1.31566	2.61028	0.00904684	0.135703
ENSG00000103034	NDRG4	32.9365	-2.71791	1.04213	-2.60803	0.00910637	0.136053
ENSG00000181894	ZNF329	71.9123	2.06163	0.790618	2.60762	0.0091175	0.136053
ENSG00000185046	ANKS1B	99.7357	1.67931	0.643958	2.60779	0.00911283	0.136053
ENSG00000252451	RNA5SP168	31.936	2.7658	1.06018	2.60879	0.00908624	0.136053
ENSG00000174953	DHX36	844.537	-0.555537	0.213191	-2.60582	0.00916555	0.136593
ENSG00000170161	AL512625.1	29.5422	2.90244	1.11503	2.603	0.00924111	0.137541
ENSG00000064042	LIMCH1	3884.48	0.359209	0.138045	2.60211	0.00926517	0.137543
ENSG00000164164	OTUD4	1108.07	-0.636458	0.244581	-2.60224	0.00926167	0.137543
ENSG00000257194	AC126178.1	16.794	6.09808	2.34448	2.60104	0.00929419	0.137796
ENSG00000196914	ARHGEF12	2016.1	0.461713	0.177565	2.60025	0.0093157	0.137937
ENSG00000138434	ITPRID2	386.44	0.797296	0.306693	2.59965	0.00933186	0.137999
ENSG00000279853	AC004453.2	11.0237	6.99605	2.69162	2.5992	0.00934425	0.138005
ENSG00000117632	STMN1	57.3554	-2.23503	0.860273	-2.59804	0.00937566	0.138114
ENSG00000279933	AL031595.1	11.1273	7.00554	2.6964	2.59811	0.00937396	0.138114
ENSG00000106723	SPIN1	1133.35	0.540254	0.208409	2.59228	0.00953435	0.139626
ENSG00000122026	RPL21	188.905	-1.10238	0.425274	-2.59216	0.00953747	0.139626
ENSG00000136527	TRA2B	1029.7	-0.517435	0.199684	-2.59128	0.0095621	0.139626
ENSG00000143799	PARP1	326.934	-0.908938	0.350805	-2.59101	0.00956957	0.139626
ENSG00000162923	WDR26	1919.04	0.446269	0.172267	2.59057	0.00958183	0.139626
ENSG00000169762	TAPT1	242.304	1.03921	0.401151	2.59058	0.00958154	0.139626
ENSG00000184900	SUMO3	175.317	-1.22646	0.47322	-2.59173	0.00954951	0.139626
ENSG00000187164	SHTN1	1385.71	0.481889	0.186063	2.58992	0.00959969	0.139626
ENSG00000240531	RPL21P123	25.7889	4.49408	1.7336	2.59234	0.00953268	0.139626
ENSG00000280392	AC007496.3	38.4769	2.93289	1.13231	2.59018	0.00959251	0.139626
ENSG00000085276	MECOM	28.5689	2.99166	1.1554	2.58928	0.00961771	0.139712
ENSG00000110422	HIPK3	679.767	0.738674	0.285451	2.58775	0.0096606	0.139981
ENSG00000166451	CENPN	83.3792	-1.85738	0.717754	-2.58777	0.00966006	0.139981
ENSG00000175104	TRAF6	199.116	1.52415	0.589185	2.58689	0.00968478	0.140155
ENSG00000183688	RFLNB	35.7817	-2.60576	1.00863	-2.58346	0.00978148	0.141377
ENSG00000107581	EIF3A	2980.71	-0.352472	0.136481	-2.58256	0.009807	0.141408
ENSG00000163507	CIP2A	89.1079	-1.72877	0.669413	-2.58252	0.00980824	0.141408
ENSG00000162944	RFTN2	12.0637	5.6809	2.2009	2.58117	0.00984669	0.141785
ENSG00000142937	RPS8	1123.99	-0.565602	0.219266	-2.57953	0.00989363	0.142114
ENSG00000157796	WDR19	400.374	-0.855328	0.331586	-2.5795	0.00989422	0.142114
ENSG00000187554	TLR5	25.3397	2.99242	1.16073	2.57805	0.00993582	0.142452
ENSG00000227862	HNRNPA1P31	11.3339	-6.90096	2.67705	-2.57782	0.00994253	0.142452
ENSG00000161048	NAPEPLD	266.867	0.914949	0.355098	2.57661	0.00997749	0.142775
ENSG00000113269	RNF130	100.023	1.53938	0.597572	2.57606	0.00999324	0.142823
ENSG00000134987	WDR36	464.995	-0.766167	0.297752	-2.57317	0.0100772	0.143488
ENSG00000136874	STX17	760.969	0.622303	0.241816	2.57346	0.0100688	0.143488
ENSG00000152558	TMEM123	965.439	-0.519827	0.201994	-2.57348	0.0100682	0.143488
ENSG00000104408	EIF3E	1366.78	-0.470128	0.18274	-2.57266	0.010092	0.143521
ENSG00000251363	LINC02315	32.0857	2.75497	1.07236	2.56907	0.0101973	0.144839
ENSG00000268686	AC010643.1	20.2835	-3.95842	1.54235	-2.56649	0.0102735	0.145741
ENSG00000231437	LINC01750	11.369	-6.90086	2.68932	-2.56602	0.0102872	0.145757
ENSG00000076382	SPAG5	41.369	-2.39302	0.934511	-2.56072	0.0104455	0.147458
ENSG00000101695	RNF125	106.895	-1.48669	0.580521	-2.56096	0.0104382	0.147458
ENSG00000183098	GPC6	32.4375	-2.72713	1.06499	-2.56071	0.0104457	0.147458
ENSG00000108179	PPIF	87.4307	-1.80842	0.706513	-2.55963	0.0104782	0.147621
ENSG00000123505	AMD1	2612.59	-0.418843	0.163668	-2.55911	0.0104942	0.147621
ENSG00000139197	PEX5	42.278	-2.47147	0.965776	-2.55905	0.0104958	0.147621
ENSG00000239557	AC092045.1	16.9424	-4.92953	1.92703	-2.5581	0.0105246	0.147845
ENSG00000242290	ZBTB20-AS5	12.1877	5.6967	2.22744	2.55752	0.0105422	0.147913
ENSG00000138641	HERC3	13.3396	-4.63491	1.81279	-2.55678	0.0105645	0.148044
ENSG00000279348	AC012513.3	68.2307	-1.80617	0.706701	-2.55577	0.0105953	0.148295
ENSG00000286406	AC138776.1	78.6808	1.88437	0.737856	2.55385	0.010654	0.148936
ENSG00000121413	ZSCAN18	45.8881	2.2603	0.88539	2.55289	0.0106834	0.148984
ENSG00000196793	ZNF239	82.8891	-1.62818	0.637686	-2.55326	0.0106719	0.148984
ENSG00000109323	MANBA	237.899	1.03343	0.405385	2.54926	0.0107953	0.150282
ENSG00000158402	CDC25C	12.2325	-5.55364	2.17873	-2.54902	0.0108025	0.150282
ENSG00000103061	SLC7A6OS	101.168	1.99541	0.783624	2.54638	0.0108846	0.151241
ENSG00000136040	PLXNC1	19.0679	-3.52541	1.38545	-2.5446	0.0109404	0.151833
ENSG00000100522	GNPNAT1	209.782	-1.07665	0.423407	-2.54283	0.0109959	0.152419
ENSG00000183309	ZNF623	281.639	-0.917108	0.360863	-2.54143	0.01104	0.152846
ENSG00000117650	NEK2	94.4791	-1.71213	0.673823	-2.54092	0.0110561	0.152885
ENSG00000104517	UBR5	1210.17	0.464672	0.183131	2.53738	0.0111687	0.154071
ENSG00000241913	RPS29P21	17.0923	4.19945	1.65493	2.53754	0.0111634	0.154071
ENSG00000083857	FAT1	1353.1	-0.457527	0.180443	-2.53558	0.0112262	0.154494
ENSG00000247315	ZCCHC3	58.0055	2.53941	1.00142	2.53582	0.0112185	0.154494
ENSG00000106125	MINDY4	16.0178	-4.37104	1.72429	-2.53499	0.0112451	0.15457
ENSG00000116005	PCYOX1	700.938	0.699146	0.276375	2.5297	0.011416	0.156732
ENSG00000178966	RMI1	411.579	-0.742795	0.293689	-2.52919	0.0114325	0.156741
ENSG00000196295	GARS-DT	640.866	0.616083	0.243623	2.52884	0.0114439	0.156741
ENSG00000049323	LTBP1	43.6259	2.64795	1.04769	2.52742	0.0114903	0.157188
ENSG00000229417	NPM1P25	21.3983	-3.49781	1.38428	-2.52682	0.0115102	0.157274
ENSG00000187678	SPRY4	19.5865	3.71858	1.47494	2.52118	0.0116962	0.159627
ENSG00000154473	BUB3	241.071	-0.976636	0.387577	-2.51985	0.0117405	0.160041
ENSG00000186480	INSIG1	203.66	-1.0362	0.411619	-2.51738	0.0118233	0.160978
ENSG00000006071	ABCC8	33.2542	2.52089	1.00169	2.51664	0.0118479	0.161123
ENSG00000185272	RBM11	11.9119	5.59431	2.22353	2.51596	0.011871	0.161246
ENSG00000214976	VDAC2P1	18.166	3.95805	1.5738	2.51497	0.0119044	0.161509
ENSG00000150776	NKAPD1	178.857	-1.38788	0.552015	-2.5142	0.0119303	0.161671
ENSG00000198237	AC131392.1	27.2081	3.37339	1.34244	2.51287	0.0119754	0.16209
ENSG00000138095	LRPPRC	747.771	-0.584252	0.232622	-2.5116	0.0120186	0.162484
ENSG00000200895	RN7SKP245	10.8523	-6.83372	2.72217	-2.51039	0.0120598	0.162659
ENSG00000287077	AL157893.2	10.8523	-6.83372	2.72217	-2.51039	0.0120598	0.162659
ENSG00000242779	ZNF702P	15.3196	3.93167	1.56709	2.5089	0.0121108	0.163156
ENSG00000279970	AC023024.2	17.665	3.82603	1.52642	2.50654	0.0121918	0.164055
ENSG00000104320	NBN	423.224	-0.759352	0.303081	-2.50544	0.0122298	0.164182
ENSG00000118655	DCLRE1B	50.5803	-2.39895	0.95742	-2.50564	0.012223	0.164182
ENSG00000108064	TFAM	514.885	-0.744919	0.29742	-2.5046	0.0122589	0.164315
ENSG00000184144	CNTN2	11.3448	5.59102	2.23254	2.50433	0.0122683	0.164315
ENSG00000271615	ACTG1P22	10.2927	6.89302	2.75302	2.5038	0.0122866	0.16437
ENSG00000071054	MAP4K4	449.14	0.747477	0.298656	2.5028	0.0123214	0.164454
ENSG00000129083	COPB1	1060.42	-0.532104	0.212603	-2.5028	0.0123215	0.164454
ENSG00000112796	ENPP5	183.483	1.14553	0.458215	2.49999	0.0124198	0.165182
ENSG00000135932	CAB39	615.757	0.613249	0.245339	2.4996	0.0124335	0.165182
ENSG00000140612	SEC11A	421.688	-0.75381	0.301508	-2.50013	0.0124147	0.165182
ENSG00000183765	CHEK2	35.0153	-2.50813	1.0034	-2.49963	0.0124324	0.165182
ENSG00000272140	AC022400.6	60.4402	2.1166	0.846926	2.49915	0.0124491	0.165199
ENSG00000083307	GRHL2	302.73	0.869195	0.347899	2.49841	0.0124751	0.165353
ENSG00000100077	GRK3	381.355	-0.79408	0.318001	-2.4971	0.0125213	0.165758
ENSG00000113811	SELENOK	48.6532	2.08216	0.833998	2.4966	0.012539	0.165758
ENSG00000274015	AL136038.5	12.6902	-5.56221	2.22816	-2.49632	0.0125489	0.165758
ENSG00000165502	RPL36AL	320.847	-0.823702	0.330083	-2.49544	0.0125802	0.16598
ENSG00000234361	AL391863.2	18.3292	3.58307	1.43767	2.49227	0.0126929	0.167276
ENSG00000252906	SCARNA3	13.868	-4.62936	1.85805	-2.49151	0.0127201	0.167443
ENSG00000228368	AC106873.1	79.7914	2.04775	0.822795	2.48877	0.0128184	0.168544
ENSG00000107815	TWNK	14.6372	-4.83429	1.94418	-2.48654	0.0128991	0.169218
ENSG00000245888	NSMCE1-DT	32.0003	3.24491	1.30481	2.48688	0.012887	0.169218
ENSG00000251432	LINC02615	201.479	1.07189	0.431214	2.48574	0.0129283	0.169408
ENSG00000114850	SSR3	746.563	-0.645834	0.259898	-2.48495	0.012957	0.169433
ENSG00000148516	ZEB1	13.6082	4.72167	1.90016	2.48488	0.0129597	0.169433
ENSG00000131844	MCCC2	925.436	-0.581517	0.234077	-2.4843	0.0129807	0.169515
ENSG00000247572	CKMT2-AS1	120.641	1.29258	0.520545	2.48312	0.0130237	0.169885
ENSG00000234473	ZNF101P2	10.5939	-6.79894	2.73961	-2.48171	0.0130752	0.17017
ENSG00000267595	AC060780.3	16.1203	-3.86546	1.55733	-2.48211	0.0130607	0.17017
ENSG00000186638	KIF24	16.542	-3.86741	1.55875	-2.48109	0.0130981	0.170275
ENSG00000177125	ZBTB34	162.877	1.29288	0.521248	2.48036	0.013125	0.170433
ENSG00000184678	HIST2H2BE	562.001	0.625049	0.252162	2.47876	0.0131839	0.171004
ENSG00000233382	NKAPP1	18.0973	3.86326	1.55912	2.47785	0.0132177	0.171249
ENSG00000067334	DNTTIP2	698.102	-0.683421	0.275901	-2.47705	0.0132472	0.171438
ENSG00000151458	ANKRD50	320.817	0.866256	0.349867	2.47596	0.0132879	0.171773
ENSG00000106554	CHCHD3	191.956	-1.50922	0.609795	-2.47496	0.0133252	0.172061
ENSG00000101577	LPIN2	128.716	-1.24876	0.504846	-2.47355	0.0133777	0.172545
ENSG00000139146	SINHCAF	236.719	-0.965501	0.390429	-2.47292	0.0134014	0.172657
ENSG00000130544	ZNF557	113.201	-1.43909	0.58205	-2.47244	0.0134192	0.172673
ENSG00000180354	MTURN	107.355	1.37247	0.555187	2.47209	0.0134326	0.172673
ENSG00000271137	AC006254.3	27.5269	3.48846	1.4123	2.47006	0.013509	0.173461
ENSG00000076554	TPD52	1275.28	-0.461036	0.18672	-2.46914	0.013544	0.173522
ENSG00000165282	PIGO	35.8556	-2.90463	1.17625	-2.4694	0.0135341	0.173522
ENSG00000100938	GMPR2	100.007	-1.51703	0.615112	-2.46626	0.0136532	0.173924
ENSG00000105835	NAMPT	1829.96	0.459356	0.186157	2.46758	0.0136031	0.173924
ENSG00000175792	RUVBL1	49.3339	-2.16835	0.879232	-2.46619	0.0136558	0.173924
ENSG00000205808	PLPP6	145.008	-1.19385	0.484044	-2.46642	0.0136472	0.173924
ENSG00000226465	AL390198.1	21.4852	3.20216	1.29856	2.46592	0.013666	0.173924
ENSG00000280432	AP000962.2	356.992	0.832118	0.337257	2.46731	0.0136133	0.173924
ENSG00000065911	MTHFD2	245.362	-0.977526	0.397068	-2.46186	0.013822	0.175714
ENSG00000260448	LCMT1-AS1	15.4519	4.9109	1.99541	2.4611	0.0138512	0.175893
ENSG00000101000	PROCR	19.2638	3.73083	1.51692	2.45947	0.0139142	0.176497
ENSG00000136098	NEK3	27.3486	-2.93532	1.19385	-2.45871	0.0139436	0.176676
ENSG00000178567	EPM2AIP1	1780.59	0.480068	0.195313	2.45794	0.0139735	0.17686
ENSG00000151693	ASAP2	86.3418	1.57466	0.641639	2.45413	0.0141228	0.178365
ENSG00000173681	BCLAF3	134.502	1.25147	0.509949	2.45411	0.0141235	0.178365
ENSG00000080546	SESN1	754.674	0.570412	0.232669	2.45161	0.014222	0.179365
ENSG00000106537	TSPAN13	179.52	-1.13517	0.463163	-2.45091	0.0142495	0.179365
ENSG00000131373	HACL1	123.918	1.38821	0.566352	2.45115	0.01424	0.179365
ENSG00000108091	CCDC6	1497.51	-0.438595	0.179008	-2.45014	0.0142801	0.179555
ENSG00000079387	SENP1	401.321	-0.985445	0.402287	-2.44961	0.0143011	0.179623
ENSG00000072415	MPP5	646.933	0.601874	0.246025	2.44639	0.0144293	0.179642
ENSG00000079785	DDX1	601.914	-0.615177	0.251472	-2.4463	0.0144329	0.179642
ENSG00000138326	RPS24	1594.52	-0.415151	0.169547	-2.44859	0.0143415	0.179642
ENSG00000156273	BACH1	278.707	-0.879686	0.359386	-2.44774	0.0143754	0.179642
ENSG00000173674	EIF1AX	410.609	-0.732576	0.29931	-2.44755	0.014383	0.179642
ENSG00000203797	DDO	11.8729	4.60025	1.88027	2.44659	0.0144216	0.179642
ENSG00000240449	AC005586.1	18.1285	4.72161	1.93013	2.44627	0.0144342	0.179642
ENSG00000261098	AP000766.1	303.033	0.96019	0.392548	2.44605	0.0144432	0.179642
ENSG00000277462	ZNF670	66.9528	-1.84059	0.752095	-2.44729	0.0143935	0.179642
ENSG00000152234	ATP5F1A	999.791	-0.537129	0.219706	-2.44476	0.0144949	0.180091
ENSG00000168028	RPSA	260.26	-0.917669	0.3757	-2.44256	0.0145836	0.180997
ENSG00000136938	ANP32B	775.94	-0.548171	0.224477	-2.44199	0.0146065	0.181086
ENSG00000230497	EEF1B2P8	57.2725	1.97634	0.809716	2.44079	0.0146553	0.181495
ENSG00000163660	CCNL1	746.382	-0.568095	0.232799	-2.44028	0.0146758	0.181554
ENSG00000128791	TWSG1	619.807	0.682983	0.279935	2.43979	0.0146957	0.181605
ENSG00000250069	AC011379.1	40.9092	2.6132	1.07216	2.43733	0.014796	0.182648
ENSG00000112425	EPM2A	48.3489	2.0634	0.847984	2.4333	0.0149617	0.184339
ENSG00000260804	LINC01963	20.7669	-3.60483	1.48151	-2.43322	0.0149651	0.184339
ENSG00000169905	TOR1AIP2	691.079	0.557556	0.229414	2.43035	0.0150844	0.185611
ENSG00000232656	IDI2-AS1	10.6005	5.48812	2.26	2.42837	0.0151668	0.186426
ENSG00000226138	AC004801.1	16.0564	4.96129	2.04416	2.42705	0.015222	0.186904
ENSG00000145391	SETD7	1441.96	-0.423653	0.174612	-2.42625	0.0152557	0.186939
ENSG00000159131	GART	188.371	-1.06103	0.437318	-2.42621	0.0152573	0.186939
ENSG00000260793	AC003102.1	12.0781	5.61564	2.31513	2.42563	0.0152818	0.18704
ENSG00000279390	AF127577.6	51.9	1.94558	0.802297	2.42502	0.0153077	0.187157
ENSG00000198046	ZNF667	86.6755	-1.72944	0.713583	-2.4236	0.0153675	0.18749
ENSG00000226771	AP001136.1	179.631	1.03921	0.428768	2.4237	0.0153632	0.18749
ENSG00000111249	CUX2	10.0771	-6.72676	2.77675	-2.42253	0.0154129	0.187845
ENSG00000138767	CNOT6L	330.065	-0.803071	0.331627	-2.42161	0.0154521	0.188123
ENSG00000078140	UBE2K	832.038	-0.5155	0.212917	-2.42114	0.015472	0.188167
ENSG00000071051	NCK2	26.5821	2.71251	1.12102	2.41967	0.0155344	0.188527
ENSG00000253369	AC022034.3	184.695	1.12222	0.463769	2.41978	0.0155297	0.188527
ENSG00000105821	DNAJC2	736.684	-0.553012	0.228621	-2.4189	0.0155673	0.188727
ENSG00000100354	TNRC6B	1689.38	0.38875	0.160739	2.41851	0.015584	0.188731
ENSG00000137941	TTLL7	428.084	0.744966	0.308133	2.41768	0.01562	0.188967
ENSG00000023909	GCLM	212.76	-1.07404	0.44467	-2.41536	0.0157199	0.189777
ENSG00000261485	PAN3-AS1	40.9029	3.24765	1.34439	2.4157	0.0157051	0.189777
ENSG00000231925	TAPBP	119.69	1.32566	0.549066	2.41439	0.0157617	0.190082
ENSG00000065518	NDUFB4	344.85	0.830538	0.344095	2.41369	0.0157919	0.190171
ENSG00000225871	AC245100.2	41.8822	-2.1771	0.90207	-2.41345	0.0158021	0.190171
ENSG00000152092	ASTN1	14.0911	4.7739	1.97963	2.41151	0.0158866	0.190988
ENSG00000224023	EDRF1-DT	16.3816	-3.85067	1.5971	-2.41103	0.0159074	0.191039
ENSG00000265908	AC024267.5	205.964	1.05513	0.438232	2.4077	0.0160534	0.19259
ENSG00000143457	GOLPH3L	1279.91	-0.436362	0.181383	-2.40575	0.0161392	0.193376
ENSG00000144895	EIF2A	664.988	-0.577691	0.240159	-2.40545	0.0161525	0.193376
ENSG00000168159	RNF187	81.1159	-1.58559	0.659698	-2.4035	0.0162388	0.194005
ENSG00000273002	AL355388.2	10.2152	5.43537	2.26127	2.40368	0.016231	0.194005
ENSG00000100528	CNIH1	260.218	-0.92861	0.3865	-2.40262	0.0162783	0.194037
ENSG00000153201	RANBP2	3272.47	0.306173	0.12745	2.40231	0.016292	0.194037
ENSG00000181788	SIAH2	152.71	-1.30169	0.541691	-2.40302	0.0162604	0.194037
ENSG00000109475	RPL34	569.972	-0.621631	0.258856	-2.40145	0.0163302	0.194179
ENSG00000174442	ZWILCH	242.218	-1.14385	0.476385	-2.40109	0.0163462	0.194179
ENSG00000237595	LINC01275	10.4139	5.39649	2.24769	2.4009	0.0163546	0.194179
ENSG00000231549	ATP5MDP1	12.192	4.72345	1.96779	2.40038	0.0163779	0.194255
ENSG00000170500	LONRF2	313.082	0.926484	0.386149	2.39929	0.0164267	0.194633
ENSG00000100941	PNN	2433.54	-0.367014	0.153063	-2.3978	0.0164937	0.194826
ENSG00000162819	BROX	975.307	0.481785	0.200915	2.39795	0.016487	0.194826
ENSG00000198130	HIBCH	111.351	1.29854	0.541498	2.39806	0.0164822	0.194826
ENSG00000017797	RALBP1	128.353	-1.26566	0.528111	-2.39658	0.0165489	0.195277
ENSG00000127863	TNFRSF19	328.64	0.859288	0.358645	2.39593	0.0165784	0.195288
ENSG00000198342	ZNF442	56.5099	2.24144	0.935568	2.39581	0.0165838	0.195288
ENSG00000227211	AL035551.1	24.2773	3.14691	1.3139	2.39509	0.0166161	0.195469
ENSG00000272750	AL592148.3	73.5515	1.59207	0.664962	2.39423	0.0166553	0.195729
ENSG00000143797	MBOAT2	323.896	-0.788346	0.32955	-2.39219	0.0167481	0.196619
ENSG00000197653	DNAH10	16.4343	3.76209	1.57322	2.39133	0.0167875	0.196881
ENSG00000158125	XDH	10.8703	5.52496	2.31211	2.38957	0.0168682	0.197024
ENSG00000165322	ARHGAP12	257.423	0.875586	0.366309	2.39029	0.0168351	0.197024
ENSG00000213762	ZNF134	264.536	-1.10554	0.462624	-2.38973	0.016861	0.197024
ENSG00000278900	AC139792.2	44.354	2.07461	0.868196	2.38957	0.0168682	0.197024
ENSG00000180425	C11orf71	448.843	-0.679426	0.284379	-2.38916	0.0168872	0.197045
ENSG00000123684	LPGAT1	505.149	0.631022	0.264406	2.38657	0.0170065	0.198237
ENSG00000091651	ORC6	38.8964	-2.19608	0.9206	-2.38549	0.0170564	0.198618
ENSG00000267680	ZNF224	52.5149	2.074	0.87006	2.38375	0.0171374	0.199359
ENSG00000197125	OR8B8	11.9355	4.68954	1.96762	2.38336	0.0171555	0.199368
ENSG00000133226	SRRM1	869.829	0.521726	0.218944	2.38292	0.0171759	0.199404
ENSG00000064601	CTSA	16.9633	-3.65209	1.53289	-2.38249	0.0171958	0.199433
ENSG00000130649	CYP2E1	26.6991	3.31693	1.39292	2.38128	0.0172526	0.19989
ENSG00000067167	TRAM1	532.83	-0.660479	0.277411	-2.38086	0.0172721	0.199914
ENSG00000161692	DBF4B	13.4135	-4.57505	1.9226	-2.37962	0.0173307	0.200391
ENSG00000162604	TM2D1	199.066	0.988	0.415258	2.37924	0.0173482	0.200393
ENSG00000005483	KMT2E	2115.13	0.347082	0.146148	2.37487	0.0175551	0.202579
ENSG00000155099	PIP4P2	71.2323	1.65889	0.698999	2.37323	0.0176331	0.20325
ENSG00000251552	COQ10BP2	16.2735	-4.85965	2.04797	-2.37291	0.0176486	0.20325
ENSG00000112531	QKI	500.591	0.635151	0.268125	2.36886	0.0178428	0.205093
ENSG00000130826	DKC1	317.849	-0.827062	0.349143	-2.36883	0.0178443	0.205093
ENSG00000260689	HNRNPA3P11	29.0975	2.54898	1.07628	2.36833	0.0178687	0.205169
ENSG00000104671	DCTN6	259.993	-0.930921	0.393194	-2.36759	0.0179044	0.205232
ENSG00000196586	MYO6	6446.85	-0.263142	0.111149	-2.36748	0.0179098	0.205232
ENSG00000109929	SC5D	665.019	0.555384	0.234721	2.36615	0.0179743	0.205357
ENSG00000141378	PTRH2	243.978	-0.907876	0.38367	-2.3663	0.017967	0.205357
ENSG00000149212	SESN3	4579.74	0.305035	0.128909	2.36628	0.0179681	0.205357
ENSG00000055044	NOP58	264.337	-0.84602	0.35767	-2.36536	0.0180124	0.205384
ENSG00000139154	AEBP2	299.543	-0.807163	0.341207	-2.36561	0.0180002	0.205384
ENSG00000121417	ZNF211	48.8698	2.54238	1.07504	2.36491	0.0180344	0.205432
ENSG00000164175	SLC45A2	10.1441	5.35814	2.26736	2.36316	0.0181198	0.206184
ENSG00000278385	AC121338.2	19.4899	-3.62205	1.53293	-2.36282	0.0181363	0.206184
ENSG00000109814	UGDH	462.079	-0.721563	0.305551	-2.36151	0.0182005	0.206709
ENSG00000064607	SUGP2	283.886	0.864339	0.366239	2.36004	0.0182729	0.207122
ENSG00000105173	CCNE1	25.6772	3.4569	1.46455	2.36038	0.018256	0.207122
ENSG00000062485	CS	434.571	-0.691679	0.293183	-2.35921	0.018314	0.207385
ENSG00000100650	SRSF5	1975.1	0.42853	0.181774	2.35749	0.0183987	0.208139
ENSG00000171608	PIK3CD	73.3113	1.7445	0.740121	2.35705	0.018421	0.208184
ENSG00000252448	RF00092	10.5596	5.41325	2.29698	2.35668	0.0184389	0.208184
ENSG00000154839	SKA1	20.4737	-3.19806	1.35845	-2.3542	0.0185627	0.209325
ENSG00000157224	CLDN12	1082.59	0.456932	0.194115	2.35393	0.0185764	0.209325
ENSG00000138757	G3BP2	1363.69	-0.410537	0.174495	-2.35272	0.0186365	0.209592
ENSG00000279712	FP325330.3	43.9542	2.22311	0.944822	2.35294	0.0186258	0.209592
ENSG00000232499	AL391058.1	10.3259	-5.30658	2.25642	-2.35177	0.0186842	0.209924
ENSG00000108384	RAD51C	164.196	-1.11494	0.474283	-2.3508	0.0187331	0.21013
ENSG00000215256	DHRS4-AS1	285.882	-0.974325	0.414486	-2.35068	0.0187391	0.21013
ENSG00000129173	E2F8	59.6677	-2.05777	0.876629	-2.34737	0.0189067	0.211596
ENSG00000165959	CLMN	174.026	1.07083	0.456118	2.34771	0.0188891	0.211596
ENSG00000134001	EIF2S1	460.49	-0.733417	0.312749	-2.34506	0.0190239	0.212701
ENSG00000115091	ACTR3	1113.12	-0.584589	0.249327	-2.34467	0.0190439	0.212718
ENSG00000182636	NDN	200.852	-0.995185	0.424538	-2.34416	0.01907	0.212804
ENSG00000106460	TMEM106B	1227.34	0.428979	0.183346	2.33973	0.0192979	0.213075
ENSG00000109084	TMEM97	175.852	-1.0336	0.441897	-2.33901	0.0193351	0.213075
ENSG00000109118	PHF12	829.602	0.538241	0.229816	2.34206	0.0191778	0.213075
ENSG00000111266	DUSP16	386.938	0.819239	0.349738	2.34244	0.0191582	0.213075
ENSG00000126005	MMP24OS	33.3531	2.34661	1.00251	2.34073	0.0192463	0.213075
ENSG00000148399	DPH7	30.3995	2.51522	1.07495	2.33984	0.0192921	0.213075
ENSG00000163938	GNL3	506.647	-0.661091	0.282599	-2.33932	0.0193187	0.213075
ENSG00000176386	CDC26	14.5651	-4.22628	1.80663	-2.33932	0.0193191	0.213075
ENSG00000188554	NBR1	1075.46	0.590332	0.252326	2.33956	0.0193063	0.213075
ENSG00000215417	MIR17HG	64.8637	-1.73188	0.740266	-2.33953	0.0193078	0.213075
ENSG00000225498	AC002064.1	19.9402	3.08292	1.31639	2.34195	0.0191835	0.213075
ENSG00000248905	FMN1	12.6362	-5.54572	2.36732	-2.34262	0.0191491	0.213075
ENSG00000279133	AC018628.1	87.9394	1.7325	0.739996	2.34123	0.0192204	0.213075
ENSG00000203667	COX20	81.9973	1.68968	0.72285	2.33752	0.0194122	0.21372
ENSG00000072134	EPN2	67.4728	-1.70114	0.728198	-2.3361	0.0194859	0.214326
ENSG00000149179	C11orf49	33.0222	-2.39582	1.02625	-2.33455	0.019567	0.215013
ENSG00000138109	CYP2C9	213.406	0.92566	0.396622	2.33386	0.019603	0.215203
ENSG00000138018	SELENOI	577.578	-0.588484	0.252267	-2.33279	0.0196594	0.215616
ENSG00000116001	TIA1	456.59	0.698805	0.299625	2.33227	0.0196867	0.21571
ENSG00000287499	AL357139.2	11.7447	-4.44394	1.90572	-2.33189	0.0197066	0.215722
ENSG00000075407	ZNF37A	1272.46	0.433373	0.185913	2.33105	0.0197508	0.216001
ENSG00000092470	WDR76	46.493	-2.29642	0.985985	-2.32906	0.019856	0.216945
ENSG00000171492	LRRC8D	412.098	-0.735794	0.316057	-2.32804	0.0199098	0.217326
ENSG00000278311	GGNBP2	497.684	0.719294	0.309202	2.32629	0.0200032	0.218139
ENSG00000119446	RBM18	426.146	-0.678984	0.29196	-2.3256	0.0200396	0.21833
ENSG00000117155	SSX2IP	774.396	-0.552155	0.237662	-2.32328	0.020164	0.219276
ENSG00000172339	ALG14	47.5327	-2.20671	0.94997	-2.32292	0.0201833	0.219276
ENSG00000181555	SETD2	917.774	0.530242	0.228266	2.32292	0.0201837	0.219276
ENSG00000106105	GARS	912.184	-0.483374	0.208123	-2.32255	0.0202035	0.219284
ENSG00000100644	HIF1A	1754.76	0.388787	0.167755	2.31759	0.0204716	0.219706
ENSG00000130023	ERMARD	281.021	0.811831	0.350148	2.31854	0.0204202	0.219706
ENSG00000136108	CKAP2	394.7	-0.738548	0.3186	-2.3181	0.0204438	0.219706
ENSG00000139631	CSAD	172.231	1.08249	0.46663	2.31981	0.020351	0.219706
ENSG00000155792	DEPTOR	35.4809	-2.48495	1.0714	-2.31936	0.0203756	0.219706
ENSG00000159399	HK2	218.347	-0.924271	0.398799	-2.31764	0.0204691	0.219706
ENSG00000174437	ATP2A2	2266.81	-0.341678	0.147205	-2.3211	0.0202816	0.219706
ENSG00000186834	HEXIM1	345.154	0.789126	0.340091	2.32034	0.0203227	0.219706
ENSG00000226284	ARPC3P1	11.5333	4.6392	2.00148	2.31788	0.0204556	0.219706
ENSG00000232912	RERE-AS1	67.8698	1.61238	0.695701	2.31763	0.0204695	0.219706
ENSG00000237187	NR2F1-AS1	19.0149	-3.6914	1.59029	-2.32121	0.0202753	0.219706
ENSG00000285219	HULC	132.881	1.17671	0.507403	2.31908	0.020391	0.219706
ENSG00000112118	MCM3	30.8087	-2.46728	1.06616	-2.31417	0.0206583	0.221441
ENSG00000152133	GPATCH11	68.2541	-1.72937	0.747373	-2.31393	0.0206716	0.221441
ENSG00000275839	AC243654.2	24.6579	-2.86428	1.23851	-2.31268	0.0207402	0.221968
ENSG00000073803	MAP3K13	278.778	0.893195	0.38634	2.31194	0.0207811	0.221993
ENSG00000271013	LRRC37A9P	24.1684	-2.86289	1.23824	-2.31207	0.0207738	0.221993
ENSG00000133706	LARS	1421.05	-0.409185	0.177073	-2.31083	0.0208422	0.222439
ENSG00000181220	ZNF746	233.329	-0.934599	0.404597	-2.30995	0.0208909	0.222752
ENSG00000229052	AL449283.1	18.6232	-3.66199	1.58571	-2.30937	0.0209232	0.222891
ENSG00000156261	CCT8	417.022	-0.677135	0.293826	-2.30454	0.0211921	0.225546
ENSG00000118181	RPS25	829.424	-0.489055	0.21225	-2.30415	0.0212143	0.225573
ENSG00000198380	GFPT1	1248.31	-0.44806	0.19475	-2.30069	0.0214092	0.227436
ENSG00000122952	ZWINT	62.7713	-2.24693	0.976846	-2.30019	0.0214376	0.227527
ENSG00000166352	C11orf74	40.0626	2.32347	1.01105	2.29808	0.0215572	0.228585
ENSG00000181544	FANCB	32.2025	-2.38353	1.03786	-2.29659	0.0216419	0.229273
ENSG00000185947	ZNF267	154.796	-1.08921	0.474401	-2.29598	0.0216773	0.229436
ENSG00000106153	CHCHD2	120.064	-1.2011	0.523354	-2.29501	0.0217327	0.2296
ENSG00000199150	MIRLET7G	21.4868	-4.26132	1.85651	-2.29535	0.0217133	0.2296
ENSG00000246225	AC006299.1	771.631	0.525345	0.229002	2.29406	0.0217871	0.229964
ENSG00000125821	DTD1	33.7805	-2.53544	1.10604	-2.29235	0.0218855	0.230158
ENSG00000152601	MBNL1	684.161	-0.618817	0.269872	-2.293	0.0218478	0.230158
ENSG00000196531	NACA	1567.82	-0.432792	0.188714	-2.29338	0.0218263	0.230158
ENSG00000213639	PPP1CB	1097.2	-0.446609	0.194819	-2.29243	0.0218811	0.230158
ENSG00000121067	SPOP	317.444	0.805645	0.352142	2.28784	0.0221469	0.232059
ENSG00000152147	GEMIN6	14.6799	-3.68264	1.60932	-2.28832	0.022119	0.232059
ENSG00000153140	CETN3	204.552	-0.999087	0.436652	-2.28806	0.0221338	0.232059
ENSG00000197451	HNRNPAB	60.1512	-1.77058	0.773594	-2.28878	0.0220924	0.232059
ENSG00000112981	NME5	190.538	-0.969543	0.423947	-2.28694	0.022199	0.232393
ENSG00000101407	TTI1	48.9296	1.87675	0.82086	2.28632	0.0222353	0.232561
ENSG00000267060	PTGES3L	33.5258	2.41314	1.05631	2.2845	0.0223423	0.233468
ENSG00000134909	ARHGAP32	691.818	0.56103	0.245827	2.28221	0.0224767	0.234659
ENSG00000273294	C1QTNF3-AMACR	14.7375	3.54607	1.55405	2.28182	0.0224998	0.234688
ENSG00000182010	RTKN2	77.1329	-1.81795	0.796832	-2.28147	0.0225208	0.234694
ENSG00000163637	PRICKLE2	71.1615	2.44841	1.07407	2.27957	0.0226332	0.235651
ENSG00000155380	SLC16A1	516.946	-0.63533	0.278758	-2.27914	0.0226585	0.235702
ENSG00000124659	TBCC	11.0211	-5.40724	2.37401	-2.27768	0.0227454	0.236129
ENSG00000212521	RNU6-918P	12.4539	5.72772	2.515	2.27742	0.0227611	0.236129
ENSG00000270071	AP001172.1	426.323	0.694013	0.304664	2.27796	0.0227288	0.236129
ENSG00000106261	ZKSCAN1	1019.07	0.445637	0.195932	2.27445	0.0229388	0.236978
ENSG00000168769	TET2	698.137	0.530838	0.233383	2.27453	0.022934	0.236978
ENSG00000171189	GRIK1	13.8148	4.1199	1.81147	2.27433	0.022946	0.236978
ENSG00000189369	GSPT2	26.0163	-2.67473	1.17549	-2.27542	0.0228809	0.236978
ENSG00000260536	AL035071.2	16.4017	-3.49796	1.53801	-2.27435	0.0229449	0.236978
ENSG00000236532	LINC01695	10.0803	5.34216	2.34929	2.27395	0.0229693	0.237006
ENSG00000278540	ACACA	1655.03	-0.377009	0.165825	-2.27354	0.0229938	0.237046
ENSG00000040275	SPDL1	304.911	-0.791578	0.348587	-2.27082	0.0231578	0.23831
ENSG00000116044	NFE2L2	318.898	0.788166	0.347081	2.27084	0.0231566	0.23831
ENSG00000099942	CRKL	280.283	-0.843582	0.371555	-2.27041	0.0231827	0.238353
ENSG00000164134	NAA15	608.872	-0.637615	0.280894	-2.26994	0.023211	0.238431
ENSG00000128039	SRD5A3	258.789	-0.834238	0.367722	-2.26867	0.0232885	0.238801
ENSG00000185721	DRG1	82.9476	1.46035	0.643634	2.26891	0.0232735	0.238801
ENSG00000143375	CGN	23.4876	-2.75005	1.21331	-2.26656	0.0234169	0.239764
ENSG00000263883	EEF1DP7	12.1962	5.70141	2.51595	2.2661	0.023445	0.239764
ENSG00000272674	PCDHB16	16.5674	3.4969	1.54296	2.26635	0.0234297	0.239764
ENSG00000102471	NDFIP2	353.106	-0.707197	0.312498	-2.26305	0.0236327	0.241469
ENSG00000148303	RPL7A	736.083	-0.526459	0.232679	-2.2626	0.0236604	0.241538
ENSG00000225258	AC009478.1	187.212	0.985923	0.436024	2.26117	0.0237489	0.242226
ENSG00000164713	BRI3	54.4414	2.03976	0.902475	2.26019	0.0238096	0.24263
ENSG00000164647	STEAP1	1449.36	0.445156	0.197127	2.25822	0.0239318	0.243504
ENSG00000203943	SAMD13	83.9564	-1.51945	0.672881	-2.25813	0.0239377	0.243504
ENSG00000269984	AC078795.1	38.0099	2.33274	1.03362	2.25688	0.0240159	0.244083
ENSG00000161980	POLR3K	64.5896	-1.619	0.717992	-2.2549	0.0241395	0.245124
ENSG00000134107	BHLHE40	61.2218	-1.74852	0.775663	-2.25423	0.024182	0.245338
ENSG00000085449	WDFY1	277.168	0.832018	0.369236	2.25335	0.0242371	0.245429
ENSG00000134057	CCNB1	97.9798	-1.50156	0.666567	-2.25267	0.0242801	0.245429
ENSG00000141040	ZNF287	85.2933	1.41064	0.626063	2.2532	0.0242466	0.245429
ENSG00000164305	CASP3	62.868	-1.71072	0.759444	-2.2526	0.0242845	0.245429
ENSG00000165490	DDIAS	52.985	-1.91844	0.851733	-2.25239	0.0242976	0.245429
ENSG00000157426	AASDH	211.79	-0.894097	0.397582	-2.24883	0.024523	0.247489
ENSG00000181722	ZBTB20	330.899	0.74435	0.331141	2.24783	0.0245868	0.247915
ENSG00000163635	ATXN7	47.6489	2.39302	1.06517	2.2466	0.0246657	0.248493
ENSG00000039319	ZFYVE16	806.25	0.528488	0.235412	2.24495	0.0247713	0.248713
ENSG00000154122	ANKH	260.303	-0.830213	0.369821	-2.24491	0.024774	0.248713
ENSG00000259562	AC090607.2	24.7196	2.66163	1.18523	2.24568	0.0247248	0.248713
ENSG00000285679	AC079142.1	26.9924	2.72607	1.21417	2.24522	0.0247538	0.248713
ENSG00000129534	MIS18BP1	237.529	-0.856429	0.381596	-2.24433	0.0248109	0.248867
ENSG00000035115	SH3YL1	191.91	0.965526	0.430443	2.2431	0.0248905	0.24923
ENSG00000136628	EPRS	2243.78	-0.362679	0.161664	-2.24342	0.02487	0.24923
ENSG00000267781	SLC25A36P1	11.443	4.63367	2.06645	2.24233	0.02494	0.249509
ENSG00000023445	BIRC3	133.379	1.13675	0.507159	2.24141	0.0249992	0.249883
ENSG00000120549	KIAA1217	580.715	0.621785	0.277467	2.24093	0.0250305	0.249979
ENSG00000146038	DCDC2	34.7983	2.73062	1.2189	2.24023	0.0250757	0.250036
ENSG00000265717	AC103808.3	16.409	-3.98144	1.77756	-2.23984	0.0251014	0.250036
ENSG00000276291	FRG1HP	70.5949	1.56874	0.70028	2.24016	0.0250807	0.250036
ENSG00000251629	LINC02241	38.5836	2.17045	0.969568	2.23857	0.0251837	0.250639
ENSG00000272442	AL353588.1	17.4761	-4.4046	1.96839	-2.23767	0.0252426	0.251007
ENSG00000122299	ZC3H7A	330.951	0.730253	0.326639	2.23566	0.0253741	0.252098
ENSG00000242622	AC092910.3	30.7595	-2.33977	1.04699	-2.23476	0.0254331	0.252466
ENSG00000260565	ERVK13-1	444.46	0.631175	0.28257	2.2337	0.0255031	0.252943
ENSG00000065413	ANKRD44	155.986	1.35439	0.606547	2.23294	0.0255527	0.252976
ENSG00000185480	PARPBP	61.881	-1.64368	0.736028	-2.23318	0.0255372	0.252976
ENSG00000215421	ZNF407	285.438	-0.962975	0.431316	-2.23264	0.0255724	0.252976
ENSG00000147535	PLPP5	266.671	-0.824977	0.369713	-2.2314	0.0256548	0.253355
ENSG00000169100	SLC25A6	69.7082	-1.54013	0.690133	-2.23164	0.025639	0.253355
ENSG00000155287	SLC25A28	14.6318	-4.7741	2.13988	-2.23101	0.0256803	0.253389
ENSG00000141179	PCTP	31.136	2.4381	1.09317	2.23031	0.0257269	0.253632
ENSG00000112357	PEX7	67.0811	-1.68008	0.753467	-2.2298	0.0257608	0.253749
ENSG00000279265	AC000123.2	10.124	-5.22434	2.34374	-2.22906	0.0258099	0.254015
ENSG00000072832	CRMP1	345.889	0.851544	0.38216	2.22824	0.0258647	0.254336
ENSG00000196371	FUT4	14.8326	-4.10636	1.84332	-2.2277	0.0259007	0.254473
ENSG00000256537	SMIM10L1	153.466	1.09693	0.492502	2.22726	0.0259297	0.25454
ENSG00000159579	RSPRY1	185.55	0.979262	0.439812	2.22655	0.0259775	0.254792
ENSG00000091140	DLD	957.012	-0.472541	0.212327	-2.22554	0.0260452	0.255238
ENSG00000114982	KANSL3	189.47	0.951713	0.428092	2.22315	0.0262058	0.256104
ENSG00000137135	ARHGEF39	15.3416	-3.49529	1.5723	-2.22305	0.0262124	0.256104
ENSG00000260733	AC046158.1	12.6814	-5.55231	2.49796	-2.22274	0.0262335	0.256104
ENSG00000272374	Z97832.2	33.9697	2.68284	1.20694	2.22284	0.0262263	0.256104
ENSG00000287142	AL355053.1	212.318	1.1844	0.532897	2.22257	0.0262448	0.256104
ENSG00000065183	WDR3	191.668	-0.961039	0.432709	-2.22098	0.0263522	0.256499
ENSG00000102349	KLF8	23.6046	2.65803	1.19651	2.22149	0.0263178	0.256499
ENSG00000149289	ZC3H12C	71.5274	-1.70234	0.766371	-2.22129	0.026331	0.256499
ENSG00000174672	BRSK2	14.615	5.00145	2.25237	2.22053	0.0263826	0.256578
ENSG00000108021	TASOR2	816.471	0.491923	0.221703	2.21884	0.0264978	0.257481
ENSG00000283341	AC068205.2	24.2317	2.85775	1.28893	2.21715	0.026613	0.258382
ENSG00000075624	ACTB	913.184	-0.536554	0.242153	-2.21577	0.0267074	0.25908
ENSG00000168385	37500	2443.96	0.403136	0.182089	2.21395	0.026832	0.260069
ENSG00000203730	TEDDM1	11.5725	-4.49026	2.0288	-2.21326	0.0268798	0.260313
ENSG00000052723	SIKE1	550.89	-0.569813	0.257535	-2.21257	0.0269273	0.260554
ENSG00000156931	VPS8	240.117	0.836241	0.378064	2.2119	0.0269733	0.260779
ENSG00000260597	AC012531.1	31.6974	2.34654	1.06136	2.21087	0.0270447	0.26125
ENSG00000163597	SNHG16	129.374	-1.12567	0.509267	-2.21037	0.0270796	0.261368
ENSG00000104093	DMXL2	1304.04	0.400611	0.181407	2.20835	0.0272199	0.262282
ENSG00000143190	POU2F1	763.39	0.544264	0.246453	2.20839	0.0272169	0.262282
ENSG00000078114	NEBL	302.74	0.784822	0.355669	2.20661	0.0273414	0.26275
ENSG00000112379	ARFGEF3	2313.55	-0.322248	0.146042	-2.20654	0.0273463	0.26275
ENSG00000138166	DUSP5	13.0947	4.23576	1.92015	2.20596	0.027387	0.26275
ENSG00000143815	LBR	152.82	-1.03056	0.467106	-2.20626	0.0273659	0.26275
ENSG00000147649	MTDH	1518.8	-0.368394	0.166963	-2.20644	0.0273533	0.26275
ENSG00000156026	MCU	126.02	1.21565	0.551144	2.20569	0.0274057	0.26275
ENSG00000229337	AC079305.3	18.28	-3.17505	1.43969	-2.20537	0.0274283	0.26275
ENSG00000129128	SPCS3	598.366	-0.57564	0.26111	-2.20458	0.0274833	0.262903
ENSG00000158793	NIT1	16.6802	-3.318	1.50511	-2.20449	0.02749	0.262903
ENSG00000164442	CITED2	159.874	1.10018	0.49962	2.20203	0.0276633	0.264341
ENSG00000137145	DENND4C	805.882	0.522554	0.23741	2.20106	0.0277315	0.264772
ENSG00000107798	LIPA	128.128	-1.16735	0.530602	-2.20004	0.0278041	0.264897
ENSG00000198604	BAZ1A	866.11	-0.462184	0.210084	-2.19999	0.0278073	0.264897
ENSG00000214174	AMZ2P1	76.6421	-1.54583	0.70268	-2.19991	0.0278136	0.264897
ENSG00000087903	RFX2	13.9493	-3.6025	1.63944	-2.1974	0.0279919	0.265634
ENSG00000105072	C19orf44	21.8946	-2.97962	1.3563	-2.19687	0.0280295	0.265634
ENSG00000106591	MRPL32	179.084	-1.19745	0.544743	-2.1982	0.0279348	0.265634
ENSG00000113595	TRIM23	321.251	0.737004	0.335312	2.19797	0.0279513	0.265634
ENSG00000205189	ZBTB10	1038.98	-0.446903	0.20342	-2.19695	0.0280238	0.265634
ENSG00000287663	AL122020.2	10.0779	5.42062	2.46639	2.1978	0.0279635	0.265634
ENSG00000133302	SLF1	69.8559	-1.5223	0.693155	-2.19619	0.0280782	0.265657
ENSG00000169306	IL1RAPL1	52.6651	-1.80702	0.822916	-2.19587	0.0281012	0.265657
ENSG00000256673	AC141557.1	10.9247	-4.32969	1.97127	-2.1964	0.0280636	0.265657
ENSG00000175061	SNHG29	122.433	-1.13184	0.516372	-2.19192	0.0283854	0.267683
ENSG00000233695	GAS6-AS1	229.975	0.850102	0.387801	2.19211	0.0283717	0.267683
ENSG00000255418	AC090092.1	299.407	0.834792	0.380819	2.1921	0.0283725	0.267683
ENSG00000109674	NEIL3	44.1089	-2.08432	0.951147	-2.19138	0.0284246	0.267834
ENSG00000188825	LINC00910	75.2292	1.73366	0.791276	2.19097	0.0284541	0.267893
ENSG00000231551	AC245100.4	299.856	0.762703	0.34826	2.19004	0.0285214	0.268307
ENSG00000072501	SMC1A	578.412	-0.640274	0.292417	-2.18959	0.0285541	0.268395
ENSG00000231607	DLEU2	159.613	0.996333	0.455289	2.18835	0.028644	0.269019
ENSG00000123415	SMUG1	42.1334	1.98118	0.905841	2.18712	0.0287336	0.269422
ENSG00000168710	AHCYL1	472.026	0.656937	0.30035	2.18724	0.028725	0.269422
ENSG00000170540	ARL6IP1	406.188	-0.684919	0.313577	-2.18421	0.0289466	0.271197
ENSG00000251774	RNU6-377P	30.1711	2.49527	1.14276	2.18354	0.0289961	0.27144
ENSG00000172915	NBEA	125.554	1.20573	0.552477	2.1824	0.0290797	0.272002
ENSG00000118007	STAG1	199.709	-0.90292	0.413973	-2.18111	0.0291754	0.272675
ENSG00000036530	CYP46A1	56.9223	1.68604	0.773741	2.17907	0.0293261	0.272851
ENSG00000164142	FAM160A1	350.398	0.803997	0.368933	2.17925	0.0293131	0.272851
ENSG00000164414	SLC35A1	20.873	-2.88277	1.3222	-2.18029	0.0292361	0.272851
ENSG00000186298	PPP1CC	1363.96	-0.385648	0.176972	-2.17915	0.0293204	0.272851
ENSG00000233098	CCDC144NL-AS1	16.429	-3.81091	1.74898	-2.17893	0.0293365	0.272851
ENSG00000283050	GTF2IP12	264.335	0.830715	0.381099	2.17979	0.0292733	0.272851
ENSG00000133961	NUMB	279.818	0.795805	0.365625	2.17656	0.0295132	0.274272
ENSG00000249626	AC024560.2	24.6682	3.0115	1.3839	2.1761	0.0295478	0.274372
ENSG00000262580	AC087741.1	17.1402	3.31936	1.52569	2.17564	0.0295819	0.274467
ENSG00000165916	PSMC3	13.8514	-3.59245	1.65422	-2.1717	0.0298786	0.276997
ENSG00000058600	POLR3E	133.318	-1.30027	0.598863	-2.17123	0.0299139	0.277101
ENSG00000176293	ZNF135	30.5778	-2.56492	1.18251	-2.16904	0.0300796	0.278385
ENSG00000187742	SECISBP2	317.645	-0.721206	0.332543	-2.16876	0.0301009	0.278385
ENSG00000100767	PAPLN	13.7221	4.23465	1.9541	2.16706	0.0302305	0.278465
ENSG00000172890	NADSYN1	75.5743	1.74145	0.80339	2.16762	0.0301873	0.278465
ENSG00000182919	C11orf54	254.662	0.795495	0.366932	2.16797	0.0301613	0.278465
ENSG00000204130	RUFY2	362.865	0.716894	0.330812	2.16707	0.0302293	0.278465
ENSG00000223935	LGALSL-DT	25.8634	2.50502	1.15583	2.16729	0.0302128	0.278465
ENSG00000092820	EZR	82.6655	1.39051	0.641921	2.16616	0.0302987	0.278869
ENSG00000283103	AC010642.2	25.3062	-2.56905	1.18629	-2.16562	0.0303402	0.279028
ENSG00000119969	HELLS	152.97	-1.05307	0.48657	-2.16426	0.0304441	0.279348
ENSG00000135842	FAM129A	201.051	-1.06685	0.492825	-2.16476	0.0304058	0.279348
ENSG00000182512	GLRX5	53.8347	1.83986	0.850128	2.16422	0.0304478	0.279348
ENSG00000204681	GABBR1	171.299	0.957721	0.442706	2.16333	0.0305155	0.279555
ENSG00000287822	AC098679.6	29.2	2.42049	1.11889	2.16329	0.030519	0.279555
ENSG00000003989	SLC7A2	511.508	-0.678378	0.313679	-2.16265	0.0305679	0.279781
ENSG00000156671	SAMD8	446.831	0.675767	0.312574	2.16194	0.0306228	0.279914
ENSG00000277481	PKD1L3	12.7707	3.9971	1.84894	2.16183	0.0306312	0.279914
ENSG00000151881	TMEM267	179.823	-1.0079	0.466472	-2.16068	0.0307199	0.280502
ENSG00000147471	PLPBP	60.3313	-1.94405	0.900335	-2.15925	0.0308306	0.281067
ENSG00000168778	TCTN2	85.5651	1.43746	0.665678	2.15939	0.0308201	0.281067
ENSG00000168887	C2orf68	120.053	-1.19464	0.553699	-2.15756	0.0309623	0.281821
ENSG00000204371	EHMT2	40.7766	1.927	0.893065	2.15774	0.0309477	0.281821
ENSG00000242125	SNHG3	323.473	-0.845438	0.391943	-2.15705	0.0310021	0.281959
ENSG00000269001	AC092070.2	48.2218	1.93825	0.899887	2.15388	0.0312494	0.283984
ENSG00000233716	AC074367.1	10.9979	5.55015	2.57823	2.1527	0.0313423	0.284379
ENSG00000241217	RN7SL809P	10.9979	5.55015	2.57823	2.1527	0.0313423	0.284379
ENSG00000157014	TATDN2	27.0407	-2.37071	1.10222	-2.15085	0.0314877	0.28513
ENSG00000183323	CCDC125	453.988	0.628285	0.292129	2.15071	0.0314994	0.28513
ENSG00000240498	CDKN2B-AS1	23.512	-2.79896	1.30131	-2.15087	0.0314862	0.28513
ENSG00000006625	GGCT	102.512	-1.21793	0.566437	-2.15017	0.0315422	0.285293
ENSG00000095203	EPB41L4B	520.527	-0.61294	0.285197	-2.14918	0.0316199	0.285551
ENSG00000232546	AC027644.1	16.1743	3.12129	1.45232	2.14918	0.0316203	0.285551
ENSG00000164463	CREBRF	240.571	0.858426	0.399619	2.14811	0.0317049	0.28609
ENSG00000009830	POMT2	24.1508	-2.51756	1.17253	-2.14711	0.0317843	0.286133
ENSG00000196526	AFAP1	49.7033	-1.77485	0.826556	-2.14728	0.0317707	0.286133
ENSG00000203499	IQANK1	109.297	1.20502	0.56112	2.14753	0.0317508	0.286133
ENSG00000198799	LRIG2	361.096	0.687143	0.320171	2.14618	0.0318588	0.28658
ENSG00000158296	SLC13A3	14.463	-3.6957	1.72378	-2.14395	0.0320371	0.287959
ENSG00000151131	C12orf45	480.066	-0.599152	0.279703	-2.1421	0.0321851	0.289063
ENSG00000186205	36951	331.749	-0.871778	0.407272	-2.14053	0.0323122	0.289978
ENSG00000103021	CCDC113	138.229	-1.10271	0.515311	-2.13989	0.0323635	0.289986
ENSG00000147874	HAUS6	310.277	-0.708828	0.331208	-2.14013	0.0323442	0.289986
ENSG00000124788	ATXN1	297.877	0.729286	0.341042	2.1384	0.032484	0.290425
ENSG00000144476	ACKR3	266.151	0.77031	0.360138	2.13893	0.0324414	0.290425
ENSG00000185024	BRF1	34.3669	2.08175	0.973529	2.13835	0.0324883	0.290425
ENSG00000118997	DNAH7	46.9108	-1.93554	0.905548	-2.13742	0.0325635	0.290872
ENSG00000147799	ARHGAP39	10.9661	4.47591	2.09563	2.13583	0.0326933	0.291805
ENSG00000130021	PUDP	37.3114	-1.99441	0.934277	-2.13471	0.0327844	0.292379
ENSG00000135801	TAF5L	174.532	-1.19629	0.560831	-2.13306	0.0329199	0.292379
ENSG00000143294	PRCC	40.8217	2.00872	0.941647	2.1332	0.0329083	0.292379
ENSG00000144355	DLX1	13.6956	-4.66964	2.18853	-2.13369	0.0328682	0.292379
ENSG00000164346	NSA2	365.915	-0.712498	0.333952	-2.13353	0.0328809	0.292379
ENSG00000181009	OR52N5	31.0516	2.3621	1.10748	2.13287	0.0329355	0.292379
ENSG00000249244	AC110373.1	14.6625	-3.80824	1.78521	-2.13322	0.0329068	0.292379
ENSG00000089157	RPLP0	348.589	-0.685717	0.321614	-2.13211	0.0329975	0.292556
ENSG00000162981	LRATD1	27.1642	2.4081	1.12983	2.13139	0.0330572	0.292556
ENSG00000163697	APBB2	326.503	0.827947	0.388444	2.13145	0.0330522	0.292556
ENSG00000163933	RFT1	74.0251	-1.55085	0.727448	-2.1319	0.0330151	0.292556
ENSG00000188786	MTF1	170.551	-1.15715	0.543246	-2.13007	0.033166	0.293293
ENSG00000062370	ZNF112	30.0981	2.2169	1.04093	2.12974	0.0331934	0.293311
ENSG00000232354	VIPR1-AS1	28.3411	-2.39747	1.12596	-2.12928	0.0332314	0.293421
ENSG00000168291	PDHB	118.836	1.26881	0.596092	2.12855	0.0332917	0.293727
ENSG00000280007	AC008079.1	10.9656	3.89349	1.83018	2.12738	0.0333886	0.294357
ENSG00000067704	IARS2	1423.66	-0.382411	0.179932	-2.1253	0.0335613	0.295653
ENSG00000125637	PSD4	55.8904	1.94243	0.914444	2.12417	0.0336561	0.29614
ENSG00000148019	CEP78	260.255	-0.768584	0.361853	-2.12402	0.0336681	0.29614
ENSG00000145241	CENPC	297.886	0.733616	0.345771	2.12168	0.0338644	0.29764
ENSG00000138363	ATIC	411.691	-0.614362	0.289724	-2.12051	0.0339633	0.298281
ENSG00000166086	JAM3	36.5514	-2.15975	1.01926	-2.11894	0.0340958	0.29876
ENSG00000185267	CDNF	59.112	2.36134	1.11416	2.1194	0.0340567	0.29876
ENSG00000254861	AC100768.1	19.5384	3.1385	1.48095	2.11924	0.0340698	0.29876
ENSG00000255823	MTRNR2L8	4829.44	0.338548	0.159901	2.11723	0.0342401	0.299797
ENSG00000162521	RBBP4	433.143	-0.644447	0.304582	-2.11584	0.0343582	0.300602
ENSG00000188167	TMPPE	150.655	-1.10164	0.520839	-2.11512	0.0344195	0.300909
ENSG00000149554	CHEK1	97.9222	-1.49114	0.70564	-2.11318	0.0345856	0.302052
ENSG00000167552	TUBA1A	58.7226	1.93209	0.914555	2.11261	0.0346345	0.302052
ENSG00000179818	PCBP1-AS1	192.804	0.892969	0.422734	2.11236	0.0346553	0.302052
ENSG00000261366	MANEA-DT	73.6114	1.44075	0.682049	2.11239	0.0346533	0.302052
ENSG00000091527	CDV3	515.921	-0.554022	0.262473	-2.11077	0.0347918	0.30233
ENSG00000159111	MRPL10	18.4881	-3.24758	1.53859	-2.11075	0.0347939	0.30233
ENSG00000166135	HIF1AN	112.522	1.1622	0.550687	2.11046	0.0348185	0.30233
ENSG00000183291	SELENOF	290.13	-0.730273	0.345926	-2.11107	0.0347666	0.30233
ENSG00000280375	AL359740.1	14.2724	4.16432	1.97231	2.1114	0.0347381	0.30233
ENSG00000159023	EPB41	619.42	0.518911	0.245952	2.10981	0.034875	0.302592
ENSG00000073417	PDE8A	131.386	-1.11786	0.530959	-2.10536	0.0352598	0.304379
ENSG00000124171	PARD6B	137.794	1.0533	0.500286	2.10539	0.0352575	0.304379
ENSG00000134253	TRIM45	24.6236	2.5533	1.21208	2.10654	0.0351571	0.304379
ENSG00000155970	MICU3	219.555	0.885698	0.420612	2.10574	0.0352273	0.304379
ENSG00000180974	OR52E4	32.6281	-2.53333	1.20332	-2.10529	0.0352662	0.304379
ENSG00000270139	AP001172.2	125.158	1.14912	0.545731	2.10566	0.0352342	0.304379
ENSG00000273058	AL359921.2	12.4401	4.57368	2.17232	2.10543	0.0352537	0.304379
ENSG00000278765	AC004477.3	17.9343	-2.98592	1.41887	-2.10443	0.0353406	0.304793
ENSG00000135469	COQ10A	45.6326	2.54445	1.20958	2.10358	0.0354151	0.305188
ENSG00000153037	SRP19	177.202	0.942463	0.448318	2.10222	0.0355342	0.305188
ENSG00000166822	TMEM170A	229.617	1.00023	0.475729	2.10251	0.0355085	0.305188
ENSG00000170485	NPAS2	51.8137	1.95032	0.927801	2.10209	0.0355456	0.305188
ENSG00000238123	MID1IP1-AS1	28.5504	-2.2592	1.07436	-2.10283	0.0354805	0.305188
ENSG00000241532	AGGF1P3	23.7195	2.78579	1.32518	2.10221	0.0355353	0.305188
ENSG00000277586	NEFL	68.0092	-1.79934	0.856192	-2.10156	0.0355921	0.305359
ENSG00000106733	NMRK1	56.1419	-1.89765	0.903573	-2.10016	0.0357149	0.305729
ENSG00000167978	SRRM2	2689.92	0.283241	0.134854	2.10035	0.0356979	0.305729
ENSG00000276853	AC026124.2	71.9801	1.57461	0.749611	2.10058	0.0356782	0.305729
ENSG00000142599	RERE	202.355	0.92319	0.439705	2.09957	0.0357671	0.305948
ENSG00000139718	SETD1B	38.0015	2.11546	1.00797	2.09874	0.0358395	0.306112
ENSG00000157954	WIPI2	43.9797	1.81565	0.865024	2.09896	0.0358203	0.306112
ENSG00000058056	USP13	310.626	-0.773592	0.368687	-2.09823	0.0358846	0.306227
ENSG00000147140	NONO	460.446	-0.612449	0.291938	-2.09787	0.0359163	0.306227
ENSG00000251026	LINC02163	93.887	1.24474	0.593387	2.09769	0.0359327	0.306227
ENSG00000258645	HSPE1P2	47.4283	-2.13819	1.01979	-2.09669	0.0360211	0.306753
ENSG00000116459	ATP5PB	450.756	-0.662683	0.316234	-2.09554	0.0361226	0.307162
ENSG00000230084	AC006059.1	264.791	0.762263	0.363706	2.09582	0.036098	0.307162
ENSG00000134453	RBM17	341.99	-0.724127	0.34572	-2.09455	0.0362113	0.307689
ENSG00000105058	FAM32A	24.0314	2.82311	1.3485	2.09352	0.0363025	0.307984
ENSG00000141622	RNF165	86.1094	-1.46287	0.698848	-2.09326	0.0363263	0.307984
ENSG00000183856	IQGAP3	38.6132	-2.13179	1.01817	-2.09374	0.0362835	0.307984
ENSG00000051341	POLQ	158.564	-0.966374	0.461895	-2.09219	0.0364212	0.308107
ENSG00000161813	LARP4	1127.73	-0.401361	0.19181	-2.09249	0.0363943	0.308107
ENSG00000165409	TSHR	35.5994	2.46393	1.17757	2.09238	0.0364044	0.308107
ENSG00000166803	PCLAF	25.4038	-2.52907	1.20928	-2.09138	0.0364937	0.308494
ENSG00000163348	PYGO2	26.7066	-2.51748	1.20429	-2.09042	0.0365797	0.308994
ENSG00000177119	ANO6	205.367	-0.923902	0.442218	-2.08924	0.0366859	0.309663
ENSG00000112406	HECA	76.9324	-1.36019	0.651221	-2.08867	0.0367375	0.309871
ENSG00000197024	ZNF398	72.2413	-1.48404	0.711	-2.08726	0.0368647	0.310717
ENSG00000101901	ALG13	496.25	0.581063	0.278529	2.08619	0.0369616	0.311306
ENSG00000108061	SHOC2	524.333	0.572047	0.274473	2.08417	0.037145	0.311923
ENSG00000151176	PLBD2	236.485	0.842284	0.404018	2.08477	0.0370902	0.311923
ENSG00000181751	C5orf30	189.792	0.963759	0.462367	2.0844	0.0371235	0.311923
ENSG00000263753	LINC00667	294.044	0.719911	0.345461	2.08391	0.0371682	0.311923
ENSG00000272279	AL512329.2	12.6154	4.03855	1.93799	2.08389	0.0371705	0.311923
ENSG00000123545	NDUFAF4	69.2021	1.75329	0.842144	2.08193	0.0373485	0.312839
ENSG00000136100	VPS36	133.949	1.02773	0.493585	2.08217	0.0373271	0.312839
ENSG00000164975	SNAPC3	756.393	0.463287	0.222548	2.08174	0.0373665	0.312839
ENSG00000225096	AL445250.1	15.3053	3.26013	1.56624	2.0815	0.0373884	0.312839
ENSG00000163864	NMNAT3	55.9925	1.61657	0.777318	2.07968	0.0375546	0.314001
ENSG00000187325	TAF9B	505.75	-0.569932	0.274232	-2.07828	0.0376832	0.314848
ENSG00000011405	PIK3C2A	2244.52	0.309946	0.149179	2.07767	0.0377395	0.315089
ENSG00000147996	CBWD5	240.426	0.783616	0.377397	2.07637	0.0378597	0.315863
ENSG00000150753	CCT5	279.505	-0.807329	0.389092	-2.07491	0.037995	0.316534
ENSG00000196705	ZNF431	301.706	0.76596	0.369143	2.07497	0.0379896	0.316534
ENSG00000187790	FANCM	304.217	-0.727386	0.350825	-2.07336	0.0381392	0.317275
ENSG00000196387	ZNF140	197.975	-0.98241	0.473765	-2.07362	0.0381142	0.317275
ENSG00000127914	AKAP9	3849.04	0.27622	0.133255	2.07287	0.0381842	0.31742
ENSG00000035687	ADSS	148.793	-1.01456	0.490089	-2.07015	0.0384381	0.318482
ENSG00000147065	MSN	67.7143	-1.44292	0.69701	-2.07016	0.0384374	0.318482
ENSG00000176055	MBLAC2	397.602	-0.613073	0.296168	-2.07002	0.0384503	0.318482
ENSG00000198626	RYR2	221.884	-0.859777	0.415201	-2.07075	0.038382	0.318482
ENSG00000205628	LINC01446	27.6269	2.67484	1.292	2.07031	0.0384234	0.318482
ENSG00000102178	UBL4A	30.5973	-2.17189	1.04999	-2.06848	0.0385947	0.31876
ENSG00000159147	DONSON	65.5542	-1.56084	0.754518	-2.06866	0.0385778	0.31876
ENSG00000174032	SLC25A30	215.053	0.875215	0.423101	2.06857	0.0385863	0.31876
ENSG00000183762	KREMEN1	35.3787	2.03165	0.981881	2.06915	0.0385324	0.31876
ENSG00000117751	PPP1R8	144.862	-1.06354	0.51426	-2.0681	0.0386304	0.318826
ENSG00000116151	MORN1	12.0501	3.55805	1.72225	2.06593	0.0388348	0.320283
ENSG00000256525	POLG2	112.713	1.14053	0.552204	2.06541	0.0388838	0.320457
ENSG00000142207	URB1	135.542	-1.03321	0.500611	-2.0639	0.039027	0.321407
ENSG00000065621	GSTO2	24.3978	-2.59902	1.25967	-2.06326	0.039088	0.321449
ENSG00000132849	PATJ	802.224	0.482292	0.233746	2.06332	0.0390826	0.321449
ENSG00000134686	PHC2	36.9276	2.04883	0.993921	2.06136	0.039269	0.322707
ENSG00000169040	PMCHL2	264.67	0.827317	0.401594	2.06008	0.0393905	0.323475
ENSG00000162971	TYW5	155.007	-1.04459	0.507185	-2.05958	0.0394392	0.323643
ENSG00000079277	MKNK1	71.0521	1.39988	0.680371	2.05752	0.039636	0.324795
ENSG00000156136	DCK	165.443	-0.96129	0.467204	-2.05754	0.0396344	0.324795
ENSG00000110066	KMT5B	436.323	0.598185	0.290781	2.05717	0.0396702	0.324833
ENSG00000114857	NKTR	2025.36	0.333624	0.162222	2.05659	0.0397254	0.324833
ENSG00000157191	NECAP2	37.5886	1.975	0.960241	2.05678	0.0397075	0.324833
ENSG00000102780	DGKH	1372.13	-0.353493	0.171952	-2.05577	0.0398047	0.324971
ENSG00000175582	RAB6A	1810.98	0.385056	0.187326	2.05554	0.039827	0.324971
ENSG00000204054	LINC00963	64.8902	-1.54683	0.752404	-2.05585	0.0397974	0.324971
ENSG00000037474	NSUN2	271.045	-0.729996	0.355246	-2.0549	0.0398885	0.325243
ENSG00000184949	FAM227A	89.2302	-1.45502	0.708204	-2.05452	0.0399254	0.325313
ENSG00000188647	PTAR1	1063.16	0.390849	0.190334	2.0535	0.0400245	0.32589
ENSG00000189403	HMGB1	291.058	-0.720544	0.350957	-2.05309	0.0400642	0.325982
ENSG00000273381	AL158071.5	15.8823	-3.59066	1.74982	-2.05202	0.0401673	0.32659
ENSG00000286018	AF129075.3	12.5654	-3.48101	1.697	-2.05127	0.0402409	0.326957
ENSG00000186009	ATP4B	29.9846	2.61009	1.27324	2.04996	0.0403684	0.327762
ENSG00000119335	SET	806.289	-0.479352	0.233882	-2.04955	0.0404086	0.327846
ENSG00000135241	PNPLA8	159.956	0.949259	0.463218	2.04927	0.0404357	0.327846
ENSG00000236901	MIR600HG	11.8921	-3.92079	1.91361	-2.0489	0.0404719	0.327908
ENSG00000119682	AREL1	205.391	0.981495	0.479285	2.04783	0.0405763	0.328292
ENSG00000189195	BTBD8	186.083	1.04667	0.511063	2.04803	0.0405568	0.328292
ENSG00000188818	ZDHHC11	16.7254	3.07013	1.49965	2.04722	0.0406362	0.328545
ENSG00000033627	ATP6V0A1	169.943	0.944901	0.461624	2.0469	0.0406675	0.328567
ENSG00000116133	DHCR24	117.53	-1.09462	0.535214	-2.0452	0.0408348	0.329456
ENSG00000171150	SOCS5	104.432	1.14369	0.559129	2.04549	0.0408067	0.329456
ENSG00000140455	USP3	475.132	0.582541	0.284895	2.04476	0.0408786	0.329501
ENSG00000266412	NCOA4	517.765	-0.585873	0.286551	-2.04457	0.0408977	0.329501
ENSG00000126953	TIMM8A	21.9232	-2.70125	1.32231	-2.04282	0.0410699	0.330657
ENSG00000109016	DHRS7B	30.5602	2.29499	1.12373	2.0423	0.0411213	0.330791
ENSG00000122786	CALD1	1685.63	-0.33007	0.161693	-2.04134	0.0412169	0.330791
ENSG00000126012	KDM5C	98.1549	1.2244	0.599765	2.04147	0.0412037	0.330791
ENSG00000167323	STIM1	109.667	1.71499	0.840186	2.04121	0.0412302	0.330791
ENSG00000246695	RASSF8-AS1	12.4499	3.55529	1.74112	2.04196	0.0411557	0.330791
ENSG00000132746	ALDH3B2	12.9543	-3.56691	1.74823	-2.0403	0.0413209	0.330826
ENSG00000238713	RF00019	10.6603	-4.22209	2.06935	-2.0403	0.0413206	0.330826
ENSG00000275004	ZNF280B	193.793	-0.929902	0.455657	-2.04079	0.0412713	0.330826
ENSG00000123144	TRIR	20.364	-2.6331	1.29075	-2.03998	0.0413528	0.330851
ENSG00000007392	LUC7L	313.226	0.718611	0.352762	2.0371	0.0416404	0.332623
ENSG00000088832	FKBP1A	230.398	-0.775376	0.380711	-2.03665	0.041685	0.332623
ENSG00000134480	CCNH	357.783	-0.63451	0.311523	-2.0368	0.0416702	0.332623
ENSG00000159479	MED8	40.7898	-2.1478	1.0547	-2.03641	0.0417096	0.332623
ENSG00000183624	HMCES	28.381	2.28288	1.12109	2.03631	0.0417188	0.332623
ENSG00000100380	ST13	1230.53	-0.372998	0.183212	-2.03589	0.0417618	0.332719
ENSG00000150403	TMCO3	277.541	0.713875	0.350692	2.03562	0.0417887	0.332719
ENSG00000110958	PTGES3	300.176	-0.683125	0.335682	-2.03504	0.0418469	0.332952
ENSG00000124145	SDC4	190.523	1.01071	0.496938	2.03387	0.0419648	0.333199
ENSG00000145604	SKP2	224.822	-0.869609	0.427536	-2.034	0.0419513	0.333199
ENSG00000255153	TOLLIP-AS1	14.0819	-3.28637	1.61581	-2.03388	0.0419634	0.333199
ENSG00000132383	RPA1	171.014	-0.966557	0.475366	-2.03329	0.0420232	0.333432
ENSG00000274750	HIST1H3E	133.827	1.06761	0.525168	2.03289	0.0420635	0.333522
ENSG00000099282	TSPAN15	18.2663	2.94448	1.44954	2.03132	0.0422229	0.334095
ENSG00000158604	TMED4	192.038	0.84505	0.415957	2.03158	0.042196	0.334095
ENSG00000166974	MAPRE2	78.0281	1.31618	0.647923	2.03138	0.0422164	0.334095
ENSG00000125245	GPR18	35.9666	2.17581	1.07206	2.02956	0.0424008	0.335273
ENSG00000155189	AGPAT5	233.123	-0.778015	0.383786	-2.02721	0.042641	0.336247
ENSG00000182628	SKA2	238.514	-0.806125	0.39751	-2.02793	0.0425671	0.336247
ENSG00000230102	LINC02028	22.8531	3.59846	1.7749	2.02742	0.0426192	0.336247
ENSG00000285571	AL513548.4	30.1289	2.17299	1.0719	2.02722	0.04264	0.336247
ENSG00000233766	AC098617.1	118.637	-1.14246	0.563739	-2.02658	0.0427049	0.33652
ENSG00000100815	TRIP11	2103.33	0.308419	0.152284	2.02529	0.0428374	0.337334
ENSG00000180964	TCEAL8	438.07	-0.582249	0.287604	-2.02448	0.0429206	0.337757
ENSG00000080345	RIF1	622.899	-0.543677	0.268598	-2.02413	0.0429566	0.33781
ENSG00000100612	DHRS7	107.406	1.22368	0.60482	2.02321	0.0430514	0.337972
ENSG00000105968	H2AFV	827.969	-0.429288	0.212338	-2.02172	0.0432054	0.337972
ENSG00000122034	GTF3A	102.009	-1.1422	0.565063	-2.02137	0.0432416	0.337972
ENSG00000132294	EFR3A	361.807	-0.787205	0.389391	-2.02163	0.0432143	0.337972
ENSG00000138780	GSTCD	122.551	-1.13982	0.563331	-2.02336	0.0430363	0.337972
ENSG00000198000	NOL8	434.362	-0.63785	0.315533	-2.0215	0.043228	0.337972
ENSG00000213047	DENND1B	473.625	0.556756	0.275278	2.02252	0.0431223	0.337972
ENSG00000214357	NEURL1B	13.4739	-3.5851	1.77299	-2.02206	0.0431699	0.337972
ENSG00000287697	Z99127.4	39.5539	-1.9533	0.96555	-2.02299	0.0430742	0.337972
ENSG00000066629	EML1	48.0383	-1.89258	0.936559	-2.02078	0.0433021	0.338215
ENSG00000148396	SEC16A	238.366	-0.775677	0.384341	-2.0182	0.0435705	0.339923
ENSG00000160049	DFFA	219.812	-0.864518	0.42838	-2.01811	0.0435799	0.339923
ENSG00000150433	TMEM218	50.5252	-1.64279	0.814607	-2.01667	0.0437299	0.340632
ENSG00000273448	AC006480.2	21.9373	2.73856	1.35792	2.01672	0.0437244	0.340632
ENSG00000274828	AC068473.5	35.122	-2.08551	1.03439	-2.01617	0.0437824	0.34081
ENSG00000110090	CPT1A	269.319	-0.849285	0.421324	-2.01575	0.0438257	0.34084
ENSG00000169249	ZRSR2	33.6445	2.12017	1.0519	2.01556	0.0438455	0.34084
ENSG00000112877	CEP72	12.7196	-3.4545	1.71567	-2.01349	0.0440628	0.342297
ENSG00000287584	AC004837.4	52.5174	1.69117	0.840092	2.01308	0.044106	0.342402
ENSG00000125266	EFNB2	297.928	0.68233	0.33911	2.01212	0.0442074	0.342957
ENSG00000036549	AC118549.1	593.149	0.631134	0.313886	2.01071	0.0443562	0.34388
ENSG00000125484	GTF3C4	203.393	-0.826674	0.411304	-2.00989	0.044443	0.344194
ENSG00000149100	EIF3M	327.683	-0.681333	0.339012	-2.00976	0.0444565	0.344194
ENSG00000100532	CGRRF1	56.4517	1.60323	0.798946	2.00668	0.0447839	0.344677
ENSG00000104714	ERICH1	48.212	1.73459	0.864222	2.00711	0.0447382	0.344677
ENSG00000108950	FAM20A	10.7476	3.8607	1.92424	2.00635	0.0448185	0.344677
ENSG00000162063	CCNF	14.3734	-3.36003	1.67465	-2.0064	0.0448135	0.344677
ENSG00000168259	DNAJC7	339.237	-0.671989	0.334885	-2.00663	0.0447891	0.344677
ENSG00000169252	ADRB2	158.502	-1.13312	0.564236	-2.00823	0.0446188	0.344677
ENSG00000169504	CLIC4	418.314	-0.58699	0.292199	-2.00887	0.044551	0.344677
ENSG00000235616	ST13P2	50.8739	-2.06233	1.02718	-2.00775	0.0446701	0.344677
ENSG00000251095	AC093866.1	70.8023	-1.42964	0.712164	-2.00746	0.0447006	0.344677
ENSG00000258696	AL359233.1	11.9489	3.49319	1.74047	2.00704	0.0447458	0.344677
ENSG00000118058	KMT2A	1207.35	0.392016	0.195429	2.00593	0.044864	0.344797
ENSG00000138134	STAMBPL1	43.8929	-1.7873	0.891579	-2.00464	0.0450011	0.345619
ENSG00000198586	TLK1	852.092	0.437484	0.218331	2.00376	0.0450953	0.346112
ENSG00000163788	SNRK	150.922	0.956978	0.477681	2.00338	0.0451363	0.346196
ENSG00000113532	ST8SIA4	35.3576	1.92474	0.960986	2.00289	0.0451895	0.346372
ENSG00000237748	UQCRBP1	14.0847	3.42776	1.71266	2.00142	0.0453469	0.347348
ENSG00000181690	PLAG1	17.38	2.94695	1.47271	2.00104	0.0453877	0.347429
ENSG00000102096	PIM2	20.1866	3.0278	1.51341	2.00065	0.0454297	0.347519
ENSG00000112320	SOBP	76.0456	1.4309	0.715497	1.99986	0.0455149	0.347939
ENSG00000161542	PRPSAP1	121.775	-1.09197	0.546194	-1.99923	0.0455832	0.34823
ENSG00000077152	UBE2T	122.979	-1.0951	0.548282	-1.99733	0.0457892	0.348468
ENSG00000111897	SERINC1	928.316	0.430134	0.215266	1.99816	0.0456997	0.348468
ENSG00000173039	RELA	23.7952	-2.65827	1.33095	-1.99727	0.0457955	0.348468
ENSG00000198077	CYP2A7	12.1114	4.72477	2.36516	1.99765	0.0457545	0.348468
ENSG00000205581	HMGN1	1121.18	-0.432796	0.216694	-1.99727	0.0457961	0.348468
ENSG00000246145	RRS1-AS1	17.8085	3.27685	1.63956	1.99862	0.0456495	0.348468
ENSG00000067900	ROCK1	1697.49	0.359122	0.179906	1.99616	0.045916	0.34915
ENSG00000187792	ZNF70	65.5974	-1.62248	0.813333	-1.99485	0.0460596	0.35001
ENSG00000108588	CCDC47	1062.62	-0.4311	0.216171	-1.99425	0.0461242	0.350039
ENSG00000108788	MLX	19.7283	2.66591	1.33674	1.99435	0.0461142	0.350039
ENSG00000084444	FAM234B	204.857	-1.19545	0.59977	-1.99318	0.0462419	0.350243
ENSG00000107443	CCNJ	59.5467	1.61629	0.811139	1.99262	0.0463033	0.350243
ENSG00000126861	OMG	135.662	1.02344	0.513441	1.9933	0.0462282	0.350243
ENSG00000143256	PFDN2	18.741	-2.82605	1.41787	-1.99317	0.0462426	0.350243
ENSG00000169093	ASMTL	28.6713	-2.5484	1.27878	-1.99284	0.0462794	0.350243
ENSG00000150961	SEC24D	238.092	-0.775994	0.389543	-1.99206	0.0463643	0.350474
ENSG00000225808	DNAJC19P5	17.5633	3.43198	1.72329	1.99153	0.0464226	0.350684
ENSG00000166704	ZNF606	360.346	-0.635743	0.319375	-1.99059	0.0465264	0.351238
ENSG00000147234	FRMPD3	14.7413	3.04202	1.52844	1.99028	0.0465598	0.35126
ENSG00000202411	RNA5SP259	20.7743	2.59933	1.30625	1.98991	0.0466006	0.351337
ENSG00000133641	C12orf29	270.08	-0.76379	0.383942	-1.98934	0.0466639	0.351584
ENSG00000269821	KCNQ1OT1	710.988	0.47802	0.240398	1.98845	0.046762	0.352092
ENSG00000165526	RPUSD4	77.8211	-1.37213	0.690478	-1.98721	0.0468987	0.35289
ENSG00000197808	ZNF461	58.9262	1.54417	0.777271	1.98666	0.0469606	0.352895
ENSG00000267508	ZNF285	21.0548	-2.51329	1.26495	-1.98687	0.0469364	0.352895
ENSG00000185219	ZNF445	244.914	0.832108	0.419151	1.98522	0.0471199	0.353722
ENSG00000279652	Z82217.1	46.109	1.9662	0.990473	1.98511	0.0471322	0.353722
ENSG00000148840	PPRC1	38.3591	-1.82292	0.918629	-1.98439	0.0472121	0.35409
ENSG00000148377	IDI2	10.0584	-5.26916	2.65727	-1.98292	0.047376	0.354627
ENSG00000198624	CCDC69	10.0584	-5.26916	2.65727	-1.98292	0.047376	0.354627
ENSG00000227486	AL050309.1	17.7335	2.70468	1.36375	1.98327	0.0473374	0.354627
ENSG00000104447	TRPS1	844.418	0.531247	0.268397	1.97934	0.0477782	0.357251
ENSG00000141232	TOB1	850.835	0.422919	0.213856	1.97759	0.047975	0.357251
ENSG00000204131	NHSL2	12.303	3.70653	1.87404	1.97783	0.0479478	0.357251
ENSG00000205302	SNX2	976.137	-0.450834	0.227909	-1.97814	0.0479133	0.357251
ENSG00000205531	NAP1L4	127.285	-1.03001	0.520819	-1.97768	0.0479648	0.357251
ENSG00000214717	ZBED1	39.5814	-1.79911	0.909694	-1.9777	0.0479621	0.357251
ENSG00000230782	AL807761.4	23.8759	-2.6873	1.35858	-1.97803	0.0479257	0.357251
ENSG00000276334	AL133243.2	85.1522	1.23817	0.625656	1.97899	0.0478175	0.357251
ENSG00000179943	FIZ1	15.6421	-3.90799	1.97682	-1.97691	0.0480524	0.357595
ENSG00000112183	RBM24	38.2563	-1.90883	0.966441	-1.97511	0.0482557	0.357951
ENSG00000133740	E2F5	76.4075	-1.28876	0.652489	-1.97514	0.0482526	0.357951
ENSG00000134769	DTNA	54.7562	-1.52096	0.769982	-1.97532	0.0482321	0.357951
ENSG00000189159	JPT1	38.3174	-1.81311	0.91798	-1.97511	0.0482553	0.357951
ENSG00000274765	AC018926.1	16.5942	-3.37615	1.70865	-1.97592	0.0481643	0.357951
ENSG00000038382	TRIO	251.114	0.787521	0.398927	1.9741	0.0483706	0.358408
ENSG00000250254	PTTG2	21.0108	3.28934	1.66642	1.9739	0.0483929	0.358408
ENSG00000258057	BCDIN3D-AS1	23.1941	2.36505	1.19826	1.97374	0.0484108	0.358408
ENSG00000167930	FAM234A	24.1266	-2.86972	1.45466	-1.97278	0.048521	0.358993
ENSG00000214188	ST7-OT4	127.529	1.01076	0.512782	1.97112	0.0487096	0.360157
ENSG00000106615	RHEB	224.853	-0.790586	0.401311	-1.97001	0.0488374	0.36086
ENSG00000165943	MOAP1	119.446	-1.05192	0.534039	-1.96975	0.0488675	0.36086
ENSG00000138587	MNS1	147.42	-1.09736	0.557244	-1.96926	0.0489227	0.361012
ENSG00000173598	NUDT4	1275.16	-0.349735	0.177619	-1.96902	0.0489508	0.361012
ENSG00000184564	SLITRK6	274.519	-0.75204	0.382127	-1.96804	0.0490635	0.361611
ENSG00000124222	STX16	615.838	0.562156	0.285959	1.96586	0.0493143	0.363227
ENSG00000100852	ARHGAP5	1937.85	0.371298	0.189	1.96454	0.0494678	0.363746
ENSG00000102401	ARMCX3	359.755	0.653416	0.332556	1.96483	0.0494337	0.363746
ENSG00000113083	LOX	38.4758	-1.90313	0.96881	-1.9644	0.0494841	0.363746
ENSG00000181061	HIGD1A	311.787	-0.76918	0.391607	-1.96416	0.0495113	0.363746
ENSG00000116701	NCF2	12.4415	3.55184	1.80926	1.96314	0.0496295	0.363922
ENSG00000156042	CFAP70	257.746	0.71414	0.363822	1.96288	0.0496599	0.363922
ENSG00000167785	ZNF558	216.255	0.799472	0.407355	1.96259	0.0496934	0.363922
ENSG00000186532	SMYD4	62.3149	1.41893	0.722612	1.96361	0.0495755	0.363922
ENSG00000198001	IRAK4	183.477	0.904058	0.460608	1.96275	0.0496753	0.363922
ENSG00000138399	FASTKD1	116.614	1.03565	0.527766	1.96232	0.0497254	0.363925
ENSG00000279207	AC015813.6	148.133	-1.0986	0.559972	-1.96188	0.049776	0.364064
ENSG00000275481	AC025031.4	57.0418	-1.63556	0.834081	-1.96091	0.049889	0.364659
ENSG00000144481	TRPM8	14.394	-3.43231	1.75095	-1.96025	0.0499663	0.364992
ENSG00000151690	MFSD6	365.537	0.757686	0.386606	1.95984	0.0500143	0.365111
ENSG00000115163	CENPA	30.472	-2.68174	1.36885	-1.95912	0.050099	0.36535
ENSG00000198874	TYW1	224.433	0.815244	0.416149	1.95902	0.0501106	0.36535
ENSG00000137996	RTCA	303.604	-0.663226	0.338774	-1.95772	0.0502626	0.366226
ENSG00000102893	PHKB	1349.4	0.365666	0.186853	1.95698	0.0503503	0.366382
ENSG00000149636	DSN1	62.7955	-1.61416	0.82493	-1.95673	0.0503795	0.366382
ENSG00000185875	THNSL1	352.556	-0.64318	0.328626	-1.95718	0.0503264	0.366382
ENSG00000137103	TMEM8B	119.977	1.08723	0.555825	1.95607	0.0504568	0.366712
ENSG00000134698	AGO4	129.231	1.16444	0.595558	1.9552	0.050559	0.366991
ENSG00000156787	TBC1D31	125.423	-1.10288	0.564017	-1.9554	0.0505354	0.366991
ENSG00000183726	TMEM50A	68.6885	-1.40699	0.719792	-1.95471	0.0506172	0.367182
ENSG00000255566	AC135279.1	10.0515	3.69139	1.88935	1.95379	0.0507264	0.367743
ENSG00000126814	TRMT5	232.802	0.756998	0.387643	1.95282	0.0508409	0.36834
ENSG00000077044	DGKD	27.3601	2.14884	1.10144	1.95094	0.0510637	0.369489
ENSG00000156689	GLYATL2	27.2255	-2.47759	1.2699	-1.95102	0.0510547	0.369489
ENSG00000130997	POLN	14.3752	2.96429	1.52077	1.9492	0.051272	0.37027
ENSG00000131730	CKMT2	19.864	2.61455	1.34147	1.94902	0.0512934	0.37027
ENSG00000228649	SNHG26	36.029	-2.45649	1.26041	-1.94896	0.0513004	0.37027
ENSG00000288104	AC008180.2	355.219	0.619522	0.317818	1.9493	0.0512598	0.37027
ENSG00000179562	GCC1	87.3046	1.56196	0.801612	1.94852	0.0513522	0.370412
ENSG00000115825	PRKD3	320.03	-0.678579	0.34853	-1.94698	0.0515373	0.371282
ENSG00000119888	EPCAM	443.681	-0.581673	0.298725	-1.94718	0.051513	0.371282
ENSG00000143149	ALDH9A1	226.034	-0.824039	0.423378	-1.94634	0.0516137	0.371546
ENSG00000151090	THRB	416.568	-0.569369	0.292597	-1.94592	0.0516648	0.371546
ENSG00000152642	GPD1L	100.439	-1.326	0.681538	-1.9456	0.0517032	0.371546
ENSG00000264456	AC138207.4	21.0206	2.8379	1.45846	1.94582	0.0516766	0.371546
ENSG00000163950	SLBP	146.454	-0.986523	0.507342	-1.94449	0.051836	0.372268
ENSG00000197980	LEKR1	18.8356	-2.69503	1.38651	-1.94375	0.0519257	0.372679
ENSG00000105426	PTPRS	153.47	0.987063	0.507992	1.94307	0.052008	0.372772
ENSG00000159348	CYB5R1	32.5966	-2.37978	1.2246	-1.94331	0.0519785	0.372772
ENSG00000183621	ZNF438	20.186	2.70472	1.39215	1.94284	0.0520358	0.372772
ENSG00000074755	ZZEF1	222.196	0.845554	0.435402	1.94201	0.0521359	0.373025
ENSG00000253180	AC104986.1	24.3861	-2.61649	1.34729	-1.94204	0.0521323	0.373025
ENSG00000091136	LAMB1	104.14	1.3014	0.670361	1.94134	0.0522173	0.373374
ENSG00000055483	AC022966.1	30.1636	-2.10624	1.08521	-1.94086	0.0522757	0.37356
ENSG00000145703	IQGAP2	237.34	-0.754195	0.388819	-1.93971	0.0524154	0.374094
ENSG00000181852	RNF41	209.08	-0.876093	0.451613	-1.93992	0.0523894	0.374094
ENSG00000007545	CRAMP1	29.0213	2.3272	1.20047	1.93858	0.0525526	0.374181
ENSG00000101474	APMAP	316.91	-0.65681	0.338677	-1.93934	0.0524602	0.374181
ENSG00000137727	ARHGAP20	21.9903	2.39101	1.23341	1.93854	0.0525578	0.374181
ENSG00000162704	ARPC5	438.94	0.651324	0.335984	1.93856	0.0525552	0.374181
ENSG00000135778	NTPCR	273.762	-0.68469	0.353491	-1.93694	0.0527526	0.375336
ENSG00000214595	EML6	34.624	1.98365	1.02529	1.93472	0.0530242	0.377035
ENSG00000101040	ZMYND8	273.064	0.694821	0.359309	1.93377	0.0531414	0.37717
ENSG00000133026	MYH10	846.807	0.512228	0.264844	1.93407	0.053104	0.37717
ENSG00000228340	MIR646HG	108.419	1.08442	0.560766	1.93381	0.0531364	0.37717
ENSG00000213062	Z99572.1	49.128	-1.66474	0.861122	-1.93322	0.0532092	0.377418
ENSG00000223224	SNORD71	38.4966	2.21007	1.14374	1.93233	0.0533188	0.377963
ENSG00000184856	LINC00308	29.1386	-2.04166	1.05714	-1.9313	0.053446	0.378631
ENSG00000074590	NUAK1	42.7782	2.05384	1.06415	1.93003	0.0536028	0.379508
ENSG00000115761	NOL10	172.538	0.894148	0.46344	1.92937	0.0536846	0.37962
ENSG00000164934	DCAF13	417.511	-0.689914	0.357545	-1.92959	0.0536582	0.37962
ENSG00000024526	DEPDC1	35.406	-1.96689	1.02045	-1.92747	0.0539209	0.380776
ENSG00000121310	ECHDC2	455.857	0.617825	0.320572	1.92726	0.0539475	0.380776
ENSG00000177370	TIMM22	22.6168	2.71553	1.40881	1.92754	0.0539128	0.380776
ENSG00000137766	UNC13C	12.6037	-3.43761	1.78439	-1.92649	0.0540429	0.381216
ENSG00000116977	LGALS8	707.224	0.497564	0.258326	1.92611	0.0540903	0.381317
ENSG00000005022	SLC25A5	303.715	-0.648508	0.337057	-1.92403	0.0543509	0.382829
ENSG00000090621	PABPC4	289.413	-0.725249	0.377183	-1.92281	0.0545045	0.382829
ENSG00000106049	HIBADH	509.537	0.543387	0.282547	1.92317	0.0544586	0.382829
ENSG00000132432	SEC61G	119.192	-1.16577	0.606151	-1.92324	0.0544501	0.382829
ENSG00000198729	PPP1R14C	14.3247	-3.01172	1.5658	-1.92344	0.0544254	0.382829
ENSG00000239808	RN7SL255P	25.7821	2.69025	1.39898	1.92301	0.0544784	0.382829
ENSG00000116209	TMEM59	600.68	0.468065	0.243472	1.92246	0.0545478	0.3829
ENSG00000116750	UCHL5	243.899	-0.710968	0.370009	-1.92149	0.0546699	0.383523
ENSG00000001561	ENPP4	247.822	0.809306	0.421441	1.92033	0.0548159	0.384053
ENSG00000134440	NARS	858.077	-0.401983	0.209356	-1.9201	0.0548457	0.384053
ENSG00000244356	RN7SL398P	28.5751	2.13081	1.10946	1.92059	0.054783	0.384053
ENSG00000137819	PAQR5	16.2147	2.89192	1.50662	1.91948	0.0549237	0.384366
ENSG00000148481	MINDY3	326.912	0.680867	0.354941	1.91825	0.0550788	0.385217
ENSG00000125812	GZF1	53.465	-1.49361	0.77929	-1.91663	0.0552849	0.385235
ENSG00000132254	ARFIP2	24.3673	-2.88757	1.50652	-1.91671	0.0552743	0.385235
ENSG00000157184	CPT2	61.7561	1.39599	0.728257	1.91689	0.0552522	0.385235
ENSG00000175768	TOMM5	54.9425	-1.50827	0.787036	-1.91639	0.0553157	0.385235
ENSG00000198722	UNC13B	144.359	0.946476	0.493851	1.91652	0.0552989	0.385235
ENSG00000213123	TCTEX1D2	13.3569	3.07661	1.60475	1.91719	0.0552144	0.385235
ENSG00000249604	AC096564.2	14.4053	2.96648	1.54745	1.91701	0.0552361	0.385235
ENSG00000196187	TMEM63A	57.7343	1.44862	0.756206	1.91564	0.0554109	0.385664
ENSG00000122550	KLHL7	282.61	0.754706	0.39421	1.91448	0.0555591	0.385718
ENSG00000141429	GALNT1	366.244	-0.588087	0.307109	-1.91491	0.0555034	0.385718
ENSG00000148411	NACC2	167.432	0.859441	0.448726	1.91529	0.0554553	0.385718
ENSG00000163584	RPL22L1	210.06	-0.996754	0.520629	-1.91452	0.0555539	0.385718
ENSG00000163904	SENP2	254.756	-0.740523	0.386875	-1.91411	0.0556059	0.385718
ENSG00000218732	AL035633.1	12.2699	3.21063	1.67745	1.914	0.0556199	0.385718
ENSG00000130066	SAT1	351.777	0.654836	0.342539	1.91171	0.0559128	0.386121
ENSG00000135090	TAOK3	234.803	0.732998	0.383282	1.91243	0.0558216	0.386121
ENSG00000140382	HMG20A	52.2339	1.77937	0.93068	1.91191	0.0558881	0.386121
ENSG00000168280	KIF5C	285.156	0.678088	0.354612	1.9122	0.0558508	0.386121
ENSG00000174574	AKIRIN1	528.415	0.499912	0.261369	1.91267	0.0557905	0.386121
ENSG00000243701	DUBR	66.4647	1.34636	0.704225	1.91183	0.0558985	0.386121
ENSG00000265888	DSCAS	23.3983	2.33492	1.22053	1.91304	0.0557428	0.386121
ENSG00000108433	GOSR2	159.787	0.926419	0.484672	1.91144	0.0559487	0.386136
ENSG00000048028	USP28	123.652	1.13045	0.591742	1.91038	0.0560841	0.386608
ENSG00000178691	SUZ12	601.891	0.478651	0.250532	1.91053	0.0560644	0.386608
ENSG00000088280	ASAP3	10.2683	3.79059	1.98487	1.90975	0.056166	0.386708
ENSG00000160767	FAM189B	25.0165	-2.71517	1.42157	-1.90998	0.0561355	0.386708
ENSG00000029363	BCLAF1	1913.06	-0.309892	0.1623	-1.90938	0.0562135	0.386804
ENSG00000265491	RNF115	267.058	0.690591	0.361803	1.90875	0.0562945	0.38713
ENSG00000102699	PARP4	332.535	0.689729	0.361508	1.90792	0.0564014	0.387188
ENSG00000144730	IL17RD	59.4843	-1.54664	0.810647	-1.9079	0.0564039	0.387188
ENSG00000163811	WDR43	358.071	-0.600043	0.314441	-1.90828	0.0563546	0.387188
ENSG00000228109	MELTF-AS1	12.8232	3.71044	1.94701	1.90571	0.0566875	0.388903
ENSG00000119801	YPEL5	110.856	1.07492	0.56428	1.90494	0.0567883	0.389362
ENSG00000132646	PCNA	127.22	-1.05081	0.552001	-1.90363	0.0569582	0.389598
ENSG00000162601	MYSM1	1342.15	0.388294	0.203967	1.90371	0.0569476	0.389598
ENSG00000248429	FAM198B-AS1	292.442	0.655111	0.344126	1.90369	0.05695	0.389598
ENSG00000279759	AC118344.2	107.688	1.20875	0.634745	1.90431	0.0568703	0.389598
ENSG00000132359	RAP1GAP2	74.1145	-1.31837	0.693142	-1.90202	0.0571683	0.390426
ENSG00000136731	UGGT1	505.481	-0.59899	0.314946	-1.90188	0.0571865	0.390426
ENSG00000139624	CERS5	77.0591	1.29232	0.679349	1.90229	0.057133	0.390426
ENSG00000171044	XKR6	14.319	3.10919	1.6351	1.90153	0.0572327	0.390426
ENSG00000197083	ZNF300P1	36.1602	-1.84522	0.970451	-1.90141	0.0572488	0.390426
ENSG00000204406	MBD5	579.919	0.567217	0.298361	1.90111	0.0572878	0.39046
ENSG00000272137	AL451064.1	14.3342	2.92366	1.53874	1.90004	0.0574277	0.391181
ENSG00000083168	KAT6A	653.652	0.506141	0.266464	1.89948	0.057502	0.391225
ENSG00000223522	AC093690.1	57.1829	1.59058	0.837329	1.89959	0.0574873	0.391225
ENSG00000178053	MLF1	52.1948	1.50353	0.791779	1.89893	0.0575739	0.391482
ENSG00000132698	RAB25	28.3531	-2.15042	1.13366	-1.89688	0.0578442	0.39193
ENSG00000137860	SLC28A2	152.998	1.02316	0.539232	1.89744	0.0577696	0.39193
ENSG00000169045	HNRNPH1	2404.75	-0.275569	0.14527	-1.89694	0.0578358	0.39193
ENSG00000229742	AC092809.1	10.1551	3.84752	2.02712	1.89803	0.0576924	0.39193
ENSG00000254538	AC027018.1	51.7891	2.02651	1.06787	1.89772	0.0577333	0.39193
ENSG00000263958	AC091138.1	128.333	1.02073	0.537975	1.89736	0.0577807	0.39193
ENSG00000084710	EFR3B	19.1329	2.96607	1.56472	1.89559	0.058014	0.39285
ENSG00000057608	GDI2	724.922	-0.502437	0.265193	-1.89461	0.0581442	0.393037
ENSG00000059573	ALDH18A1	160.987	-0.998627	0.526989	-1.89497	0.0580964	0.393037
ENSG00000229375	USP24P1	27.1218	2.54954	1.34558	1.89476	0.0581246	0.393037
ENSG00000124835	AC105760.1	18.2231	2.57761	1.36159	1.89309	0.0583461	0.393626
ENSG00000145293	ENOPH1	336.088	-0.602707	0.318369	-1.89311	0.0583431	0.393626
ENSG00000145819	ARHGAP26	117.387	-1.16684	0.616424	-1.89292	0.0583682	0.393626
ENSG00000174173	TRMT10C	144.137	-0.954362	0.504145	-1.89303	0.0583537	0.393626
ENSG00000013503	POLR3B	241.433	-0.758504	0.400791	-1.89252	0.0584223	0.39376
ENSG00000229419	RALGAPA1P1	59.8416	1.39157	0.7355	1.892	0.0584907	0.39399
ENSG00000214922	HLA-F-AS1	25.2337	2.1734	1.14914	1.89133	0.0585809	0.394367
ENSG00000160789	LMNA	15.6138	2.86143	1.51379	1.89024	0.0587259	0.394669
ENSG00000169951	ZNF764	21.8344	-2.39403	1.26627	-1.89061	0.0586763	0.394669
ENSG00000199730	RN7SKP95	13.6305	-3.30706	1.74993	-1.88983	0.0587809	0.394669
ENSG00000206149	HERC2P9	114.109	1.05825	0.55992	1.88999	0.0587588	0.394669
ENSG00000241549	GUSBP2	64.4546	1.4277	0.755516	1.88971	0.0587972	0.394669
ENSG00000065060	UHRF1BP1	226.638	-0.768923	0.407911	-1.88503	0.0594263	0.394851
ENSG00000065613	SLK	1313.02	0.460671	0.244143	1.88689	0.0591754	0.394851
ENSG00000069493	CLEC2D	71.0399	1.29856	0.689164	1.88425	0.0595306	0.394851
ENSG00000072849	DERL2	94.3683	-1.10504	0.586278	-1.88484	0.0594519	0.394851
ENSG00000111490	TBC1D30	141.934	-0.958716	0.50846	-1.88553	0.0593584	0.394851
ENSG00000112697	TMEM30A	359.453	-0.585838	0.310929	-1.88415	0.0595443	0.394851
ENSG00000126870	WDR60	141.841	0.957103	0.50722	1.88696	0.0591658	0.394851
ENSG00000153107	ANAPC1	367.93	-0.654729	0.346669	-1.88863	0.0589418	0.394851
ENSG00000156256	USP16	434.821	-0.571981	0.303386	-1.88532	0.059386	0.394851
ENSG00000157193	LRP8	158.528	-0.894105	0.474516	-1.88425	0.0595317	0.394851
ENSG00000165288	BRWD3	526.96	0.574482	0.304791	1.88484	0.0594515	0.394851
ENSG00000176438	SYNE3	32.7939	2.3261	1.23286	1.88675	0.0591939	0.394851
ENSG00000189043	NDUFA4	575.363	0.584764	0.310199	1.88512	0.0594132	0.394851
ENSG00000189423	USP32P3	20.0261	2.56406	1.36007	1.88524	0.059397	0.394851
ENSG00000227376	FTH1P16	19.1307	-2.88912	1.53242	-1.88533	0.0593856	0.394851
ENSG00000251136	AF117829.1	305.055	0.650415	0.344991	1.88531	0.0593881	0.394851
ENSG00000259516	ANP32AP1	13.1597	4.24943	2.25321	1.88594	0.0593025	0.394851
ENSG00000270127	AC027020.2	26.4993	2.23056	1.18386	1.88415	0.0595451	0.394851
ENSG00000272341	AL137003.2	48.3521	-2.27107	1.20483	-1.88497	0.0594333	0.394851
ENSG00000274020	LINC01138	111.413	1.02525	0.543071	1.88787	0.0590433	0.394851
ENSG00000276573	AL442067.1	18.8199	2.52293	1.33853	1.88485	0.0594502	0.394851
ENSG00000237672	KRR1P1	26.1497	2.55681	1.35781	1.88304	0.0596948	0.395616
ENSG00000281398	SNHG4	378.853	-0.56918	0.302401	-1.8822	0.0598087	0.396142
ENSG00000104635	SLC39A14	233.653	-0.799454	0.424916	-1.88144	0.0599121	0.396599
ENSG00000104613	INTS10	334.374	-0.646926	0.343914	-1.88107	0.0599621	0.396702
ENSG00000111696	NT5DC3	81.1287	-1.42956	0.760351	-1.88013	0.0600901	0.396864
ENSG00000148143	ZNF462	510.63	0.584642	0.310875	1.88063	0.0600217	0.396864
ENSG00000161298	ZNF382	294.429	0.649952	0.345692	1.88015	0.060088	0.396864
ENSG00000091436	MAP3K20	187.664	-0.792947	0.42187	-1.8796	0.0601625	0.397114
ENSG00000185728	YTHDF3	1172.01	0.345714	0.183954	1.87935	0.0601971	0.397114
ENSG00000012817	KDM5D	192.152	0.95319	0.507663	1.8776	0.0604355	0.397346
ENSG00000151276	MAGI1	309.221	0.632295	0.336725	1.87778	0.0604111	0.397346
ENSG00000171202	TMEM126A	58.3268	1.57661	0.839329	1.87842	0.060324	0.397346
ENSG00000178935	ZNF552	79.5116	-1.25765	0.669826	-1.87757	0.0604394	0.397346
ENSG00000179918	SEPHS2	295.461	-0.685935	0.365222	-1.87813	0.0603628	0.397346
ENSG00000197296	FITM2	83.2676	-1.17377	0.624819	-1.87857	0.0603034	0.397346
ENSG00000079999	KEAP1	11.4874	-3.34002	1.78038	-1.87601	0.0606538	0.397461
ENSG00000080224	EPHA6	141.765	-0.949908	0.5064	-1.87581	0.0606818	0.397461
ENSG00000141504	SAT2	13.486	-3.67821	1.96152	-1.87518	0.0607678	0.397461
ENSG00000146918	NCAPG2	66.7879	-1.32542	0.706711	-1.87548	0.060727	0.397461
ENSG00000152242	C18orf25	384.766	0.572127	0.305073	1.87538	0.0607405	0.397461
ENSG00000155158	TTC39B	290.537	0.655627	0.349544	1.87566	0.0607014	0.397461
ENSG00000174132	FAM174A	222.991	0.778148	0.414654	1.87662	0.06057	0.397461
ENSG00000196083	IL1RAP	79.5865	1.30335	0.69486	1.8757	0.0606968	0.397461
ENSG00000257896	AC093012.1	32.1416	-2.04959	1.09198	-1.87694	0.0605256	0.397461
ENSG00000175265	GOLGA8A	381.241	0.613207	0.327088	1.87475	0.0608276	0.397626
ENSG00000135912	TTLL4	25.7424	-2.25724	1.20427	-1.87437	0.0608797	0.39774
ENSG00000246090	AP002026.1	22.5848	2.42624	1.2949	1.87369	0.0609726	0.398121
ENSG00000113594	LIFR	598.379	0.562554	0.300511	1.87199	0.0612077	0.399358
ENSG00000184432	COPB2	567.776	-0.500426	0.267393	-1.8715	0.0612757	0.399358
ENSG00000198689	SLC9A6	145.884	0.979393	0.52337	1.87132	0.0613009	0.399358
ENSG00000286803	AL109824.1	25.8505	2.0838	1.11332	1.8717	0.0612475	0.399358
ENSG00000169221	TBC1D10B	12.1844	3.19827	1.70953	1.87085	0.0613656	0.399554
ENSG00000116584	ARHGEF2	51.4048	-1.60958	0.860621	-1.87025	0.061449	0.399644
ENSG00000245680	ZNF585B	178.783	0.879565	0.470285	1.87028	0.0614449	0.399644
ENSG00000108840	HDAC5	11.5079	-3.29625	1.76284	-1.86985	0.0615043	0.399778
ENSG00000287625	AC022210.2	15.2964	2.95918	1.58285	1.86953	0.0615492	0.399844
ENSG00000095637	SORBS1	41.1874	-1.83332	0.981562	-1.86776	0.0617956	0.400967
ENSG00000128394	APOBEC3F	29.8777	2.2557	1.20794	1.86739	0.0618465	0.400967
ENSG00000196141	SPATS2L	37.6664	-1.95088	1.04477	-1.86729	0.0618615	0.400967
ENSG00000238221	AL139095.4	20.8383	2.3692	1.26853	1.86767	0.0618081	0.400967
ENSG00000174371	EXO1	39.7466	-1.74121	0.932676	-1.86689	0.0619167	0.401099
ENSG00000163808	KIF15	114.244	-1.04713	0.56105	-1.86638	0.0619884	0.401338
ENSG00000197168	NEK5	19.6924	2.42741	1.30115	1.86558	0.0620996	0.401831
ENSG00000242338	BMS1P4	11.6334	-3.72221	1.99569	-1.86512	0.0621643	0.402024
ENSG00000080608	PUM3	110.234	-1.12229	0.602063	-1.86408	0.0623107	0.402744
ENSG00000114503	NCBP2	560.445	-0.4873	0.261475	-1.86366	0.0623692	0.402824
ENSG00000114529	C3orf52	10.8533	-4.31861	2.31748	-1.86349	0.0623931	0.402824
ENSG00000077782	FGFR1	20.9388	2.46933	1.32613	1.86205	0.0625956	0.403905
ENSG00000169239	CA5B	48.2961	-1.64735	0.88508	-1.86124	0.0627105	0.404419
ENSG00000121060	TRIM25	281.837	-0.705037	0.378965	-1.86043	0.0628247	0.404929
ENSG00000099260	PALMD	11.1813	-3.33698	1.79431	-1.85975	0.0629206	0.405093
ENSG00000196455	PIK3R4	169.186	0.829697	0.446092	1.85992	0.0628963	0.405093
ENSG00000104549	SQLE	116.779	-1.0584	0.569364	-1.85891	0.0630394	0.405631
ENSG00000163931	TKT	15.5911	-2.75976	1.48495	-1.85848	0.0631004	0.405797
ENSG00000279722	AC007342.7	84.5189	-1.47412	0.793295	-1.85823	0.0631365	0.405802
ENSG00000174233	ADCY6	17.6437	3.00455	1.61737	1.85768	0.0632144	0.405908
ENSG00000182446	NPLOC4	118.206	-1.05224	0.566447	-1.85762	0.0632235	0.405908
ENSG00000163539	CLASP2	527.161	0.529176	0.284969	1.85696	0.0633168	0.40628
ENSG00000151148	UBE3B	207.543	0.824838	0.444633	1.8551	0.0635823	0.407507
ENSG00000213462	ERV3-1	72.0749	1.42285	0.767086	1.85487	0.0636143	0.407507
ENSG00000267429	AC006116.6	29.0762	2.28753	1.23325	1.85488	0.0636132	0.407507
ENSG00000151353	TMEM18	30.7025	-2.03214	1.0963	-1.85364	0.0637906	0.408182
ENSG00000242110	AMACR	32.4857	2.37476	1.28112	1.85366	0.0637881	0.408182
ENSG00000197951	ZNF71	20.0922	-2.86774	1.54754	-1.85309	0.0638695	0.408459
ENSG00000229591	AC006017.1	22.4264	2.2245	1.20067	1.85271	0.0639241	0.408582
ENSG00000078304	PPP2R5C	469.418	0.544163	0.293931	1.85133	0.0641224	0.40894
ENSG00000149054	ZNF215	38.924	-1.70961	0.923402	-1.85142	0.0641085	0.40894
ENSG00000214941	ZSWIM7	79.4303	-1.20107	0.648623	-1.85172	0.0640659	0.40894
ENSG00000281183	NPTN-IT1	29.5592	2.11318	1.14142	1.85136	0.0641173	0.40894
ENSG00000179930	ZNF648	16.3696	2.8533	1.54165	1.85081	0.0641972	0.409191
ENSG00000082805	ERC1	223.224	0.839316	0.453669	1.85006	0.0643049	0.409443
ENSG00000180817	PPA1	561.364	-0.527928	0.285361	-1.85004	0.064308	0.409443
ENSG00000115107	STEAP3	10.2884	-3.70142	2.00109	-1.8497	0.0643568	0.409527
ENSG00000106785	TRIM14	86.6593	-1.2128	0.655892	-1.84909	0.0644453	0.409864
ENSG00000165410	CFL2	230.947	-0.791437	0.428119	-1.84863	0.0645106	0.410052
ENSG00000279977	AC008764.10	11.1169	-3.65662	1.97841	-1.84826	0.0645649	0.410171
ENSG00000141279	NPEPPS	327.956	0.604152	0.327119	1.84689	0.0647637	0.411207
ENSG00000231806	PCAT7	55.7938	1.50801	0.817308	1.8451	0.0650232	0.412626
ENSG00000116141	MARK1	100.592	1.12126	0.607872	1.84457	0.0651008	0.412664
ENSG00000139278	GLIPR1	61.472	1.51771	0.822756	1.84467	0.065086	0.412664
ENSG00000166986	MARS	156.644	-0.843463	0.457445	-1.84386	0.0652041	0.412864
ENSG00000231944	PHKA1-AS1	10.5453	3.696	2.00432	1.84402	0.0651808	0.412864
ENSG00000031698	SARS	140.33	-1.0226	0.55501	-1.84249	0.0654036	0.413162
ENSG00000096696	DSP	2535.88	-0.264978	0.143777	-1.84298	0.0653317	0.413162
ENSG00000099715	PCDH11Y	33.7206	2.02821	1.10089	1.84234	0.0654257	0.413162
ENSG00000100167	37865	169.768	-0.870413	0.472252	-1.84311	0.0653128	0.413162
ENSG00000184164	CRELD2	36.3829	1.80202	0.978132	1.8423	0.0654308	0.413162
ENSG00000006715	VPS41	209.732	0.82914	0.45029	1.84135	0.0655709	0.413426
ENSG00000081803	CADPS2	58.0186	-1.37064	0.744548	-1.8409	0.0656362	0.413426
ENSG00000101596	SMCHD1	1689.37	-0.292629	0.158907	-1.84152	0.0655461	0.413426
ENSG00000164902	PHAX	223.572	-0.882305	0.479302	-1.84081	0.0656492	0.413426
ENSG00000169519	METTL15	131.49	0.987468	0.536437	1.84079	0.0656522	0.413426
ENSG00000074219	TEAD2	23.4658	2.35407	1.27943	1.83993	0.0657782	0.413836
ENSG00000140836	ZFHX3	1716.32	0.31971	0.173769	1.83986	0.0657894	0.413836
ENSG00000170776	AKAP13	432.184	0.646161	0.351466	1.83848	0.0659924	0.414887
ENSG00000151208	DLG5	75.9289	1.22464	0.666512	1.83738	0.0661534	0.415461
ENSG00000160310	PRMT2	46.9337	1.63365	0.889127	1.83737	0.066156	0.415461
ENSG00000169621	APLF	10.4195	3.32886	1.81208	1.83704	0.0662037	0.415486
ENSG00000198763	MT-ND2	62518.4	-0.172605	0.0939681	-1.83685	0.0662322	0.415486
ENSG00000111832	RWDD1	120.318	-1.28477	0.699716	-1.83613	0.066338	0.415923
ENSG00000198780	FAM169A	170.571	0.91398	0.497966	1.83543	0.0664425	0.416351
ENSG00000008086	CDKL5	193.256	1.08696	0.593141	1.83255	0.0668697	0.416984
ENSG00000117877	CD3EAP	12.2943	-3.14702	1.71637	-1.83353	0.0667231	0.416984
ENSG00000144713	RPL32	252.513	-0.707401	0.38593	-1.83298	0.0668063	0.416984
ENSG00000154269	ENPP3	19.935	-2.40196	1.30995	-1.83363	0.0667091	0.416984
ENSG00000162783	IER5	11.229	-3.30402	1.80292	-1.8326	0.0668622	0.416984
ENSG00000178163	ZNF518B	481.933	0.575265	0.313775	1.83337	0.0667479	0.416984
ENSG00000196704	AMZ2	199.463	-0.759028	0.414053	-1.83316	0.0667782	0.416984
ENSG00000198954	KIF1BP	540.013	0.467383	0.254993	1.83292	0.0668142	0.416984
ENSG00000226950	DANCR	34.2084	-1.85347	1.01124	-1.83287	0.0668215	0.416984
ENSG00000092964	DPYSL2	134.612	0.915768	0.499994	1.83156	0.0670173	0.417678
ENSG00000280138	AC027290.2	79.726	-1.28301	0.700617	-1.83125	0.0670632	0.417738
ENSG00000180957	PITPNB	286.486	-0.665728	0.363712	-1.83037	0.0671944	0.418329
ENSG00000031003	FAM13B	461.764	0.561884	0.30711	1.82959	0.0673118	0.418607
ENSG00000172167	MTBP	143.44	-0.983864	0.537698	-1.82977	0.067284	0.418607
ENSG00000064309	CDON	86.5837	-1.18537	0.6486	-1.82758	0.0676125	0.420249
ENSG00000075292	ZNF638	1762.08	0.287235	0.157289	1.82616	0.0678263	0.420549
ENSG00000131873	CHSY1	374.517	0.600337	0.32875	1.82612	0.0678323	0.420549
ENSG00000159199	ATP5MC1	18.8276	2.61186	1.43034	1.82605	0.0678434	0.420549
ENSG00000165338	HECTD2	297.88	0.620955	0.340039	1.82613	0.067831	0.420549
ENSG00000257167	TMPO-AS1	41.0479	-1.65432	0.905831	-1.8263	0.0678046	0.420549
ENSG00000236015	AC011290.2	33.5937	1.95369	1.07006	1.82578	0.0678832	0.420569
ENSG00000116406	EDEM3	789.052	-0.499803	0.273821	-1.82529	0.0679566	0.420797
ENSG00000163156	SCNM1	23.1425	2.17168	1.18994	1.82503	0.0679966	0.420818
ENSG00000138430	OLA1	720.405	-0.429461	0.235359	-1.82471	0.0680453	0.420893
ENSG00000111674	ENO2	77.6347	1.22701	0.672778	1.8238	0.0681819	0.421512
ENSG00000215146	BX322639.1	80.4667	-1.15976	0.636029	-1.82343	0.0682378	0.42163
ENSG00000147044	CASK	452.777	0.574295	0.315038	1.82294	0.0683129	0.421802
ENSG00000163626	COX18	102.25	-1.05661	0.57975	-1.82252	0.0683756	0.421802
ENSG00000198523	PLN	13.9889	-2.93983	1.61298	-1.82261	0.0683626	0.421802
ENSG00000165169	DYNLT3	374.2	0.589056	0.323267	1.8222	0.0684252	0.421882
ENSG00000125124	BBS2	324.115	0.689332	0.378405	1.82168	0.0685037	0.421914
ENSG00000146267	FAXC	51.1485	-1.55932	0.855942	-1.82176	0.0684914	0.421914
ENSG00000111602	TIMELESS	48.3651	-1.5114	0.829997	-1.82097	0.0686119	0.422354
ENSG00000123131	PRDX4	90.9723	-1.19749	0.657795	-1.82046	0.0686894	0.422605
ENSG00000099810	MTAP	172.4	-0.858365	0.471865	-1.81909	0.0688978	0.422899
ENSG00000131171	SH3BGRL	366.833	0.619358	0.340596	1.81846	0.0689945	0.422899
ENSG00000162772	ATF3	31.3608	-2.02642	1.11359	-1.81973	0.0688003	0.422899
ENSG00000169105	CHST14	16.3491	-3.0451	1.6745	-1.81851	0.0689855	0.422899
ENSG00000198301	SDAD1	239.21	-0.686638	0.377491	-1.81895	0.0689185	0.422899
ENSG00000250802	ZBED3-AS1	297.811	0.718229	0.394727	1.81956	0.0688265	0.422899
ENSG00000283162	AL390726.5	15.7772	3.85934	2.12193	1.81879	0.0689438	0.422899
ENSG00000134324	LPIN1	196.443	0.936138	0.514912	1.81805	0.0690558	0.42305
ENSG00000248685	LINC02484	12.2732	-3.06571	1.68704	-1.81721	0.0691849	0.423615
ENSG00000143442	POGZ	1004.77	0.443809	0.244484	1.81529	0.0694794	0.424966
ENSG00000166997	CNPY4	15.618	-2.76463	1.52283	-1.81546	0.0694539	0.424966
ENSG00000173812	EIF1	452.066	-0.508418	0.280122	-1.81499	0.0695254	0.425021
ENSG00000180198	RCC1	31.7935	-1.91645	1.05648	-1.81401	0.0696764	0.425718
ENSG00000168795	ZBTB5	165.599	0.881	0.485784	1.81356	0.0697447	0.425909
ENSG00000107201	DDX58	139.56	0.902658	0.497819	1.81323	0.0697968	0.426001
ENSG00000058668	ATP2B4	555.087	0.555938	0.306656	1.8129	0.0698467	0.42603
ENSG00000138613	APH1B	201.202	0.860387	0.47464	1.81272	0.0698757	0.42603
ENSG00000135473	PAN2	88.2508	-1.09644	0.604954	-1.81243	0.0699199	0.426075
ENSG00000024862	CCDC28A	25.373	-2.11399	1.16711	-1.81131	0.0700932	0.426904
ENSG00000078177	N4BP2	602.622	0.454848	0.251171	1.81091	0.0701551	0.427055
ENSG00000166478	ZNF143	108.387	1.07921	0.596244	1.81002	0.0702933	0.427232
ENSG00000229622	MTND5P2	26.3127	2.24352	1.23951	1.81	0.0702955	0.427232
ENSG00000237773	AC073332.1	14.8019	3.16455	1.74796	1.81042	0.0702304	0.427232
ENSG00000142556	ZNF614	168.949	-0.821743	0.454091	-1.80964	0.0703512	0.427344
ENSG00000082269	FAM135A	140.452	0.895813	0.495387	1.80831	0.070558	0.427752
ENSG00000101868	POLA1	160.219	-0.841569	0.46546	-1.80804	0.0706008	0.427752
ENSG00000132256	TRIM5	121.136	-1.1045	0.610744	-1.80844	0.0705376	0.427752
ENSG00000176209	SMIM19	77.3236	-1.19371	0.659945	-1.8088	0.0704814	0.427752
ENSG00000271335	AL117336.2	26.2767	2.05747	1.13797	1.80801	0.0706042	0.427752
ENSG00000188215	DCUN1D3	59.2734	1.52273	0.842416	1.80758	0.0706723	0.427939
ENSG00000110321	EIF4G2	4021.68	-0.221001	0.122294	-1.80713	0.0707417	0.428135
ENSG00000116478	HDAC1	178.074	0.779907	0.431838	1.80602	0.0709153	0.428203
ENSG00000118200	CAMSAP2	1371.68	0.326089	0.180619	1.80539	0.0710136	0.428203
ENSG00000132623	ANKEF1	229.566	-0.693006	0.383641	-1.80639	0.0708568	0.428203
ENSG00000163812	ZDHHC3	193.397	0.783437	0.433934	1.80543	0.0710076	0.428203
ENSG00000170790	OR10A2	14.8171	2.90634	1.60869	1.80665	0.0708163	0.428203
ENSG00000196636	SDHAF3	58.4761	-1.4543	0.805455	-1.80556	0.0709866	0.428203
ENSG00000265972	TXNIP	1202.18	0.368203	0.203914	1.80568	0.0709688	0.428203
ENSG00000149328	GLB1L2	10.5288	-3.73615	2.07117	-1.80388	0.0712496	0.429401
ENSG00000088305	DNMT3B	21.6598	2.22591	1.23424	1.80347	0.0713141	0.429565
ENSG00000141934	PLPP2	10.3148	3.37356	1.87101	1.80307	0.071377	0.429719
ENSG00000101557	USP14	545.54	-0.477123	0.264692	-1.80256	0.0714577	0.429726
ENSG00000174373	RALGAPA1	1132.98	0.343365	0.190509	1.80235	0.0714902	0.429726
ENSG00000253537	PCDHGA7	30.1341	1.90103	1.05449	1.80279	0.0714209	0.429726
ENSG00000138413	IDH1	498.148	-0.644848	0.357865	-1.80193	0.0715568	0.42984
ENSG00000214290	COLCA2	14.2362	2.77744	1.54152	1.80176	0.0715839	0.42984
ENSG00000023572	GLRX2	135.409	-0.936252	0.520074	-1.80023	0.0718245	0.43106
ENSG00000141510	TP53	135.275	-1.08582	0.603299	-1.7998	0.0718923	0.431241
ENSG00000197756	RPL37A	278.028	-0.687437	0.382177	-1.79874	0.0720596	0.431795
ENSG00000198642	KLHL9	297.146	-0.65467	0.363918	-1.79895	0.0720268	0.431795
ENSG00000174136	RGMB	163.127	0.974616	0.542273	1.79728	0.0722913	0.432811
ENSG00000179873	NLRP11	15.0345	-3.21641	1.78968	-1.7972	0.0723044	0.432811
ENSG00000287957	AC007695.1	51.9732	-1.82594	1.01637	-1.79653	0.0724095	0.433215
ENSG00000107651	SEC23IP	547.907	-0.471751	0.26265	-1.79612	0.0724761	0.43336
ENSG00000267041	ZNF850	88.6299	-1.14704	0.638694	-1.79591	0.0725092	0.43336
ENSG00000224616	RTCA-AS1	346.812	0.62325	0.347095	1.79562	0.0725554	0.433411
ENSG00000109063	MYH3	14.9623	2.72961	1.52053	1.79517	0.0726273	0.433615
ENSG00000183155	RABIF	130.989	0.999467	0.556862	1.79482	0.0726824	0.43372
ENSG00000198876	DCAF12	253.876	-0.751933	0.419029	-1.79446	0.072739	0.433832
ENSG00000247271	ZBED5-AS1	73.3931	1.22945	0.685503	1.79351	0.0728922	0.43452
ENSG00000164237	CMBL	156.296	-0.836293	0.466416	-1.79302	0.0729696	0.434532
ENSG00000173261	PLAC8L1	26.4967	2.1196	1.18206	1.79314	0.0729513	0.434532
ENSG00000095002	MSH2	61.0471	-1.36208	0.760554	-1.7909	0.073309	0.436327
ENSG00000143479	DYRK3	83.092	1.30509	0.728922	1.79044	0.0733838	0.436546
ENSG00000125356	NDUFA1	76.589	1.34395	0.750771	1.7901	0.0734383	0.436645
ENSG00000143514	TP53BP2	225.729	-0.700104	0.391235	-1.78947	0.0735389	0.437017
ENSG00000004478	FKBP4	141.574	-1.1433	0.639434	-1.78799	0.0737779	0.43739
ENSG00000100865	CINP	16.8037	2.56354	1.43365	1.78812	0.0737566	0.43739
ENSG00000171497	PPID	459.714	-0.545887	0.305403	-1.78743	0.0738678	0.43739
ENSG00000182899	RPL35A	974.725	-0.454952	0.254389	-1.78841	0.0737095	0.43739
ENSG00000221983	UBA52	107.587	-1.13184	0.63274	-1.78879	0.0736485	0.43739
ENSG00000237551	AC096775.1	10.62	-3.25589	1.8214	-1.78757	0.0738452	0.43739
ENSG00000260423	LINC02367	22.8719	-2.18	1.21931	-1.78789	0.073793	0.43739
ENSG00000083457	ITGAE	57.0474	-1.59502	0.892751	-1.78663	0.0739966	0.437702
ENSG00000261423	TMEM202-AS1	18.6024	-2.45693	1.37503	-1.78683	0.0739656	0.437702
ENSG00000145416	36951	203.963	0.846915	0.474334	1.78548	0.0741833	0.438581
ENSG00000271828	AC008937.3	22.382	-2.18397	1.22349	-1.78504	0.0742543	0.438776
ENSG00000086475	SEPHS1	176.453	-0.812124	0.4555	-1.78293	0.0745978	0.440579
ENSG00000106603	COA1	253.124	-0.677964	0.380448	-1.78202	0.0747467	0.440832
ENSG00000259820	AC083843.3	194.124	0.786786	0.441456	1.78225	0.0747084	0.440832
ENSG00000280739	EIF1B-AS1	139.484	0.98233	0.551264	1.78196	0.0747556	0.440832
ENSG00000187239	FNBP1	208.428	0.744505	0.417994	1.78114	0.07489	0.441398
ENSG00000075142	SRI	163.131	-0.961413	0.540058	-1.7802	0.0750427	0.442072
ENSG00000116221	MRPL37	38.6582	-1.75459	0.986038	-1.77944	0.0751685	0.44236
ENSG00000277310	AC090246.1	11.8666	-3.09032	1.7365	-1.77962	0.0751376	0.44236
ENSG00000073008	PVR	48.8962	-1.65076	0.928464	-1.77795	0.0754118	0.44327
ENSG00000123552	USP45	292.967	-0.646671	0.363751	-1.77779	0.0754388	0.44327
ENSG00000153982	GDPD1	59.6179	-1.37204	0.771768	-1.77779	0.0754382	0.44327
ENSG00000085978	ATG16L1	64.6129	1.672	0.941189	1.77648	0.0756544	0.444012
ENSG00000089022	MAPKAPK5	352.902	-0.585917	0.329936	-1.77585	0.0757579	0.444012
ENSG00000138756	BMP2K	114.764	-0.953681	0.537025	-1.77586	0.075756	0.444012
ENSG00000213585	VDAC1	1089.65	-0.432818	0.243687	-1.77612	0.0757124	0.444012
ENSG00000233012	HDAC1P2	22.9154	2.69261	1.51623	1.77585	0.075757	0.444012
ENSG00000101187	SLCO4A1	15.7509	3.38579	1.90933	1.77328	0.0761816	0.446198
ENSG00000146733	PSPH	84.2776	-1.22054	0.688354	-1.77312	0.0762085	0.446198
ENSG00000206418	RAB12	257.996	0.693459	0.391272	1.77232	0.0763412	0.446748
ENSG00000188994	ZNF292	473.067	0.545551	0.307966	1.77147	0.0764828	0.447349
ENSG00000105849	TWISTNB	168.884	-0.816602	0.461265	-1.77036	0.076668	0.447749
ENSG00000141425	RPRD1A	708.235	-0.430854	0.243349	-1.77052	0.0766405	0.447749
ENSG00000281468	AC006504.7	38.6327	1.68813	0.953476	1.7705	0.0766437	0.447749
ENSG00000005189	REXO5	64.9095	-1.24599	0.703997	-1.76987	0.076748	0.447989
ENSG00000198556	ZNF789	132.028	0.974047	0.550575	1.76914	0.07687	0.448473
ENSG00000137976	DNASE2B	21.7532	-2.2708	1.28436	-1.76804	0.0770544	0.449321
ENSG00000175322	ZNF519	108.385	-1.0599	0.599572	-1.76777	0.0770999	0.449359
ENSG00000111596	AC092881.1	577.654	0.455056	0.257568	1.76674	0.0772714	0.449699
ENSG00000165389	SPTSSA	150.673	-0.858798	0.48625	-1.76616	0.0773685	0.449699
ENSG00000170144	HNRNPA3	1673.34	-0.335764	0.190048	-1.76673	0.0772737	0.449699
ENSG00000236667	AC104076.2	53.3232	1.42573	0.807221	1.76622	0.0773582	0.449699
ENSG00000258634	AL160006.1	31.1268	-1.79384	1.01575	-1.76602	0.0773928	0.449699
ENSG00000260252	AC009087.1	12.0515	2.91069	1.6479	1.76631	0.0773443	0.449699
ENSG00000223669	AL357033.2	15.5347	3.73102	2.11414	1.76479	0.0775986	0.450667
ENSG00000091879	ANGPT2	91.3635	-1.18896	0.674555	-1.76259	0.0779699	0.452467
ENSG00000117713	ARID1A	330.525	0.603519	0.342435	1.76243	0.0779959	0.452467
ENSG00000167522	ANKRD11	720.246	-0.403583	0.229015	-1.76225	0.0780265	0.452467
ENSG00000196652	ZKSCAN5	95.3041	1.12318	0.637539	1.76175	0.0781115	0.452732
ENSG00000103995	CEP152	155.595	-0.821048	0.46639	-1.76043	0.0783345	0.453398
ENSG00000224259	LINC01133	39.0902	-1.72321	0.978892	-1.76037	0.0783447	0.453398
ENSG00000257621	PSMA3-AS1	608.317	0.538864	0.306091	1.76047	0.0783279	0.453398
ENSG00000165115	KIF27	274.07	-0.643194	0.365524	-1.75965	0.0784675	0.453881
ENSG00000067601	PMS2P4	24.1149	2.81856	1.60222	1.75916	0.0785504	0.453904
ENSG00000172428	COPS9	12.3563	-3.03912	1.7275	-1.75926	0.078533	0.453904
ENSG00000021574	SPAST	338.001	0.640884	0.364447	1.75851	0.0786608	0.454129
ENSG00000213694	S1PR3	11.7425	3.28774	1.86966	1.75847	0.0786684	0.454129
ENSG00000228599	RPL7P52	31.0005	2.0508	1.16677	1.75768	0.0788025	0.454675
ENSG00000204574	ABCF1	66.6462	-1.27575	0.726217	-1.75671	0.0789671	0.455397
ENSG00000146950	SHROOM2	85.8275	1.2089	0.688583	1.75563	0.0791508	0.455999
ENSG00000277693	AP003900.1	293.058	0.70029	0.398859	1.75574	0.0791335	0.455999
ENSG00000145216	FIP1L1	216.108	0.739121	0.421128	1.7551	0.0792427	0.4563
[truncated: 14,681 more rows]

## Sheet: LNCAP_treatment_vs_control_degs
ENS_Gene	Gene Symbol	Other Gene Symbol	Description	baseMean	log2FoldChange	lfcSE	stat	pvalue	padj	category				DEGs
ENSG00000258039	AC117377.1	LOC101928937	uncharacterized LOC101928937	27.6641	8.31958	2.03328	4.09171	4.28197e-05	0.00276765	up				up	log2FoldChange>1	pvalue<0.05	613
ENSG00000188257	PLA2G2A	PLA2G2A	phospholipase A2 group IIA	23.0374	8.05588	1.93764	4.15757	3.21651e-05	0.0022156	up				down	log2FoldChange< -1	pvalue<0.05	566
ENSG00000264596	AP000897.1	None	None	21.4357	7.95547	2.02896	3.92096	8.81973e-05	0.00483195	up
ENSG00000272321	AP003355.2	None	None	18.9333	7.77252	2.04716	3.79673	0.000146615	0.00704779	up
ENSG00000233998	SETP5	None	None	18.2348	7.7219	2.05511	3.75741	0.000171682	0.00786931	up
ENSG00000226493	RPL26P27	RPL26P27	ribosomal protein L26 pseudogene 27	16.7584	7.6001	2.0964	3.62531	0.00028861	0.0118412	up
ENSG00000235914	MACROD2-AS1	MACROD2-AS1	MACROD2 antisense RNA 1	16.3694	7.56406	2.05794	3.67554	0.000237345	0.0103245	up
ENSG00000263338	AC027796.5	None	None	16.143	7.54222	2.17125	3.47368	0.000513381	0.0188103	up
ENSG00000259377	AC026770.1	None	None	15.7022	7.5022	2.23081	3.363	0.000770998	0.0249868	up
ENSG00000224602	RPS26P5	None	None	15.5903	7.49511	2.09581	3.57623	0.000348584	0.0136876	up
ENSG00000188803	SHISA6	SHISA6	shisa family member 6	15.577	7.49467	2.47343	3.03008	0.0024449	0.057172	up
ENSG00000278949	AC127070.4	None	None	42.3181	7.47336	1.66664	4.48409	7.32254e-06	0.000638226	up
ENSG00000259158	ADAM20P1	ADAM20P1	ADAM metallopeptidase domain 20 pseudogene 1	15.1194	7.45143	2.13627	3.48806	0.000486546	0.0180571	up
ENSG00000287715	AC026120.3	None	None	14.9062	7.42712	2.27796	3.26042	0.00111247	0.0330721	up
ENSG00000120328	PCDHB12	PCDHB12	protocadherin beta 12	14.8581	7.42653	2.5001	2.97049	0.00297324	0.0659433	up
ENSG00000267585	AC013290.1	RPL10AP13	ribosomal protein L10a pseudogene 13	14.3788	7.37924	2.51917	2.92924	0.00339794	0.0718626	up
ENSG00000279085	AL022323.3	None	None	13.9946	7.33609	2.26538	3.23835	0.00120224	0.0347531	up
ENSG00000236838	AC090617.2	None	None	13.6177	7.29821	2.16616	3.36919	0.000753895	0.024571	up
ENSG00000176925	OR51F2	OR51F2	olfactory receptor family 51 subfamily F member 2	13.3997	7.27347	2.27146	3.20211	0.00136423	0.0382817	up
ENSG00000214264	KCTD9P4	None	None	13.3528	7.26868	2.57558	2.82216	0.00477021	0.089093	up
ENSG00000248677	LINC02102	LINC02102	long intergenic non-protein coding RNA 2102	13.3528	7.26868	2.57558	2.82216	0.00477021	0.089093	up
ENSG00000238008	COX6CP10	None	None	13.036	7.23372	2.42912	2.97792	0.00290207	0.0652116	up
ENSG00000285600	AC023593.1	None	None	12.4917	7.17642	2.28264	3.14392	0.00166703	0.0431965	up
ENSG00000248118	LINC01019	LINC01019	long intergenic non-protein coding RNA 1019	12.24	7.1431	2.63126	2.71471	0.00663341	0.109967	up
ENSG00000274351	AL137000.1	THAP12P10	THAP domain containing 12 pseudogene 10	12.0473	7.11992	2.34311	3.03867	0.00237625	0.0563686	up
ENSG00000237172	B3GNT9	B3GNT9	UDP-GlcNAc:betaGal beta-1,3-N-acetylglucosaminyltransferase 9	11.9823	7.1163	2.63392	2.70179	0.00689678	0.113031	up
ENSG00000196872	KIAA1211L	CRACDL	CRACD like	11.9618	7.10992	2.64657	2.68646	0.00722132	0.116691	up
ENSG00000279933	AL031595.1	None	None	11.1273	7.00554	2.6964	2.59811	0.00937396	0.138114	up
ENSG00000169507	SLC38A11	SLC38A11	solute carrier family 38 member 11	11.0623	7.00141	2.50997	2.78944	0.00527989	0.0952365	up
ENSG00000279853	AC004453.2	None	None	11.0237	6.99605	2.69162	2.5992	0.00934425	0.138005	up
ENSG00000248393	AC026782.1	None	None	11.0502	6.99515	2.46797	2.83437	0.00459159	0.0873161	up
ENSG00000225548	LINC01980	LINC01980	long intergenic non-protein coding RNA 1980	10.9382	6.98506	2.40506	2.90432	0.00368049	0.0762956	up
ENSG00000287650	AL390071.1	None	None	10.4168	6.91005	2.44683	2.82409	0.00474154	0.0890899	up
ENSG00000271615	ACTG1P22	None	None	10.2927	6.89302	2.75302	2.5038	0.0122866	0.16437	up
ENSG00000286655	AL158011.1	None	None	10.1771	6.87641	2.48507	2.76709	0.00565587	0.0999552	up
ENSG00000233862	AC016907.2	None	None	9.97603	6.8476	2.58576	2.6482	0.00809225	NA	up
ENSG00000226238	AC132807.1	None	None	9.89896	6.83642	2.50269	2.73163	0.00630226	NA	up
ENSG00000283399	AC004381.2	LOC100887080	acyl-CoA synthetase medium chain family member 4 pseudogene	9.86404	6.83607	2.58164	2.64796	0.00809796	NA	up
ENSG00000198892	SHISA4	SHISA4	shisa family member 4	9.58585	6.79448	2.79622	2.42988	0.0151038	NA	up
ENSG00000216636	RPL7P25	RPL7P25	ribosomal protein L7 pseudogene 25	9.34259	6.75296	2.54072	2.65789	0.00786312	NA	up
ENSG00000049769	PPP1R3F	PPP1R3F	protein phosphatase 1 regulatory subunit 3F	48.9121	6.73112	1.41939	4.74227	2.11332e-06	0.000223062	up
ENSG00000286062	AC092353.2	None	None	9.18002	6.72791	2.84185	2.36744	0.0179115	NA	up
ENSG00000287910	AC104024.4	None	None	8.89702	6.68657	2.49684	2.67801	0.00740611	NA	up
ENSG00000265093	RN7SL246P	RN7SL246P	RNA, 7SL, cytoplasmic 246, pseudogene	8.91026	6.68507	2.50617	2.66744	0.00764307	NA	up
ENSG00000233871	DLG5-AS1	None	None	8.86692	6.68204	2.85911	2.33711	0.0194335	NA	up
ENSG00000235376	RPEL1	RPEL1	ribulose-5-phosphate-3-epimerase like 1	8.62727	6.64253	2.88201	2.30482	0.0211765	NA	up
ENSG00000201013	RF00019	None	None	8.62365	6.63768	2.8934	2.29407	0.0217864	NA	up
ENSG00000111254	AKAP3	AKAP3	A-kinase anchoring protein 3	8.38762	6.6019	2.90601	2.27181	0.0230982	NA	up
ENSG00000244677	RN7SL706P	RN7SL706P	RNA, 7SL, cytoplasmic 706, pseudogene	8.38762	6.6019	2.90601	2.27181	0.0230982	NA	up
ENSG00000266903	AC243964.2	None	None	8.34547	6.59035	2.92133	2.25594	0.0240742	NA	up
ENSG00000117600	PLPPR4	PLPPR4	phospholipid phosphatase related 4	8.30693	6.58335	2.71188	2.4276	0.015199	NA	up
ENSG00000176268	CYCSP34	None	None	8.14798	6.56009	2.93119	2.23803	0.025219	NA	up
ENSG00000233452	STXBP5-AS1	STXBP5-AS1	STXBP5 antisense RNA 1	8.14798	6.56009	2.93119	2.23803	0.025219	NA	up
ENSG00000261432	LINC01613	LINC01613	long intergenic non-protein coding RNA 1613	8.14798	6.56009	2.93119	2.23803	0.025219	NA	up
ENSG00000275367	AC092111.1	None	None	8.14798	6.56009	2.93119	2.23803	0.025219	NA	up
ENSG00000154274	C4orf19	C4orf19	chromosome 4 open reading frame 19	8.13955	6.55827	2.57406	2.54783	0.0108394	NA	up
ENSG00000265815	AC099677.6	None	None	8.07572	6.54329	2.5793	2.53685	0.0111855	NA	up
ENSG00000236039	AC019117.1	LINC02889	long intergenic non-protein coding RNA 2889	8.06729	6.54143	2.95086	2.21679	0.0266375	NA	up
ENSG00000251309	AP002075.1	None	None	8.06729	6.54143	2.95086	2.21679	0.0266375	NA	up
ENSG00000132793	LPIN3	LPIN3	lipin 3	7.94687	6.52436	2.73385	2.38651	0.0170092	NA	up
ENSG00000285999	AC025442.2	None	None	7.96011	6.52303	2.56771	2.54041	0.0110724	NA	up
ENSG00000163975	MELTF	MELTF	melanotransferrin	7.78429	6.49437	2.6606	2.44094	0.0146491	NA	up
ENSG00000148408	CACNA1B	CACNA1B	calcium voltage-gated channel subunit alpha1 B	7.7891	6.49079	2.98213	2.17656	0.0295136	NA	up
ENSG00000158882	TOMM40L	TOMM40L	translocase of outer mitochondrial membrane 40 like	7.7891	6.49079	2.98213	2.17656	0.0295136	NA	up
ENSG00000211445	GPX3	GPX3	glutathione peroxidase 3	7.7891	6.49079	2.98213	2.17656	0.0295136	NA	up
ENSG00000261635	AC103988.1	None	None	7.7891	6.49079	2.98213	2.17656	0.0295136	NA	up
ENSG00000283258	AC007491.1	None	None	7.66868	6.47265	2.98544	2.16807	0.0301533	NA	up
ENSG00000274967	RF00019	None	None	7.59643	6.45475	2.6513	2.43456	0.01491	NA	up
ENSG00000127951	FGL2	FGL2	fibrinogen like 2	7.56632	6.45053	2.59777	2.48311	0.0130242	NA	up
ENSG00000256589	ENPP7P5	None	None	7.51092	6.4383	3.01533	2.13519	0.0327454	NA	up
ENSG00000285747	AL133485.2	None	None	7.51092	6.4383	3.01533	2.13519	0.0327454	NA	up
ENSG00000252233	RN7SKP253	RN7SKP253	RN7SK pseudogene 253	7.46757	6.43464	2.78213	2.31285	0.0207309	NA	up
ENSG00000106330	MOSPD3	MOSPD3	motile sperm domain containing 3	7.38207	6.41745	2.66454	2.40846	0.01602	NA	up
ENSG00000280010	AP001350.2	None	None	20.6897	6.41128	2.06041	3.11166	0.00186038	0.0472488	up
ENSG00000224220	AC104699.1	None	None	7.34353	6.41009	2.68477	2.38757	0.01696	NA	up
ENSG00000274204	AL138689.1	None	None	7.26646	6.39518	2.7479	2.3273	0.0199493	NA	up
ENSG00000232613	LINC02576	None	None	7.23274	6.38384	3.05063	2.09263	0.0363822	NA	up
ENSG00000055118	KCNH2	KCNH2	potassium voltage-gated channel subfamily H member 2	7.18939	6.37957	3.04565	2.09465	0.0362023	NA	up
ENSG00000198881	ASB12	ASB12	ankyrin repeat and SOCS box containing 12	7.18939	6.37957	3.04565	2.09465	0.0362023	NA	up
ENSG00000126759	CFP	CFP	complement factor properdin	6.94974	6.33067	3.07832	2.05654	0.0397308	NA	up
ENSG00000287231	AL136119.1	None	None	6.94974	6.33067	3.07832	2.05654	0.0397308	NA	up
ENSG00000207052	RNU6-378P	RNU6-378P	RNA, U6 small nuclear 378, pseudogene	6.95456	6.32723	3.08825	2.04881	0.040481	NA	up
ENSG00000265415	AC099850.3	None	None	6.95456	6.32723	3.08825	2.04881	0.040481	NA	up
ENSG00000267039	AC016493.1	LOC105372069	uncharacterized LOC105372069	6.95456	6.32723	3.08825	2.04881	0.040481	NA	up
ENSG00000188761	BCL2L15	BCL2L15	BCL2 like 15	6.91602	6.3189	2.85538	2.21298	0.0268987	NA	up
ENSG00000247774	PCED1B-AS1	PCED1B-AS1	PCED1B antisense RNA 1	6.86424	6.31267	2.74159	2.30255	0.021304	NA	up
ENSG00000234913	AC016027.2	None	None	18.5811	6.3117	2.08814	3.02265	0.00250574	0.0582394	up
ENSG00000184990	SIVA1	SIVA1	SIVA1 apoptosis inducing factor	6.83895	6.30293	2.77662	2.27	0.0232076	NA	up
ENSG00000232083	RPL31P7	RPL31P7	ribosomal protein L31 pseudogene 7	6.7101	6.28006	3.1129	2.01743	0.0436504	NA	up
ENSG00000234073	AC011816.1	LOC107986032	chromobox protein homolog 3 pseudogene	6.67638	6.26832	3.12845	2.00365	0.0451074	NA	up
ENSG00000117016	RIMS3	RIMS3	regulating synaptic membrane exocytosis 3	6.63784	6.25966	2.89007	2.16592	0.0303175	NA	up
ENSG00000235786	ZNRF3-IT1	None	None	6.50899	6.23647	2.89634	2.15322	0.031301	NA	up
ENSG00000251682	AC122718.2	None	None	6.50056	6.23334	2.75288	2.2643	0.0235556	NA	up
ENSG00000172164	SNTB1	SNTB1	syntrophin beta 1	6.47045	6.2276	3.14958	1.97728	0.0480096	NA	up
ENSG00000205959	AC105345.1	None	None	6.47045	6.2276	3.14958	1.97728	0.0480096	NA	up
ENSG00000250673	REELD1	REELD1	reeler domain containing 1	6.47045	6.2276	3.14958	1.97728	0.0480096	NA	up
ENSG00000206728	RF00019	None	None	6.37652	6.20469	2.75656	2.25088	0.0243933	NA	up
ENSG00000271383	NBPF19	NBPF19	NBPF member 19	6.35966	6.19788	2.92729	2.11727	0.0342368	NA	up
ENSG00000234742	AC144530.1	RPL17P18	ribosomal protein L17 pseudogene 18	6.30788	6.19107	2.86772	2.15888	0.0308592	NA	up
ENSG00000153253	SCN3A	SCN3A	sodium voltage-gated channel alpha subunit 3	6.25248	6.17542	2.77669	2.22403	0.0261467	NA	up
ENSG00000279691	AC113410.3	None	None	6.20551	6.16314	2.82544	2.1813	0.0291613	NA	up
ENSG00000129925	TMEM8A	PGAP6	post-glycosylphosphatidylinositol attachment to proteins 6	6.1453	6.15296	2.84023	2.16636	0.0302837	NA	up
ENSG00000091972	CD200	CD200	CD200 molecule	6.12844	6.14558	2.81558	2.18271	0.0290574	NA	up
ENSG00000232437	RPS26P42	None	None	6.12844	6.14558	2.81558	2.18271	0.0290574	NA	up
ENSG00000147036	LANCL3	LANCL3	LanC like 3	17.1107	6.13338	2.16553	2.83227	0.00462187	0.0877469	up
ENSG00000261064	LINC02256	None	None	6.08148	6.13334	2.96734	2.06695	0.0387391	NA	up
ENSG00000268442	AC073534.1	HAVCR1P1	hepatitis A virus cellular receptor 1 pseudogene 1	6.05137	6.12784	2.81516	2.17673	0.0295011	NA	up
ENSG00000272810	U91328.3	None	None	6.04294	6.12427	2.91696	2.09954	0.0357696	NA	up
ENSG00000257194	AC126178.1	None	None	16.794	6.09808	2.34448	2.60104	0.00929419	0.137796	up
ENSG00000282024	AL009031.1	None	None	5.89723	6.09172	2.83412	2.14942	0.031601	NA	up
ENSG00000277959	AL162274.2	None	None	5.86712	6.08634	2.90414	2.09575	0.0361047	NA	up
ENSG00000287920	AL022098.1	None	None	5.85026	6.07864	2.86028	2.12519	0.0335708	NA	up
ENSG00000227267	AC072039.1	LOC100420050	DNA replication fork stabilization factor DONSON pseudogene	5.82858	6.07705	2.94096	2.06635	0.0387957	NA	up
ENSG00000231795	ITCH-IT1	None	None	5.82015	6.07332	2.85276	2.12893	0.0332602	NA	up
ENSG00000152128	TMEM163	TMEM163	transmembrane protein 163	5.81172	6.06937	2.85997	2.12218	0.0338224	NA	up
ENSG00000260773	AC055855.1	None	None	5.81172	6.06937	2.85997	2.12218	0.0338224	NA	up
ENSG00000206768	RF00019	None	None	5.79005	6.06763	3.00235	2.02096	0.0432835	NA	up
ENSG00000286316	Z93020.1	None	None	15.9643	6.0372	2.00995	3.00365	0.00266763	0.0612597	up
ENSG00000144199	FAHD2B	FAHD2B	fumarylacetoacetate hydrolase domain containing 2B	5.66601	6.03573	2.91723	2.069	0.0385464	NA	up
ENSG00000198513	ATL1	ATL1	atlastin GTPase 1	5.66601	6.03573	2.91723	2.069	0.0385464	NA	up
ENSG00000251340	MTCYBP35	MTCYBP35	MT-CYB pseudogene 35	5.66601	6.03573	2.91723	2.069	0.0385464	NA	up
ENSG00000272973	AP000350.5	None	None	5.66601	6.03573	2.91723	2.069	0.0385464	NA	up
ENSG00000279623	AL359697.1	None	None	5.65758	6.03174	2.87719	2.0964	0.0360465	NA	up
ENSG00000279467	AP000350.7	None	None	5.64915	6.02772	2.9146	2.06811	0.0386294	NA	up
ENSG00000136695	IL36RN	IL36RN	interleukin 36 receptor antagonist	5.62747	6.02614	2.94427	2.04674	0.040684	NA	up
ENSG00000248544	AC008676.1	None	None	5.58894	6.01647	2.98094	2.01831	0.0435586	NA	up
ENSG00000244119	PDCL3P4	None	None	15.1586	6.01178	2.22962	2.69633	0.00701081	0.114736	up
ENSG00000130988	RGN	RGN	regucalcin	5.5504	6.00666	3.0427	1.97412	0.0483678	NA	up
ENSG00000287915	AC037433.1	None	None	5.52511	5.99489	3.05736	1.96081	0.0499014	NA	up
ENSG00000171053	PATE1	PATE1	prostate and testis expressed 1	15.438	5.98682	2.02053	2.963	0.00304657	0.0667006	up
ENSG00000241230	RN7SL801P	RN7SL801P	RNA, 7SL, cytoplasmic 801, pseudogene	5.48657	5.98493	3.00929	1.98882	0.0467212	NA	up
ENSG00000243081	AC092894.1	None	None	5.48657	5.98493	3.00929	1.98882	0.0467212	NA	up
ENSG00000249245	NCOA4P3	None	None	5.48657	5.98493	3.00929	1.98882	0.0467212	NA	up
ENSG00000223138	RNA5SP450	RNA5SP450	RNA, 5S ribosomal pseudogene 450	5.42636	5.97333	2.96018	2.01789	0.0436023	NA	up
ENSG00000166831	RBPMS2	RBPMS2	RNA binding protein, mRNA processing factor 2	5.38783	5.96333	2.98737	1.99618	0.0459144	NA	up
ENSG00000164743	C8orf48	C8orf48	chromosome 8 open reading frame 48	5.26379	5.92878	2.96798	1.99758	0.045762	NA	up
ENSG00000226649	AC019118.1	None	None	14.8094	5.91697	2.16308	2.73544	0.00622977	0.106235	up
ENSG00000261839	AL358933.1	None	None	5.21682	5.91411	2.96758	1.9929	0.0462719	NA	up
ENSG00000275427	AF067845.2	LOC286083	uncharacterized LOC286083	5.18672	5.90812	3.00645	1.96515	0.049397	NA	up
ENSG00000122025	FLT3	FLT3	fms related receptor tyrosine kinase 3	5.17829	5.90373	2.97367	1.98533	0.0471074	NA	up
ENSG00000121297	TSHZ3	TSHZ3	teashirt zinc finger homeobox 3	5.10121	5.88275	2.9915	1.96649	0.0492421	NA	up
ENSG00000116793	PHTF1	PHTF1	putative homeodomain transcription factor 1	13.4161	5.83515	2.12296	2.74859	0.00598527	0.103239	up
ENSG00000255151	GLYATL1B	GLYATL1B	glycine-N-acyltransferase like 1B	13.8207	5.81655	2.14426	2.71261	0.00667557	0.110348	up
ENSG00000213963	AC019080.1	LOC100130691	uncharacterized LOC100130691	12.7056	5.7572	2.19515	2.62268	0.00872402	0.131703	up
ENSG00000212521	RNU6-918P	RNU6-918P	RNA, U6 small nuclear 918, pseudogene	12.4539	5.72772	2.515	2.27742	0.0227611	0.236129	up
ENSG00000263883	EEF1DP7	EEF1DP7	eukaryotic translation elongation factor 1 delta pseudogene 7	12.1962	5.70141	2.51595	2.2661	0.023445	0.239764	up
ENSG00000242290	ZBTB20-AS5	ZBTB20-AS5	ZBTB20 antisense RNA 5	12.1877	5.6967	2.22744	2.55752	0.0105422	0.147913	up
ENSG00000162944	RFTN2	RFTN2	raftlin family member 2	12.0637	5.6809	2.2009	2.58117	0.00984669	0.141785	up
ENSG00000260793	AC003102.1	None	None	12.0781	5.61564	2.31513	2.42563	0.0152818	0.18704	up
ENSG00000185272	RBM11	RBM11	RNA binding motif protein 11	11.9119	5.59431	2.22353	2.51596	0.011871	0.161246	up
ENSG00000184144	CNTN2	CNTN2	contactin 2	11.3448	5.59102	2.23254	2.50433	0.0122683	0.164315	up
ENSG00000233716	AC074367.1	None	None	10.9979	5.55015	2.57823	2.1527	0.0313423	0.284379	up
ENSG00000241217	RN7SL809P	RN7SL809P	RNA, 7SL, cytoplasmic 809, pseudogene	10.9979	5.55015	2.57823	2.1527	0.0313423	0.284379	up
ENSG00000158125	XDH	XDH	xanthine dehydrogenase	10.8703	5.52496	2.31211	2.38957	0.0168682	0.197024	up
ENSG00000232656	IDI2-AS1	IDI2-AS1	IDI2 antisense RNA 1	10.6005	5.48812	2.26	2.42837	0.0151668	0.186426	up
ENSG00000227121	LINC02672	None	None	19.8993	5.43878	1.72517	3.15261	0.00161819	0.0422241	up
ENSG00000273002	AL355388.2	ARHGEF2-AS2	ARHGEF2 antisense RNA 2	10.2152	5.43537	2.26127	2.40368	0.016231	0.194005	up
ENSG00000229502	AL391863.1	None	None	19.6692	5.42299	1.82554	2.97062	0.00297199	0.0659433	up
ENSG00000287663	AL122020.2	None	None	10.0779	5.42062	2.46639	2.1978	0.0279635	0.265634	up
ENSG00000252448	RF00092	None	None	10.5596	5.41325	2.29698	2.35668	0.0184389	0.208184	up
ENSG00000237595	LINC01275	LINC01275	long intergenic non-protein coding RNA 1275	10.4139	5.39649	2.24769	2.4009	0.0163546	0.194179	up
ENSG00000220695	Z86062.1	None	None	9.92855	5.39265	2.287	2.35796	0.0183759	NA	up
ENSG00000264458	AC025211.1	None	None	18.6794	5.35858	1.97989	2.7065	0.00679958	0.111756	up
ENSG00000164175	SLC45A2	SLC45A2	solute carrier family 45 member 2	10.1441	5.35814	2.26736	2.36316	0.0181198	0.206184	up
ENSG00000236532	LINC01695	LINC01695	long intergenic non-protein coding RNA 1695	10.0803	5.34216	2.34929	2.27395	0.0229693	0.237006	up
ENSG00000248587	GDNF-AS1	None	None	9.42759	5.31954	2.33832	2.27494	0.0229096	NA	up
ENSG00000135835	KIAA1614	KIAA1614	KIAA1614	9.88278	5.31305	2.47335	2.14812	0.0317041	NA	up
ENSG00000165072	MAMDC2	MAMDC2	MAM domain containing 2	9.84062	5.30516	2.38048	2.22861	0.02584	NA	up
ENSG00000260378	AC109597.1	None	None	9.0338	5.25811	2.40578	2.18561	0.0288439	NA	up
ENSG00000280047	AC091825.1	None	None	9.05547	5.25803	2.34446	2.24275	0.024913	NA	up
ENSG00000272768	AC004854.2	None	None	9.24572	5.21209	2.39909	2.17253	0.0298154	NA	up
ENSG00000254577	AC087276.1	None	None	16.6478	5.18054	1.9093	2.71332	0.00666136	0.110272	up
ENSG00000163817	SLC6A20	SLC6A20	solute carrier family 6 member 20	18.5216	5.17915	1.92975	2.68384	0.0072782	0.117161	up
ENSG00000072315	TRPC5	TRPC5	transient receptor potential cation channel subfamily C member 5	8.90733	5.16161	2.35434	2.19238	0.028352	NA	up
ENSG00000260136	AC008915.2	None	None	8.8435	5.13985	2.55059	2.01516	0.0438881	NA	up
ENSG00000197417	SHPK	SHPK	sedoheptulokinase	8.56051	5.10051	2.45274	2.07951	0.0375703	NA	up
ENSG00000263219	RYKP1	None	None	8.33411	5.05662	2.43971	2.07263	0.0382067	NA	up
ENSG00000174672	BRSK2	BRSK2	BR serine/threonine kinase 2	14.615	5.00145	2.25237	2.22053	0.0263826	0.256578	up
ENSG00000260368	AC027373.1	None	None	22.0905	5.00021	1.53045	3.26714	0.00108639	0.0325789	up
ENSG00000278192	AL118505.1	None	None	7.57906	4.99559	2.4826	2.01224	0.0441942	NA	up
ENSG00000286320	AC108053.1	None	None	21.6883	4.97292	1.53432	3.24111	0.00119063	0.0346024	up
ENSG00000226138	AC004801.1	None	None	16.0564	4.96129	2.04416	2.42705	0.015222	0.186904	up
ENSG00000125898	FAM110A	FAM110A	family with sequence similarity 110 member A	7.34784	4.95137	2.50106	1.97971	0.0477362	NA	up
ENSG00000176771	NCKAP5	NCKAP5	NCK associated protein 5	14.1477	4.94136	1.87953	2.62904	0.00856264	0.130828	up
ENSG00000226055	PAICSP1	None	None	7.58506	4.91608	2.47592	1.98556	0.0470827	NA	up
ENSG00000236047	AC073410.1	RPL13AP12	ribosomal protein L13a pseudogene 12	7.58506	4.91608	2.47592	1.98556	0.0470827	NA	up
ENSG00000260448	LCMT1-AS1	None	None	15.4519	4.9109	1.99541	2.4611	0.0138512	0.175893	up
ENSG00000249494	AC008629.1	None	None	33.336	4.87361	1.5216	3.20296	0.00136025	0.0382632	up
ENSG00000229491	AC136489.1	None	None	14.2356	4.86913	1.82863	2.66271	0.0077514	0.122332	up
ENSG00000253754	AC087620.1	None	None	21.2547	4.83733	1.65438	2.92395	0.00345617	0.0728265	up
ENSG00000284959	AC007262.2	None	None	19.1076	4.79	1.62503	2.94763	0.0032022	0.0687409	up
ENSG00000183060	LYSMD4	LYSMD4	LysM domain containing 4	19.0269	4.78116	1.63105	2.93134	0.00337498	0.0715085	up
ENSG00000231794	AC009542.1	None	None	51.0502	4.7797	1.13155	4.22402	2.39981e-05	0.00173647	up
ENSG00000152092	ASTN1	ASTN1	astrotactin 1	14.0911	4.7739	1.97963	2.41151	0.0158866	0.190988	up
ENSG00000265477	AP000915.2	None	None	24.5177	4.73635	1.52974	3.09617	0.00196036	0.0486077	up
ENSG00000198077	CYP2A7	CYP2A7	cytochrome P450 family 2 subfamily A member 7	12.1114	4.72477	2.36516	1.99765	0.0457545	0.348468	up
ENSG00000231549	ATP5MDP1	None	None	12.192	4.72345	1.96779	2.40038	0.0163779	0.194255	up
ENSG00000148516	ZEB1	ZEB1	zinc finger E-box binding homeobox 1	13.6082	4.72167	1.90016	2.48488	0.0129597	0.169433	up
ENSG00000240449	AC005586.1	None	None	18.1285	4.72161	1.93013	2.44627	0.0144342	0.179642	up
ENSG00000197125	OR8B8	OR8B8	olfactory receptor family 8 subfamily B member 8	11.9355	4.68954	1.96762	2.38336	0.0171555	0.199368	up
ENSG00000022567	SLC45A4	SLC45A4	solute carrier family 45 member 4	30.0652	4.66727	1.23211	3.78802	0.000151853	0.00718957	up
ENSG00000175985	PLEKHD1	PLEKHD1	pleckstrin homology and coiled-coil domain containing D1	51.9111	4.65356	1.23073	3.78114	0.000156113	0.00733094	up
ENSG00000226284	ARPC3P1	None	None	11.5333	4.6392	2.00148	2.31788	0.0204556	0.219706	up
ENSG00000229839	AC018462.1	None	None	30.9298	4.63679	1.56505	2.9627	0.0030495	0.0667006	up
ENSG00000267781	SLC25A36P1	SLC25A36P1	SLC25A36 pseudogene 1	11.443	4.63367	2.06645	2.24233	0.02494	0.249509	up
ENSG00000285184	AC244033.2	None	None	28.301	4.62499	1.51922	3.04432	0.00233208	0.0555324	up
ENSG00000203797	DDO	DDO	D-aspartate oxidase	11.8729	4.60025	1.88027	2.44659	0.0144216	0.179642	up
ENSG00000271711	AC069236.1	None	None	34.3687	4.57425	1.32121	3.46216	0.000535864	0.0193264	up
ENSG00000273058	AL359921.2	None	None	12.4401	4.57368	2.17232	2.10543	0.0352537	0.304379	up
ENSG00000128536	CDHR3	CDHR3	cadherin related family member 3	17.1326	4.56753	1.57478	2.90043	0.00372656	0.0766978	up
ENSG00000175600	SUGCT	SUGCT	succinyl-CoA:glutarate-CoA transferase	29.1849	4.51988	1.28019	3.53064	0.000414561	0.0156378	up
ENSG00000240531	RPL21P123	RPL21P123	ribosomal protein L21 pseudogene 123	25.7889	4.49408	1.7336	2.59234	0.00953268	0.139626	up
ENSG00000147799	ARHGAP39	ARHGAP39	Rho GTPase activating protein 39	10.9661	4.47591	2.09563	2.13583	0.0326933	0.291805	up
ENSG00000235121	AL645504.1	None	None	9.67997	4.38368	2.13129	2.05682	0.0397032	NA	up
ENSG00000155760	FZD7	FZD7	frizzled class receptor 7	9.32472	4.32962	2.18211	1.98414	0.0472398	NA	up
ENSG00000185015	CA13	CA13	carbonic anhydrase 13	9.27775	4.31977	2.15153	2.00776	0.0446683	NA	up
ENSG00000201499	RNU6-312P	RNU6-312P	RNA, U6 small nuclear 312, pseudogene	9.23921	4.31396	2.15877	1.99834	0.0456797	NA	up
ENSG00000180019	AC079741.1	None	None	9.49811	4.25849	2.11493	2.01353	0.0440585	NA	up
ENSG00000138166	DUSP5	DUSP5	dual specificity phosphatase 5	13.0947	4.23576	1.92015	2.20596	0.027387	0.26275	up
ENSG00000100767	PAPLN	PAPLN	papilin, proteoglycan like sulfated glycoprotein	13.7221	4.23465	1.9541	2.16706	0.0302305	0.278465	up
ENSG00000187609	EXD3	EXD3	exonuclease 3'-5' domain containing 3	9.85455	4.22672	2.14822	1.96754	0.0491206	NA	up
ENSG00000132535	DLG4	DLG4	discs large MAGUK scaffold protein 4	17.9497	4.22112	1.49649	2.82067	0.00479233	0.0893611	up
ENSG00000241913	RPS29P21	None	None	17.0923	4.19945	1.65493	2.53754	0.0111634	0.154071	up
ENSG00000280375	AL359740.1	None	None	14.2724	4.16432	1.97231	2.1114	0.0347381	0.30233	up
ENSG00000176842	IRX5	IRX5	iroquois homeobox 5	17.9533	4.12856	1.50381	2.74539	0.00604381	0.103937	up
ENSG00000286658	AC005153.1	None	None	35.2624	4.12512	1.08669	3.79605	0.00014702	0.00704779	up
ENSG00000171189	GRIK1	GRIK1	glutamate ionotropic receptor kainate type subunit 1	13.8148	4.1199	1.81147	2.27433	0.022946	0.236978	up
ENSG00000198353	HOXC4	HOXC4	homeobox C4	16.3963	4.0844	1.54501	2.64361	0.00820264	0.126925	up
ENSG00000186952	TMEM232	TMEM232	transmembrane protein 232	27.3703	4.08046	1.52604	2.67389	0.00749762	0.119309	up
ENSG00000272279	AL512329.2	None	None	12.6154	4.03855	1.93799	2.08389	0.0371705	0.311923	up
ENSG00000286558	AC098679.5	None	None	31.1258	4.03332	1.17847	3.4225	0.000620472	0.0216032	up
ENSG00000101871	MID1	MID1	midline 1	36.4758	4.0314	1.06256	3.79404	0.000148218	0.0070757	up
ENSG00000273891	AL731566.1	None	None	28.3445	4.02997	1.37972	2.92086	0.00349066	0.0732848	up
ENSG00000277481	PKD1L3	PKD1L3	polycystin 1 like 3, transient receptor potential channel interacting	12.7707	3.9971	1.84894	2.16183	0.0306312	0.279914	up
ENSG00000261040	WFDC21P	WFDC21P	WAP four-disulfide core domain 21, pseudogene	30.3756	3.97401	1.47928	2.68645	0.00722154	0.116691	up
ENSG00000177599	ZNF491	ZNF491	zinc finger protein 491	38.4779	3.96229	1.13946	3.47735	0.000506405	0.018614	up
ENSG00000214976	VDAC2P1	None	None	18.166	3.95805	1.5738	2.51497	0.0119044	0.161509	up
ENSG00000242779	ZNF702P	ZNF702P	zinc finger protein 702, pseudogene	15.3196	3.93167	1.56709	2.5089	0.0121108	0.163156	up
ENSG00000184999	SLC22A10	SLC22A10	solute carrier family 22 member 10	24.7643	3.92539	1.47999	2.65231	0.00799434	0.125136	up
ENSG00000280007	AC008079.1	None	None	10.9656	3.89349	1.83018	2.12738	0.0333886	0.294357	up
ENSG00000198468	FLVCR1-DT	FLVCR1-DT	FLVCR1 divergent transcript	31.4288	3.88006	1.31182	2.95776	0.00309884	0.0673953	up
ENSG00000233382	NKAPP1	NKAPP1	NFKB activating protein pseudogene 1	18.0973	3.86326	1.55912	2.47785	0.0132177	0.171249	up
ENSG00000108950	FAM20A	FAM20A	FAM20A golgi associated secretory pathway pseudokinase	10.7476	3.8607	1.92424	2.00635	0.0448185	0.344677	up
ENSG00000279970	AC023024.2	None	None	17.665	3.82603	1.52642	2.50654	0.0121918	0.164055	up
ENSG00000197653	DNAH10	DNAH10	dynein axonemal heavy chain 10	16.4343	3.76209	1.57322	2.39133	0.0167875	0.196881	up
ENSG00000268364	SMC5-AS1	None	None	20.35	3.7418	1.42634	2.62336	0.0087068	0.131703	up
ENSG00000101000	PROCR	PROCR	protein C receptor	19.2638	3.73083	1.51692	2.45947	0.0139142	0.176497	up
ENSG00000241278	ENPP7P4	ENPP7P4	ectonucleotide pyrophosphatase/phosphodiesterase 7 pseudogene 4	46.1486	3.72131	1.04814	3.5504	0.000384653	0.0147024	up
ENSG00000261668	AC093591.2	None	None	25.0809	3.72042	1.40011	2.65723	0.0078785	0.123828	up
ENSG00000187678	SPRY4	SPRY4	sprouty RTK signaling antagonist 4	19.5865	3.71858	1.47494	2.52118	0.0116962	0.159627	up
ENSG00000204131	NHSL2	NHSL2	NHS like 2	12.303	3.70653	1.87404	1.97783	0.0479478	0.357251	up
ENSG00000068615	REEP1	REEP1	receptor accessory protein 1	54.2188	3.69736	0.966559	3.82528	0.000130623	0.00640048	up
ENSG00000248605	AC022140.1	None	None	22.7495	3.63237	1.2958	2.80318	0.00506018	0.092215	up
ENSG00000262772	LINC01977	None	None	41.9699	3.62515	1.07947	3.35828	0.000784293	0.0252753	up
ENSG00000223305	RN7SKP30	RN7SKP30	RN7SK pseudogene 30	35.7606	3.60664	1.20725	2.98749	0.00281278	0.0639545	up
ENSG00000230102	LINC02028	LINC02028	long intergenic non-protein coding RNA 2028	22.8531	3.59846	1.7749	2.02742	0.0426192	0.336247	up
ENSG00000234361	AL391863.2	None	None	18.3292	3.58307	1.43767	2.49227	0.0126929	0.167276	up
ENSG00000240694	PNMA2	PNMA2	PNMA family member 2	23.3175	3.56301	1.26588	2.81466	0.00488296	0.0905818	up
ENSG00000116151	MORN1	MORN1	MORN repeat containing 1	12.0501	3.55805	1.72225	2.06593	0.0388348	0.320283	up
ENSG00000246695	RASSF8-AS1	None	None	12.4499	3.55529	1.74112	2.04196	0.0411557	0.330791	up
ENSG00000116701	NCF2	NCF2	neutrophil cytosolic factor 2	12.4415	3.55184	1.80926	1.96314	0.0496295	0.363922	up
ENSG00000273294	C1QTNF3-AMACR	C1QTNF3-AMACR	C1QTNF3-AMACR readthrough (NMD candidate)	14.7375	3.54607	1.55405	2.28182	0.0224998	0.234688	up
ENSG00000283267	FAM237B	FAM237B	family with sequence similarity 237 member B	63.3376	3.52454	0.798861	4.41195	1.02444e-05	0.00085407	up
ENSG00000272674	PCDHB16	PCDHB16	protocadherin beta 16	16.5674	3.4969	1.54296	2.26635	0.0234297	0.239764	up
ENSG00000287042	AC090945.1	None	None	36.9085	3.49594	1.32014	2.64815	0.00809341	0.126133	up
ENSG00000258696	AL359233.1	None	None	11.9489	3.49319	1.74047	2.00704	0.0447458	0.344677	up
ENSG00000271137	AC006254.3	None	None	27.5269	3.48846	1.4123	2.47006	0.013509	0.173461	up
ENSG00000105173	CCNE1	CCNE1	cyclin E1	25.6772	3.4569	1.46455	2.36038	0.018256	0.207122	up
ENSG00000249592	AC139887.2	LOC100129917	uncharacterized LOC100129917	25.1955	3.45538	1.20242	2.8737	0.00405698	0.0811749	up
ENSG00000132740	IGHMBP2	IGHMBP2	immunoglobulin mu DNA binding protein 2	32.7049	3.44202	1.12264	3.066	0.00216945	0.0528804	up
ENSG00000285763	AL358777.1	None	None	25.2919	3.43423	1.31566	2.61028	0.00904684	0.135703	up
ENSG00000225808	DNAJC19P5	None	None	17.5633	3.43198	1.72329	1.99153	0.0464226	0.350684	up
ENSG00000237748	UQCRBP1	None	None	14.0847	3.42776	1.71266	2.00142	0.0453469	0.347348	up
ENSG00000284624	AC092902.4	None	None	115.345	3.39179	0.686465	4.94095	7.7742e-07	9.03457e-05	up
ENSG00000184731	FAM110C	FAM110C	family with sequence similarity 110 member C	33.6281	3.3814	1.06315	3.18055	0.00146995	0.0407514	up
ENSG00000198237	AC131392.1	None	None	27.2081	3.37339	1.34244	2.51287	0.0119754	0.16209	up
ENSG00000270110	AL353593.2	None	None	41.1475	3.35863	1.02276	3.28391	0.00102379	0.0314939	up
ENSG00000262580	AC087741.1	None	None	17.1402	3.31936	1.52569	2.17564	0.0295819	0.274467	up
ENSG00000130649	CYP2E1	CYP2E1	cytochrome P450 family 2 subfamily E member 1	26.6991	3.31693	1.39292	2.38128	0.0172526	0.19989	up
ENSG00000250254	PTTG2	PTTG2	pituitary tumor-transforming 2	21.0108	3.28934	1.66642	1.9739	0.0483929	0.358408	up
ENSG00000246145	RRS1-AS1	RRS1-DT	RRS1 divergent transcript	17.8085	3.27685	1.63956	1.99862	0.0456495	0.348468	up
ENSG00000225096	AL445250.1	None	None	15.3053	3.26013	1.56624	2.0815	0.0373884	0.312839	up
ENSG00000261485	PAN3-AS1	None	None	40.9029	3.24765	1.34439	2.4157	0.0157051	0.189777	up
ENSG00000245888	NSMCE1-DT	NSMCE1-DT	NSMCE1 divergent transcript	32.0003	3.24491	1.30481	2.48688	0.012887	0.169218	up
ENSG00000082196	C1QTNF3	C1QTNF3	C1q and TNF related 3	82.7327	3.23538	0.661897	4.88804	1.01843e-06	0.000116011	up
ENSG00000082556	OPRK1	OPRK1	opioid receptor kappa 1	158.23	3.22595	0.503096	6.41218	1.43451e-10	3.11397e-08	up
ENSG00000123240	OPTN	OPTN	optineurin	26.4975	3.21705	1.16486	2.76175	0.00574916	0.100983	up
ENSG00000226465	AL390198.1	None	None	21.4852	3.20216	1.29856	2.46592	0.013666	0.173924	up
ENSG00000197888	UGT2B17	UGT2B17	UDP glucuronosyltransferase family 2 member B17	393.264	3.18954	0.323681	9.85396	6.58949e-23	5.41515e-20	up
ENSG00000182108	DEXI	DEXI	Dexi homolog	47.2505	3.16103	0.885861	3.56832	0.00035928	0.0139646	up
ENSG00000227211	AL035551.1	H3P45	H3 histone pseudogene 45	24.2773	3.14691	1.3139	2.39509	0.0166161	0.195469	up
ENSG00000254861	AC100768.1	None	None	19.5384	3.1385	1.48095	2.11924	0.0340698	0.29876	up
ENSG00000281016	AC092574.2	None	None	41.2239	3.12273	1.00909	3.0946	0.00197079	0.0487611	up
ENSG00000232546	AC027644.1	None	None	16.1743	3.12129	1.45232	2.14918	0.0316203	0.285551	up
ENSG00000198208	RPS6KL1	RPS6KL1	ribosomal protein S6 kinase like 1	65.9615	3.08859	0.927852	3.32876	0.000872347	0.0275394	up
ENSG00000225498	AC002064.1	None	None	19.9402	3.08292	1.31639	2.34195	0.0191835	0.213075	up
ENSG00000258725	PRC1-AS1	PRC1-AS1	PRC1 antisense RNA 1	45.8126	3.08288	1.06752	2.88789	0.00387841	0.0785315	up
ENSG00000188818	ZDHHC11	ZDHHC11	zinc finger DHHC-type containing 11	16.7254	3.07013	1.49965	2.04722	0.0406362	0.328545	up
ENSG00000230061	TRPM2-AS	None	None	29.5428	3.04439	1.0979	2.77291	0.00555568	0.0984871	up
ENSG00000147234	FRMPD3	FRMPD3	FERM and PDZ domain containing 3	14.7413	3.04202	1.52844	1.99028	0.0465598	0.35126	up
ENSG00000223773	CD99P1	CD99P1	CD99 molecule pseudogene 1	33.0798	3.03769	1.07464	2.82672	0.00470272	0.0885758	up
ENSG00000102096	PIM2	PIM2	Pim-2 proto-oncogene, serine/threonine kinase	20.1866	3.0278	1.51341	2.00065	0.0454297	0.347519	up
ENSG00000249626	AC024560.2	None	None	24.6682	3.0115	1.3839	2.1761	0.0295478	0.274372	up
ENSG00000233122	CTAGE7P	CTAGE7P	CTAGE family member 7, pseudogene	37.9499	3.00371	0.954074	3.1483	0.00164222	0.0427459	up
ENSG00000187554	TLR5	TLR5	toll like receptor 5	25.3397	2.99242	1.16073	2.57805	0.00993582	0.142452	up
ENSG00000085276	MECOM	MECOM	MDS1 and EVI1 complex locus	28.5689	2.99166	1.1554	2.58928	0.00961771	0.139712	up
ENSG00000007923	DNAJC11	DNAJC11	DnaJ heat shock protein family (Hsp40) member C11	37.5562	2.98701	0.958783	3.11542	0.00183682	0.0467535	up
ENSG00000181690	PLAG1	PLAG1	PLAG1 zinc finger	17.38	2.94695	1.47271	2.00104	0.0453877	0.347429	up
ENSG00000099282	TSPAN15	TSPAN15	tetraspanin 15	18.2663	2.94448	1.44954	2.03132	0.0422229	0.334095	up
ENSG00000280392	AC007496.3	None	None	38.4769	2.93289	1.13231	2.59018	0.00959251	0.139626	up
ENSG00000170161	AL512625.1	LOC728673	uncharacterized LOC728673	29.5422	2.90244	1.11503	2.603	0.00924111	0.137541	up
ENSG00000257964	AC020612.3	None	None	34.7286	2.88641	1.02583	2.81372	0.00489717	0.0905818	up
ENSG00000080823	MOK	MOK	MOK protein kinase	40.7748	2.88423	0.994319	2.90071	0.0037232	0.0766978	up
ENSG00000090402	SI	SI	sucrase-isomaltase	367.941	2.86347	0.410137	6.98174	2.91547e-12	8.18111e-10	up
ENSG00000283341	AC068205.2	None	None	24.2317	2.85775	1.28893	2.21715	0.026613	0.258382	up
ENSG00000176485	PLAAT3	PLAAT3	phospholipase A and acyltransferase 3	82.8174	2.82319	0.683742	4.12903	3.6429e-05	0.00239494	up
ENSG00000105058	FAM32A	FAM32A	family with sequence similarity 32 member A	24.0314	2.82311	1.3485	2.09352	0.0363025	0.307984	up
ENSG00000243813	AC078857.1	LOC100419755	zinc finger protein 426 pseudogene	127.925	2.80472	0.76482	3.66717	0.000245249	0.0105519	up
ENSG00000137393	RNF144B	RNF144B	ring finger protein 144B	52.0911	2.80291	0.813244	3.44658	0.000567732	0.0200977	up
ENSG00000139970	RTN1	RTN1	reticulon 1	29.9559	2.7956	1.06192	2.63259	0.00847356	0.130158	up
ENSG00000241532	AGGF1P3	None	None	23.7195	2.78579	1.32518	2.10221	0.0355353	0.305188	up
ENSG00000123384	LRP1	LRP1	LDL receptor related protein 1	39.6507	2.78051	0.944813	2.94292	0.0032513	0.0693993	up
ENSG00000252451	RNA5SP168	RNA5SP168	RNA, 5S ribosomal pseudogene 168	31.936	2.7658	1.06018	2.60879	0.00908624	0.136053	up
ENSG00000251363	LINC02315	None	None	32.0857	2.75497	1.07236	2.56907	0.0101973	0.144839	up
ENSG00000279995	AC139792.3	None	None	45.391	2.74021	0.883485	3.1016	0.00192481	0.0481411	up
ENSG00000273448	AC006480.2	None	None	21.9373	2.73856	1.35792	2.01672	0.0437244	0.340632	up
ENSG00000146038	DCDC2	DCDC2	doublecortin domain containing 2	34.7983	2.73062	1.2189	2.24023	0.0250757	0.250036	up
ENSG00000285679	AC079142.1	None	None	26.9924	2.72607	1.21417	2.24522	0.0247538	0.248713	up
ENSG00000071051	NCK2	NCK2	NCK adaptor protein 2	26.5821	2.71251	1.12102	2.41967	0.0155344	0.188527	up
ENSG00000227486	AL050309.1	None	None	17.7335	2.70468	1.36375	1.98327	0.0473374	0.354627	up
ENSG00000272374	Z97832.2	None	None	33.9697	2.68284	1.20694	2.22284	0.0262263	0.256104	up
ENSG00000189157	FAM47E	FAM47E	family with sequence similarity 47 member E	49.5641	2.67584	0.832244	3.21521	0.00130347	0.0368464	up
ENSG00000205628	LINC01446	LINC01446	long intergenic non-protein coding RNA 1446	27.6269	2.67484	1.292	2.07031	0.0384234	0.318482	up
ENSG00000108788	MLX	MLX	MAX dimerization protein MLX	19.7283	2.66591	1.33674	1.99435	0.0461142	0.350039	up
ENSG00000259562	AC090607.2	None	None	24.7196	2.66163	1.18523	2.24568	0.0247248	0.248713	up
ENSG00000102349	KLF8	KLF8	Kruppel like factor 8	23.6046	2.65803	1.19651	2.22149	0.0263178	0.256499	up
ENSG00000049323	LTBP1	LTBP1	latent transforming growth factor beta binding protein 1	43.6259	2.64795	1.04769	2.52742	0.0114903	0.157188	up
ENSG00000287811	AL391840.3	None	None	69.3706	2.62906	0.910517	2.88744	0.00388391	0.0785315	up
ENSG00000240288	GHRLOS	GHRLOS	ghrelin opposite strand/antisense RNA	52.039	2.62514	0.832703	3.15255	0.0016185	0.0422241	up
ENSG00000250069	AC011379.1	None	None	40.9092	2.6132	1.07216	2.43733	0.014796	0.182648	up
ENSG00000186009	ATP4B	ATP4B	ATPase H+/K+ transporting subunit beta	29.9846	2.61009	1.27324	2.04996	0.0403684	0.327762	up
ENSG00000202411	RNA5SP259	RNA5SP259	RNA, 5S ribosomal pseudogene 259	20.7743	2.59933	1.30625	1.98991	0.0466006	0.351337	up
ENSG00000154027	AK5	AK5	adenylate kinase 5	78.1456	2.55948	0.895837	2.85708	0.00427553	0.0839419	up
ENSG00000134253	TRIM45	TRIM45	tripartite motif containing 45	24.6236	2.5533	1.21208	2.10654	0.0351571	0.304379	up
ENSG00000260689	HNRNPA3P11	HNRNPA3P11	heterogeneous nuclear ribonucleoprotein A3 pseudogene 11	29.0975	2.54898	1.07628	2.36833	0.0178687	0.205169	up
ENSG00000135469	COQ10A	COQ10A	coenzyme Q10A	45.6326	2.54445	1.20958	2.10358	0.0354151	0.305188	up
ENSG00000121417	ZNF211	ZNF211	zinc finger protein 211	48.8698	2.54238	1.07504	2.36491	0.0180344	0.205432	up
ENSG00000247315	ZCCHC3	ZCCHC3	zinc finger CCHC-type containing 3	58.0055	2.53941	1.00142	2.53582	0.0112185	0.154494	up
ENSG00000006071	ABCC8	ABCC8	ATP binding cassette subfamily C member 8	33.2542	2.52089	1.00169	2.51664	0.0118479	0.161123	up
ENSG00000148399	DPH7	DPH7	diphthamide biosynthesis 7	30.3995	2.51522	1.07495	2.33984	0.0192921	0.213075	up
ENSG00000223935	LGALSL-DT	None	None	25.8634	2.50502	1.15583	2.16729	0.0302128	0.278465	up
ENSG00000279059	AC007485.2	None	None	69.0816	2.50162	0.714672	3.50037	0.000464609	0.0172988	up
ENSG00000251774	RNU6-377P	RNU6-377P	RNA, U6 small nuclear 377, pseudogene	30.1711	2.49527	1.14276	2.18354	0.0289961	0.27144	up
ENSG00000196620	UGT2B15	UGT2B15	UDP glucuronosyltransferase family 2 member B15	110.4	2.48056	0.584032	4.2473	2.16362e-05	0.00160596	up
ENSG00000244041	LINC01011	LINC01011	long intergenic non-protein coding RNA 1011	65.2627	2.47034	0.796905	3.09992	0.00193573	0.0483092	up
ENSG00000152348	ATG10	ATG10	autophagy related 10	182.212	2.46976	0.589309	4.19094	2.77797e-05	0.00198513	up
ENSG00000165409	TSHR	TSHR	thyroid stimulating hormone receptor	35.5994	2.46393	1.17757	2.09238	0.0364044	0.308107	up
ENSG00000163637	PRICKLE2	PRICKLE2	prickle planar cell polarity protein 2	71.1615	2.44841	1.07407	2.27957	0.0226332	0.235651	up
ENSG00000254101	LINC02055	LINC02055	long intergenic non-protein coding RNA 2055	93.3939	2.44698	0.612757	3.99339	6.51347e-05	0.00382334	up
ENSG00000141179	PCTP	PCTP	phosphatidylcholine transfer protein	31.136	2.4381	1.09317	2.23031	0.0257269	0.253632	up
ENSG00000257261	AC008014.1	None	None	56.6139	2.42419	0.798878	3.03449	0.00240939	0.056906	up
ENSG00000116604	MEF2D	MEF2D	myocyte enhancer factor 2D	60.0293	2.42289	0.752302	3.22064	0.00127907	0.0365154	up
ENSG00000287822	AC098679.6	None	None	29.2	2.42049	1.11889	2.16329	0.030519	0.279555	up
ENSG00000267060	PTGES3L	PTGES3L	prostaglandin E synthase 3 like	33.5258	2.41314	1.05631	2.2845	0.0223423	0.233468	up
ENSG00000162981	LRATD1	LRATD1	LRAT domain containing 1	27.1642	2.4081	1.12983	2.13139	0.0330572	0.292556	up
ENSG00000136828	RALGPS1	RALGPS1	Ral GEF with PH domain and SH3 binding motif 1	153.815	2.40654	0.57955	4.15243	3.28965e-05	0.00223949	up
ENSG00000163635	ATXN7	ATXN7	ataxin 7	47.6489	2.39302	1.06517	2.2466	0.0246657	0.248493	up
ENSG00000234459	AC002064.2	None	None	187.432	2.38806	0.456193	5.23475	1.65213e-07	2.2102e-05	up
ENSG00000101391	CDK5RAP1	CDK5RAP1	CDK5 regulatory subunit associated protein 1	69.1366	2.37052	0.697881	3.39674	0.000681933	0.0230754	up
ENSG00000258057	BCDIN3D-AS1	BCDIN3D-AS1	BCDIN3D antisense RNA 1	23.1941	2.36505	1.19826	1.97374	0.0484108	0.358408	up
ENSG00000181009	OR52N5	OR52N5	olfactory receptor family 52 subfamily N member 5	31.0516	2.3621	1.10748	2.13287	0.0329355	0.292379	up
ENSG00000185267	CDNF	CDNF	cerebral dopamine neurotrophic factor	59.112	2.36134	1.11416	2.1194	0.0340567	0.29876	up
ENSG00000185158	LRRC37B	LRRC37B	leucine rich repeat containing 37B	73.8765	2.35585	0.776554	3.03373	0.00241552	0.056906	up
ENSG00000132570	PCBD2	PCBD2	pterin-4 alpha-carbinolamine dehydratase 2	90.6934	2.35446	0.736104	3.19855	0.00138122	0.0386642	up
ENSG00000126005	MMP24OS	MMP24OS	MMP24 opposite strand	33.3531	2.34661	1.00251	2.34073	0.0192463	0.213075	up
ENSG00000260597	AC012531.1	None	None	31.6974	2.34654	1.06136	2.21087	0.0270447	0.26125	up
ENSG00000269984	AC078795.1	None	None	38.0099	2.33274	1.03362	2.25688	0.0240159	0.244083	up
ENSG00000166352	C11orf74	IFTAP	intraflagellar transport associated protein	40.0626	2.32347	1.01105	2.29808	0.0215572	0.228585	up
ENSG00000109016	DHRS7B	DHRS7B	dehydrogenase/reductase 7B	30.5602	2.29499	1.12373	2.0423	0.0411213	0.330791	up
ENSG00000183624	HMCES	HMCES	5-hydroxymethylcytosine binding, ES cell specific	28.381	2.28288	1.12109	2.03631	0.0417188	0.332623	up
ENSG00000121413	ZSCAN18	ZSCAN18	zinc finger and SCAN domain containing 18	45.8881	2.2603	0.88539	2.55289	0.0106834	0.148984	up
ENSG00000204262	COL5A2	COL5A2	collagen type V alpha 2 chain	48.2635	2.25928	0.839873	2.69002	0.00714475	0.116102	up
ENSG00000198342	ZNF442	ZNF442	zinc finger protein 442	56.5099	2.24144	0.935568	2.39581	0.0165838	0.195288	up
ENSG00000245552	AP000787.1	LNCRNA-IUR	lncRNA imatinib upregulated	117.492	2.23717	0.536534	4.16967	3.05039e-05	0.00215305	up
ENSG00000241956	AC109466.1	LOC102546299	uncharacterized LOC102546299	61.1687	2.23608	0.767337	2.91407	0.00356747	0.074625	up
ENSG00000279712	FP325330.3	None	None	43.9542	2.22311	0.944822	2.35294	0.0186258	0.209592	up
ENSG00000062370	ZNF112	ZNF112	zinc finger protein 112	30.0981	2.2169	1.04093	2.12974	0.0331934	0.293311	up
ENSG00000273882	MIR8066	MIR8066	microRNA 8066	84.5479	2.19643	0.696342	3.15424	0.00160916	0.0422241	up
ENSG00000125245	GPR18	GPR18	G protein-coupled receptor 18	35.9666	2.17581	1.07206	2.02956	0.0424008	0.335273	up
ENSG00000285571	AL513548.4	None	None	30.1289	2.17299	1.0719	2.02722	0.04264	0.336247	up
ENSG00000251629	LINC02241	LINC02241	long intergenic non-protein coding RNA 2241	38.5836	2.17045	0.969568	2.23857	0.0251837	0.250639	up
ENSG00000286329	AC108690.1	LOC105377177	uncharacterized LOC105377177	76.559	2.15204	0.788464	2.72941	0.00634477	0.107627	up
ENSG00000111885	MAN1A1	MAN1A1	mannosidase alpha class 1A member 1	96.4081	2.14579	0.589062	3.64273	0.000269762	0.011386	up
ENSG00000175928	LRRN1	LRRN1	leucine rich repeat neuronal 1	995.819	2.14052	0.205656	10.4082	2.27381e-25	2.90669e-22	up
ENSG00000170011	MYRIP	MYRIP	myosin VIIA and Rab interacting protein	92.0305	2.12683	0.613913	3.46439	0.000531439	0.0192271	up
ENSG00000169249	ZRSR2	ZRSR2	zinc finger CCCH-type, RNA binding motif and serine/arginine rich 2	33.6445	2.12017	1.0519	2.01556	0.0438455	0.34084	up
ENSG00000272140	AC022400.6	None	None	60.4402	2.1166	0.846926	2.49915	0.0124491	0.165199	up
ENSG00000139718	SETD1B	SETD1B	SET domain containing 1B, histone lysine methyltransferase	38.0015	2.11546	1.00797	2.09874	0.0358395	0.306112	up
ENSG00000112276	BVES	BVES	blood vessel epicardial substance	131.087	2.10845	0.740557	2.84711	0.00441179	0.0852336	up
ENSG00000215158	AC138409.2	None	None	707.952	2.10253	0.267498	7.85997	3.84238e-15	1.57881e-12	up
ENSG00000113811	SELENOK	SELENOK	selenoprotein K	48.6532	2.08216	0.833998	2.4966	0.012539	0.165758	up
ENSG00000185024	BRF1	BRF1	BRF1 RNA polymerase III transcription initiation factor subunit	34.3669	2.08175	0.973529	2.13835	0.0324883	0.290425	up
ENSG00000198932	GPRASP1	GPRASP1	G protein-coupled receptor associated sorting protein 1	67.7152	2.07791	0.771133	2.69462	0.00704693	0.115	up
ENSG00000278900	AC139792.2	None	None	44.354	2.07461	0.868196	2.38957	0.0168682	0.197024	up
ENSG00000267680	ZNF224	ZNF224	zinc finger protein 224	52.5149	2.074	0.87006	2.38375	0.0171374	0.199359	up
ENSG00000112425	EPM2A	EPM2A	EPM2A glucan phosphatase, laforin	48.3489	2.0634	0.847984	2.4333	0.0149617	0.184339	up
ENSG00000181894	ZNF329	ZNF329	zinc finger protein 329	71.9123	2.06163	0.790618	2.60762	0.0091175	0.136053	up
ENSG00000134686	PHC2	PHC2	polyhomeotic homolog 2	36.9276	2.04883	0.993921	2.06136	0.039269	0.322707	up
ENSG00000228368	AC106873.1	None	None	79.7914	2.04775	0.822795	2.48877	0.0128184	0.168544	up
ENSG00000112218	GPR63	GPR63	G protein-coupled receptor 63	87.4825	2.04659	0.627686	3.26054	0.00111202	0.0330721	up
ENSG00000164713	BRI3	BRI3	brain protein I3	54.4414	2.03976	0.902475	2.26019	0.0238096	0.24263	up
ENSG00000183762	KREMEN1	KREMEN1	kringle containing transmembrane protein 1	35.3787	2.03165	0.981881	2.06915	0.0385324	0.31876	up
ENSG00000129295	LRRC6	DNAAF11	dynein axonemal assembly factor 11	81.0122	2.01888	0.715329	2.82231	0.00476786	0.089093	up
ENSG00000143294	PRCC	PRCC	proline rich mitotic checkpoint control factor	40.8217	2.00872	0.941647	2.1332	0.0329083	0.292379	up
ENSG00000103061	SLC7A6OS	SLC7A6OS	solute carrier family 7 member 6 opposite strand	101.168	1.99541	0.783624	2.54638	0.0108846	0.151241	up
ENSG00000175471	MCTP1	MCTP1	multiple C2 and transmembrane domain containing 1	75.5601	1.98244	0.697237	2.84328	0.00446519	0.0859064	up
ENSG00000123415	SMUG1	SMUG1	single-strand-selective monofunctional uracil-DNA glycosylase 1	42.1334	1.98118	0.905841	2.18712	0.0287336	0.269422	up
ENSG00000162545	CAMK2N1	CAMK2N1	calcium/calmodulin dependent protein kinase II inhibitor 1	3916.77	1.97809	0.130147	15.1989	3.59808e-52	2.06979e-48	up
ENSG00000230497	EEF1B2P8	EEF1B2P8	eukaryotic translation elongation factor 1 beta 2 pseudogene 8	57.2725	1.97634	0.809716	2.44079	0.0146553	0.181495	up
ENSG00000157191	NECAP2	NECAP2	NECAP endocytosis associated 2	37.5886	1.975	0.960241	2.05678	0.0397075	0.324833	up
ENSG00000279652	Z82217.1	None	None	46.109	1.9662	0.990473	1.98511	0.0471322	0.353722	up
ENSG00000038295	TLL1	TLL1	tolloid like 1	1327.8	1.96409	0.191123	10.2766	8.98505e-25	1.03373e-21	up
ENSG00000152926	ZNF117	ZNF117	zinc finger protein 117	219.029	1.95746	0.405558	4.82658	1.38897e-06	0.000152192	up
ENSG00000170485	NPAS2	NPAS2	neuronal PAS domain protein 2	51.8137	1.95032	0.927801	2.10209	0.0355456	0.305188	up
ENSG00000279390	AF127577.6	None	None	51.9	1.94558	0.802297	2.42502	0.0153077	0.187157	up
ENSG00000125637	PSD4	PSD4	pleckstrin and Sec7 domain containing 4	55.8904	1.94243	0.914444	2.12417	0.0336561	0.29614	up
ENSG00000269001	AC092070.2	None	None	48.2218	1.93825	0.899887	2.15388	0.0312494	0.283984	up
ENSG00000167552	TUBA1A	TUBA1A	tubulin alpha 1a	58.7226	1.93209	0.914555	2.11261	0.0346345	0.302052	up
ENSG00000204371	EHMT2	EHMT2	euchromatic histone lysine methyltransferase 2	40.7766	1.927	0.893065	2.15774	0.0309477	0.281821	up
ENSG00000113532	ST8SIA4	ST8SIA4	ST8 alpha-N-acetyl-neuraminide alpha-2,8-sialyltransferase 4	35.3576	1.92474	0.960986	2.00289	0.0451895	0.346372	up
ENSG00000241288	LINC02614	LINC02614	long intergenic non-protein coding RNA 2614	215.526	1.89313	0.48765	3.88216	0.000103534	0.0054252	up
ENSG00000261799	AC007406.5	None	None	408.985	1.88863	0.310383	6.08484	1.16606e-09	2.27382e-07	up
ENSG00000286406	AC138776.1	None	None	78.6808	1.88437	0.737856	2.55385	0.010654	0.148936	up
ENSG00000101407	TTI1	TTI1	TELO2 interacting protein 1	48.9296	1.87675	0.82086	2.28632	0.0222353	0.232561	up
ENSG00000182541	LIMK2	LIMK2	LIM domain kinase 2	111.695	1.87065	0.613845	3.04743	0.00230808	0.0553217	up
ENSG00000148450	MSRB2	MSRB2	methionine sulfoxide reductase B2	85.4869	1.86975	0.711884	2.62648	0.00862722	0.131118	up
ENSG00000050030	NEXMIF	NEXMIF	neurite extension and migration factor	136.572	1.86342	0.528647	3.52489	0.000423654	0.0158533	up
ENSG00000105792	CFAP69	CFAP69	cilia and flagella associated protein 69	1603.05	1.85525	0.19455	9.53614	1.48242e-21	1.06596e-18	up
ENSG00000230847	OCLNP1	None	None	76.3041	1.85396	0.685293	2.70536	0.00682305	0.111982	up
ENSG00000182512	GLRX5	GLRX5	glutaredoxin 5	53.8347	1.83986	0.850128	2.16422	0.0304478	0.279348	up
ENSG00000118096	IFT46	IFT46	intraflagellar transport 46	91.4499	1.83856	0.698876	2.63073	0.00852011	0.130525	up
ENSG00000157954	WIPI2	WIPI2	WD repeat domain, phosphoinositide interacting 2	43.9797	1.81565	0.865024	2.09896	0.0358203	0.306112	up
ENSG00000056998	GYG2	GYG2	glycogenin 2	78.2586	1.80316	0.679166	2.65497	0.00793162	0.124493	up
ENSG00000284966	AL138689.2	None	None	124.924	1.79124	0.529389	3.38359	0.000715435	0.0237207	up
ENSG00000129493	HEATR5A	HEATR5A	HEAT repeat containing 5A	89.4451	1.78703	0.66685	2.67981	0.00736633	0.117871	up
ENSG00000145087	STXBP5L	STXBP5L	syntaxin binding protein 5L	1504.45	1.76252	0.182725	9.64577	5.12278e-22	3.92917e-19	up
ENSG00000123545	NDUFAF4	NDUFAF4	NADH:ubiquinone oxidoreductase complex assembly factor 4	69.2021	1.75329	0.842144	2.08193	0.0373485	0.312839	up
ENSG00000171608	PIK3CD	PIK3CD	phosphatidylinositol-4,5-bisphosphate 3-kinase catalytic subunit delta	73.3113	1.7445	0.740121	2.35705	0.018421	0.208184	up
ENSG00000219626	FAM228B	FAM228B	family with sequence similarity 228 member B	210.996	1.7421	0.510692	3.41125	0.00064665	0.0222746	up
ENSG00000172890	NADSYN1	NADSYN1	NAD synthetase 1	75.5743	1.74145	0.80339	2.16762	0.0301873	0.278465	up
ENSG00000104714	ERICH1	ERICH1	glutamate rich 1	48.212	1.73459	0.864222	2.00711	0.0447382	0.344677	up
ENSG00000188825	LINC00910	LINC00910	long intergenic non-protein coding RNA 910	75.2292	1.73366	0.791276	2.19097	0.0284541	0.267893	up
ENSG00000279133	AC018628.1	None	None	87.9394	1.7325	0.739996	2.34123	0.0192204	0.213075	up
ENSG00000167323	STIM1	STIM1	stromal interaction molecule 1	109.667	1.71499	0.840186	2.04121	0.0412302	0.330791	up
ENSG00000287584	AC004837.4	None	None	52.5174	1.69117	0.840092	2.01308	0.044106	0.342402	up
ENSG00000203667	COX20	COX20	cytochrome c oxidase assembly factor COX20	81.9973	1.68968	0.72285	2.33752	0.0194122	0.21372	up
ENSG00000036530	CYP46A1	CYP46A1	cytochrome P450 family 46 subfamily A member 1	56.9223	1.68604	0.773741	2.17907	0.0293261	0.272851	up
ENSG00000185046	ANKS1B	ANKS1B	ankyrin repeat and sterile alpha motif domain containing 1B	99.7357	1.67931	0.643958	2.60779	0.00911283	0.136053	up
ENSG00000104375	STK3	STK3	serine/threonine kinase 3	345.114	1.67826	0.356345	4.70967	2.48124e-06	0.000254881	up
ENSG00000111912	NCOA7	NCOA7	nuclear receptor coactivator 7	661.765	1.6654	0.238913	6.97072	3.15318e-12	8.63745e-10	up
ENSG00000172469	MANEA	MANEA	mannosidase endo-alpha	1950.03	1.66498	0.166535	9.99779	1.55839e-23	1.4941e-20	up
ENSG00000110906	KCTD10	KCTD10	potassium channel tetramerization domain containing 10	130.309	1.66233	0.60829	2.73279	0.00627997	0.106722	up
ENSG00000155099	PIP4P2	PIP4P2	phosphatidylinositol-4,5-bisphosphate 4-phosphatase 2	71.2323	1.65889	0.698999	2.37323	0.0176331	0.20325	up
ENSG00000163864	NMNAT3	NMNAT3	nicotinamide nucleotide adenylyltransferase 3	55.9925	1.61657	0.777318	2.07968	0.0375546	0.314001	up
ENSG00000107443	CCNJ	CCNJ	cyclin J	59.5467	1.61629	0.811139	1.99262	0.0463033	0.350243	up
ENSG00000232912	RERE-AS1	None	None	67.8698	1.61238	0.695701	2.31763	0.0204695	0.219706	up
ENSG00000100532	CGRRF1	CGRRF1	cell growth regulator with ring finger domain 1	56.4517	1.60323	0.798946	2.00668	0.0447839	0.344677	up
ENSG00000165819	METTL3	METTL3	methyltransferase 3, N6-adenosine-methyltransferase complex catalytic subunit	202.942	1.60267	0.461823	3.47032	0.00051984	0.0189348	up
ENSG00000272750	AL592148.3	None	None	73.5515	1.59207	0.664962	2.39423	0.0166553	0.195729	up
ENSG00000014257	ACPP	ACP3	acid phosphatase 3	153.334	1.59077	0.483136	3.2926	0.000992665	0.0307833	up
ENSG00000151693	ASAP2	ASAP2	ArfGAP with SH3 domain, ankyrin repeat and PH domain 2	86.3418	1.57466	0.641639	2.45413	0.0141228	0.178365	up
ENSG00000276853	AC026124.2	None	None	71.9801	1.57461	0.749611	2.10058	0.0356782	0.305729	up
ENSG00000243943	ZNF512	ZNF512	zinc finger protein 512	122.331	1.57296	0.595654	2.64072	0.00827302	0.127418	up
ENSG00000276291	FRG1HP	None	None	70.5949	1.56874	0.70028	2.24016	0.0250807	0.250036	up
ENSG00000179362	HMGN2P46	None	None	212.845	1.56573	0.422271	3.70788	0.000209002	0.00928403	up
ENSG00000203930	LINC00632	LINC00632	long intergenic non-protein coding RNA 632	112.35	1.56406	0.563415	2.77603	0.00550275	0.0980018	up
ENSG00000049167	ERCC8	ERCC8	ERCC excision repair 8, CSA ubiquitin ligase complex subunit	123.782	1.54464	0.525692	2.9383	0.00330015	0.070052	up
ENSG00000197808	ZNF461	ZNF461	zinc finger protein 461	58.9262	1.54417	0.777271	1.98666	0.0469606	0.352895	up
ENSG00000113269	RNF130	RNF130	ring finger protein 130	100.023	1.53938	0.597572	2.57606	0.00999324	0.142823	up
ENSG00000286214	AUXG01000058.1	None	None	109.861	1.52472	0.575421	2.64975	0.00805508	0.125744	up
ENSG00000175104	TRAF6	TRAF6	TNF receptor associated factor 6	199.116	1.52415	0.589185	2.58689	0.00968478	0.140155	up
ENSG00000106070	GRB10	GRB10	growth factor receptor bound protein 10	1693.46	1.52315	0.17119	8.89744	5.71489e-19	3.65277e-16	up
ENSG00000148700	ADD3	ADD3	adducin 3	776.287	1.52256	0.231958	6.56395	5.23996e-11	1.18207e-08	up
ENSG00000170456	DENND5B	DENND5B	DENN domain containing 5B	125.776	1.52234	0.567405	2.68299	0.0072968	0.117162	up
ENSG00000197694	SPTAN1	SPTAN1	spectrin alpha, non-erythrocytic 1	261.865	1.49361	0.361261	4.13445	3.55804e-05	0.0023662	up
ENSG00000143153	ATP1B1	ATP1B1	ATPase Na+/K+ transporting subunit beta 1	2059.41	1.48419	0.150593	9.85562	6.48181e-23	5.41515e-20	up
ENSG00000132437	DDC	DDC	dopa decarboxylase	270.617	1.46573	0.377604	3.88167	0.000103741	0.0054252	up
ENSG00000173258	ZNF483	ZNF483	zinc finger protein 483	221.324	1.46541	0.440702	3.32517	0.000883655	0.0277772	up
ENSG00000185721	DRG1	DRG1	developmentally regulated GTP binding protein 1	82.9476	1.46035	0.643634	2.26891	0.0232735	0.238801	up
ENSG00000043355	ZIC2	ZIC2	Zic family member 2	270.093	1.45931	0.444701	3.28155	0.00103237	0.0315051	up
ENSG00000241316	SUCLG2-AS1	SUCLG2-DT	SUCLG2 divergent transcript	354.282	1.45719	0.32686	4.45815	8.26705e-06	0.000699356	up
ENSG00000137642	SORL1	SORL1	sortilin related receptor 1	450.376	1.45219	0.314429	4.61849	3.86547e-06	0.000373265	up
ENSG00000274422	AC245060.5	None	None	529.351	1.44101	0.260249	5.53706	3.076e-08	4.84786e-06	up
ENSG00000261366	MANEA-DT	MANEA-DT	MANEA divergent transcript	73.6114	1.44075	0.682049	2.11239	0.0346533	0.302052	up
ENSG00000168778	TCTN2	TCTN2	tectonic family member 2	85.5651	1.43746	0.665678	2.15939	0.0308201	0.281067	up
ENSG00000135333	EPHA7	EPHA7	EPH receptor A7	213.969	1.43372	0.422788	3.39112	0.000696071	0.0234161	up
ENSG00000112320	SOBP	SOBP	sine oculis binding protein homolog	76.0456	1.4309	0.715497	1.99986	0.0455149	0.347939	up
ENSG00000186532	SMYD4	SMYD4	SET and MYND domain containing 4	62.3149	1.41893	0.722612	1.96361	0.0495755	0.363922	up
ENSG00000141040	ZNF287	ZNF287	zinc finger protein 287	85.2933	1.41064	0.626063	2.2532	0.0242466	0.245429	up
ENSG00000079277	MKNK1	MKNK1	MAPK interacting serine/threonine kinase 1	71.0521	1.39988	0.680371	2.05752	0.039636	0.324795	up
ENSG00000091656	ZFHX4	ZFHX4	zinc finger homeobox 4	426.023	1.39637	0.339477	4.11329	3.90063e-05	0.00254982	up
ENSG00000069020	MAST4	MAST4	microtubule associated serine/threonine kinase family member 4	342.8	1.39485	0.354886	3.93043	8.47952e-05	0.0046778	up
ENSG00000136895	GARNL3	GARNL3	GTPase activating Rap/RanGAP domain like 3	129.308	1.39211	0.50613	2.75049	0.00595057	0.103119	up
ENSG00000259129	LINC00648	LINC00648	long intergenic non-protein coding RNA 648	193.266	1.39056	0.439642	3.16294	0.00156183	0.0416751	up
ENSG00000092820	EZR	EZR	ezrin	82.6655	1.39051	0.641921	2.16616	0.0302987	0.278869	up
ENSG00000131373	HACL1	HACL1	2-hydroxyacyl-CoA lyase 1	123.918	1.38821	0.566352	2.45115	0.01424	0.179365	up
ENSG00000185305	ARL15	ARL15	ADP ribosylation factor like GTPase 15	195.885	1.38474	0.453241	3.05521	0.00224904	0.0543597	up
ENSG00000180354	MTURN	MTURN	maturin, neural progenitor differentiation regulator homolog	107.355	1.37247	0.555187	2.47209	0.0134326	0.172673	up
ENSG00000065413	ANKRD44	ANKRD44	ankyrin repeat domain 44	155.986	1.35439	0.606547	2.23294	0.0255527	0.252976	up
ENSG00000188002	AC026412.1	None	None	245.701	1.35269	0.481723	2.80803	0.00498458	0.091691	up
ENSG00000125629	INSIG2	INSIG2	insulin induced gene 2	353.716	1.34938	0.320457	4.21079	2.54485e-05	0.0018299	up
ENSG00000130449	ZSWIM6	ZSWIM6	zinc finger SWIM-type containing 6	352.349	1.3404	0.313527	4.27522	1.90949e-05	0.00147441	up
ENSG00000151883	PARP8	PARP8	poly(ADP-ribose) polymerase family member 8	235.284	1.329	0.411171	3.23224	0.00122822	0.0353956	up
ENSG00000231925	TAPBP	TAPBP	TAP binding protein	119.69	1.32566	0.549066	2.41439	0.0157617	0.190082	up
ENSG00000079841	RIMS1	RIMS1	regulating synaptic membrane exocytosis 1	471.086	1.32263	0.339533	3.89543	9.80247e-05	0.00524546	up
ENSG00000166974	MAPRE2	MAPRE2	microtubule associated protein RP/EB family member 2	78.0281	1.31618	0.647923	2.03138	0.0422164	0.334095	up
ENSG00000119509	INVS	INVS	inversin	176.112	1.31104	0.488688	2.68277	0.0073016	0.117162	up
ENSG00000245750	DRAIC	DRAIC	downregulated RNA in cancer, inhibitor of cell invasion and migration	148.76	1.31059	0.471001	2.78257	0.00539306	0.0967975	up
ENSG00000198130	HIBCH	HIBCH	3-hydroxyisobutyryl-CoA hydrolase	111.351	1.29854	0.541498	2.39806	0.0164822	0.194826	up
ENSG00000187605	TET3	TET3	tet methylcytosine dioxygenase 3	338.459	1.29336	0.469895	2.75245	0.0059152	0.102801	up
ENSG00000177125	ZBTB34	ZBTB34	zinc finger and BTB domain containing 34	162.877	1.29288	0.521248	2.48036	0.013125	0.170433	up
ENSG00000247572	CKMT2-AS1	CKMT2-AS1	CKMT2 antisense RNA 1	120.641	1.29258	0.520545	2.48312	0.0130237	0.169885	up
ENSG00000166801	FAM111A	FAM111A	FAM111 trypsin like peptidase A	2350.91	1.28885	0.163378	7.88877	3.05179e-15	1.32724e-12	up
ENSG00000165813	CCDC186	CCDC186	coiled-coil domain containing 186	1858.63	1.28234	0.188655	6.7973	1.06598e-11	2.60939e-09	up
ENSG00000197822	OCLN	OCLN	occludin	532.393	1.28115	0.273776	4.67955	2.87512e-06	0.000292728	up
ENSG00000266028	SRGAP2	SRGAP2	SLIT-ROBO Rho GTPase activating protein 2	176.457	1.2754	0.467345	2.72904	0.00635194	0.107627	up
ENSG00000168291	PDHB	PDHB	pyruvate dehydrogenase E1 subunit beta	118.836	1.26881	0.596092	2.12855	0.0332917	0.293727	up
ENSG00000169087	HSPBAP1	HSPBAP1	HSPB1 associated protein 1	192.093	1.26156	0.448855	2.81062	0.00494457	0.0911655	up
ENSG00000173681	BCLAF3	BCLAF3	BCLAF1 and THRAP3 family member 3	134.502	1.25147	0.509949	2.45411	0.0141235	0.178365	up
ENSG00000078018	MAP2	MAP2	microtubule associated protein 2	180.887	1.2486	0.438032	2.85048	0.00436537	0.0849806	up
ENSG00000070081	NUCB2	NUCB2	nucleobindin 2	2537.6	1.24796	0.150219	8.30757	9.76826e-17	5.10836e-14	up
ENSG00000251026	LINC02163	None	None	93.887	1.24474	0.593387	2.09769	0.0359327	0.306227	up
ENSG00000164124	TMEM144	TMEM144	transmembrane protein 144	731.206	1.2395	0.249301	4.97189	6.63029e-07	7.78383e-05	up
ENSG00000276334	AL133243.2	None	None	85.1522	1.23817	0.625656	1.97899	0.0478175	0.357251	up
ENSG00000128512	DOCK4	DOCK4	dedicator of cytokinesis 4	226.044	1.23031	0.418279	2.94136	0.00326778	0.0694932	up
ENSG00000128487	SPECC1	SPECC1	sperm antigen with calponin homology and coiled-coil domains 1	296.053	1.22482	0.386278	3.17081	0.00152014	0.0414699	up
ENSG00000126012	KDM5C	KDM5C	lysine demethylase 5C	98.1549	1.2244	0.599765	2.04147	0.0412037	0.330791	up
ENSG00000100612	DHRS7	DHRS7	dehydrogenase/reductase 7	107.406	1.22368	0.60482	2.02321	0.0430514	0.337972	up
ENSG00000163964	PIGX	PIGX	phosphatidylinositol glycan anchor biosynthesis class X	219.903	1.22018	0.411341	2.96634	0.00301366	0.0664217	up
ENSG00000166432	ZMAT1	ZMAT1	zinc finger matrin-type 1	374.778	1.21769	0.308646	3.94529	7.9705e-05	0.00442998	up
ENSG00000137872	SEMA6D	SEMA6D	semaphorin 6D	307.793	1.21715	0.394096	3.08846	0.00201194	0.0496724	up
ENSG00000156026	MCU	MCU	mitochondrial calcium uniporter	126.02	1.21565	0.551144	2.20569	0.0274057	0.26275	up
ENSG00000185920	PTCH1	PTCH1	patched 1	181.753	1.20811	0.459948	2.62663	0.00862344	0.131118	up
ENSG00000172915	NBEA	NBEA	neurobeachin	125.554	1.20573	0.552477	2.1824	0.0290797	0.272002	up
ENSG00000203499	IQANK1	IQANK1	IQ motif and ankyrin repeat containing 1	109.297	1.20502	0.56112	2.14753	0.0317508	0.286133	up
ENSG00000170035	UBE2E3	UBE2E3	ubiquitin conjugating enzyme E2 E3	314.638	1.20296	0.378031	3.18218	0.00146172	0.0406211	up
ENSG00000169760	NLGN1	NLGN1	neuroligin 1	276.674	1.19428	0.356025	3.35447	0.000795172	0.0255543	up
ENSG00000287142	AL355053.1	None	None	212.318	1.1844	0.532897	2.22257	0.0262448	0.256104	up
ENSG00000180370	PAK2	PAK2	p21 (RAC1) activated kinase 2	1397.71	1.17833	0.184889	6.37318	1.8515e-10	3.94472e-08	up
ENSG00000285219	HULC	LOC100506207	uncharacterized LOC100506207	132.881	1.17671	0.507403	2.31908	0.020391	0.219706	up
ENSG00000113742	CPEB4	CPEB4	cytoplasmic polyadenylation element binding protein 4	731.251	1.17484	0.227619	5.16143	2.45075e-07	3.20408e-05	up
ENSG00000109458	GAB1	GAB1	GRB2 associated binding protein 1	236.334	1.16451	0.390132	2.98492	0.0028365	0.0642346	up
ENSG00000166135	HIF1AN	HIF1AN	hypoxia inducible factor 1 subunit alpha inhibitor	112.522	1.1622	0.550687	2.11046	0.0348185	0.30233	up
ENSG00000104341	LAPTM4B	LAPTM4B	lysosomal protein transmembrane 4 beta	453.026	1.15563	0.296578	3.89654	9.75765e-05	0.00524546	up
ENSG00000143952	VPS54	VPS54	VPS54 subunit of GARP complex	297.696	1.15508	0.352442	3.27735	0.00104785	0.0318086	up
ENSG00000254860	TMEM9B-AS1	TMEM9B-AS1	TMEM9B antisense RNA 1	191.75	1.15215	0.421421	2.73398	0.00625741	0.106496	up
ENSG00000270139	AP001172.2	None	None	125.158	1.14912	0.545731	2.10566	0.0352342	0.304379	up
ENSG00000112796	ENPP5	ENPP5	ectonucleotide pyrophosphatase/phosphodiesterase family member 5	183.483	1.14553	0.458215	2.49999	0.0124198	0.165182	up
ENSG00000070159	PTPN3	PTPN3	protein tyrosine phosphatase non-receptor type 3	300.845	1.14499	0.412302	2.77706	0.00548526	0.0979936	up
ENSG00000171150	SOCS5	SOCS5	suppressor of cytokine signaling 5	104.432	1.14369	0.559129	2.04549	0.0408067	0.329456	up
ENSG00000215105	TTC3P1	None	None	252.321	1.14344	0.406036	2.81611	0.00486086	0.0903712	up
ENSG00000256525	POLG2	POLG2	DNA polymerase gamma 2, accessory subunit	112.713	1.14053	0.552204	2.06541	0.0388838	0.320457	up
ENSG00000101138	CSTF1	CSTF1	cleavage stimulation factor subunit 1	212.57	1.13793	0.404091	2.81602	0.00486221	0.0903712	up
ENSG00000136783	NIPSNAP3A	NIPSNAP3A	nipsnap homolog 3A	469.031	1.13784	0.278602	4.0841	4.42471e-05	0.00279705	up
ENSG00000023445	BIRC3	BIRC3	baculoviral IAP repeat containing 3	133.379	1.13675	0.507159	2.24141	0.0249992	0.249883	up
ENSG00000073614	KDM5A	KDM5A	lysine demethylase 5A	875.829	1.13638	0.225981	5.02868	4.93861e-07	6.04454e-05	up
ENSG00000278931	CR381670.1	None	None	290.748	1.13278	0.347801	3.25697	0.0011261	0.0333053	up
ENSG00000224271	AL117329.1	EPIC1	epigenetically induced MYC interacting lncRNA 1	894.965	1.12689	0.224907	5.01048	5.42931e-07	6.50669e-05	up
ENSG00000253369	AC022034.3	None	None	184.695	1.12222	0.463769	2.41978	0.0155297	0.188527	up
ENSG00000164125	GASK1B	GASK1B	golgi associated kinase 1B	4604.98	1.11459	0.134692	8.27511	1.28338e-16	6.41968e-14	up
ENSG00000147050	KDM6A	KDM6A	lysine demethylase 6A	2957.78	1.11102	0.144231	7.70308	1.32825e-14	4.79719e-12	up
ENSG00000164442	CITED2	CITED2	Cbp/p300 interacting transactivator with Glu/Asp rich carboxy-terminal domain 2	159.874	1.10018	0.49962	2.20203	0.0276633	0.264341	up
ENSG00000164300	SERINC5	SERINC5	serine incorporator 5	1169.49	1.09892	0.246995	4.44917	8.62024e-06	0.000723912	up
ENSG00000256537	SMIM10L1	SMIM10L1	small integral membrane protein 10 like 1	153.466	1.09693	0.492502	2.22726	0.0259297	0.25454	up
ENSG00000156650	KAT6B	KAT6B	lysine acetyltransferase 6B	517.035	1.0965	0.266695	4.11144	3.932e-05	0.0025558	up
ENSG00000196792	STRN3	STRN3	striatin 3	451.517	1.0938	0.344475	3.17527	0.00149697	0.0411043	up
ENSG00000264522	OTUD7B	OTUD7B	OTU deubiquitinase 7B	344.925	1.0923	0.327763	3.33259	0.000860414	0.0272701	up
ENSG00000215386	MIR99AHG	MIR99AHG	mir-99a-let-7c cluster host gene	9531.05	1.08948	0.10419	10.4566	1.36607e-25	1.96457e-22	up
ENSG00000169155	ZBTB43	ZBTB43	zinc finger and BTB domain containing 43	610.057	1.08384	0.250736	4.32263	1.54183e-05	0.00120672	up
ENSG00000139631	CSAD	CSAD	cysteine sulfinic acid decarboxylase	172.231	1.08249	0.46663	2.31981	0.020351	0.219706	up
ENSG00000150756	ATPSCKMT	ATPSCKMT	ATP synthase c subunit lysine N-methyltransferase	331.093	1.08218	0.354713	3.05087	0.00228183	0.0548067	up
ENSG00000141668	CBLN2	CBLN2	cerebellin 2 precursor	991.895	1.07886	0.203298	5.3068	1.11569e-07	1.54651e-05	up
ENSG00000251432	LINC02615	LINC02615	long intergenic non-protein coding RNA 2615	201.479	1.07189	0.431214	2.48574	0.0129283	0.169408	up
ENSG00000219481	NBPF1	NBPF1	NBPF member 1	281.318	1.0718	0.372677	2.87594	0.00402824	0.0807402	up
ENSG00000165959	CLMN	CLMN	calmin	174.026	1.07083	0.456118	2.34771	0.0188891	0.211596	up
ENSG00000274750	HIST1H3E	H3C6	H3 clustered histone 6	133.827	1.06761	0.525168	2.03289	0.0420635	0.333522	up
ENSG00000137693	YAP1	YAP1	Yes1 associated transcriptional regulator	417.664	1.06439	0.324649	3.27858	0.00104332	0.031755	up
ENSG00000215252	GOLGA8B	GOLGA8B	golgin A8 family member B	402.392	1.05793	0.312473	3.38568	0.000710021	0.0236092	up
ENSG00000179348	GATA2	GATA2	GATA binding protein 2	327.736	1.05578	0.36379	2.90217	0.00370585	0.0766831	up
ENSG00000166348	USP54	USP54	ubiquitin specific peptidase 54	663.04	1.05555	0.317142	3.32833	0.000873698	0.0275394	up
ENSG00000265908	AC024267.5	None	None	205.964	1.05513	0.438232	2.4077	0.0160534	0.19259	up
ENSG00000124171	PARD6B	PARD6B	par-6 family cell polarity regulator beta	137.794	1.0533	0.500286	2.10539	0.0352575	0.304379	up
ENSG00000100647	SUSD6	SUSD6	sushi domain containing 6	250.612	1.05247	0.371671	2.83173	0.00462968	0.0877504	up
ENSG00000189195	BTBD8	BTBD8	BTB domain containing 8	186.083	1.04667	0.511063	2.04803	0.0405568	0.328292	up
ENSG00000053254	FOXN3	FOXN3	forkhead box N3	451.715	1.0442	0.294449	3.54628	0.000390717	0.0148356	up
ENSG00000169762	TAPT1	TAPT1	transmembrane anterior posterior transformation 1	242.304	1.03921	0.401151	2.59058	0.00958154	0.139626	up
ENSG00000226771	AP001136.1	None	None	179.631	1.03921	0.428768	2.4237	0.0153632	0.18749	up
ENSG00000186063	AIDA	AIDA	axin interactor, dorsalization associated	4330.05	1.03821	0.134789	7.7025	1.33429e-14	4.79719e-12	up
ENSG00000138399	FASTKD1	FASTKD1	FAST kinase domains 1	116.614	1.03565	0.527766	1.96232	0.0497254	0.363925	up
ENSG00000206560	ANKRD28	ANKRD28	ankyrin repeat domain 28	372.873	1.03513	0.310299	3.3359	0.00085023	0.0271351	up
ENSG00000112146	FBXO9	FBXO9	F-box protein 9	589.851	1.03392	0.298898	3.45911	0.000541972	0.0194856	up
ENSG00000109323	MANBA	MANBA	mannosidase beta	237.899	1.03343	0.405385	2.54926	0.0107953	0.150282	up
ENSG00000136100	VPS36	VPS36	vacuolar protein sorting 36 homolog	133.949	1.02773	0.493585	2.08217	0.0373271	0.312839	up
ENSG00000111052	LIN7A	LIN7A	lin-7 homolog A, crumbs cell polarity complex component	451.657	1.02604	0.314522	3.26221	0.00110547	0.0330348	up
ENSG00000068650	ATP11A	ATP11A	ATPase phospholipid transporting 11A	537.181	1.02442	0.342377	2.99208	0.00277084	0.0631257	up
ENSG00000126861	OMG	OMG	oligodendrocyte myelin glycoprotein	135.662	1.02344	0.513441	1.9933	0.0462282	0.350243	up
ENSG00000183117	CSMD1	CSMD1	CUB and Sushi multiple domains 1	318.671	1.02038	0.32833	3.10778	0.00188496	0.0475256	up
ENSG00000268362	AC092279.1	None	None	483.311	1.01556	0.310865	3.26688	0.00108738	0.0325789	up
ENSG00000164172	MOCS2	MOCS2	molybdenum cofactor synthesis 2	333.964	1.01452	0.33312	3.0455	0.00232296	0.0554474	up
ENSG00000214188	ST7-OT4	ST7-OT4	ST7 overlapping transcript 4	127.529	1.01076	0.512782	1.97112	0.0487096	0.360157	up
ENSG00000124145	SDC4	SDC4	syndecan 4	190.523	1.01071	0.496938	2.03387	0.0419648	0.333199	up
ENSG00000196597	ZNF782	ZNF782	zinc finger protein 782	291.686	1.0062	0.353444	2.84685	0.0044154	0.0852336	up
ENSG00000166822	TMEM170A	TMEM170A	transmembrane protein 170A	229.617	1.00023	0.475729	2.10251	0.0355085	0.305188	up
ENSG00000124207	CSE1L	CSE1L	chromosome segregation 1 like	2125.85	-1.0023	0.157366	-6.36923	1.89976e-10	3.97395e-08	down
ENSG00000104064	GABPB1	GABPB1	GA binding protein transcription factor subunit beta 1	289.585	-1.00363	0.372403	-2.695	0.00703883	0.115	down
ENSG00000065150	IPO5	IPO5	importin 5	763.682	-1.00383	0.261997	-3.83147	0.000127381	0.00628979	down
ENSG00000151881	TMEM267	TMEM267	transmembrane protein 267	179.823	-1.0079	0.466472	-2.16068	0.0307199	0.280502	down
ENSG00000155304	HSPA13	HSPA13	heat shock protein family A (Hsp70) member 13	313.851	-1.00853	0.383474	-2.62998	0.00853892	0.130639	down
ENSG00000035687	ADSS	ADSS2	adenylosuccinate synthase 2	148.793	-1.01456	0.490089	-2.07015	0.0384381	0.318482	down
ENSG00000111799	COL12A1	COL12A1	collagen type XII alpha 1 chain	523.82	-1.01666	0.292968	-3.4702	0.00052007	0.0189348	down
ENSG00000153179	RASSF3	RASSF3	Ras association domain family member 3	1506.32	-1.02205	0.168178	-6.0772	1.223e-09	2.3451e-07	down
ENSG00000113739	STC2	STC2	stanniocalcin 2	295.206	-1.02224	0.375611	-2.72153	0.00649796	0.108504	down
ENSG00000205531	NAP1L4	NAP1L4	nucleosome assembly protein 1 like 4	127.285	-1.03001	0.520819	-1.97768	0.0479648	0.357251	down
ENSG00000143815	LBR	LBR	lamin B receptor	152.82	-1.03056	0.467106	-2.20626	0.0273659	0.26275	down
ENSG00000142207	URB1	URB1	URB1 ribosome biogenesis homolog	135.542	-1.03321	0.500611	-2.0639	0.039027	0.321407	down
ENSG00000109084	TMEM97	TMEM97	transmembrane protein 97	175.852	-1.0336	0.441897	-2.33901	0.0193351	0.213075	down
ENSG00000196305	IARS	IARS1	isoleucyl-tRNA synthetase 1	1064.21	-1.03425	0.229057	-4.51526	6.32397e-06	0.000560106	down
ENSG00000186480	INSIG1	INSIG1	insulin induced gene 1	203.66	-1.0362	0.411619	-2.51738	0.0118233	0.160978	down
ENSG00000135069	PSAT1	PSAT1	phosphoserine aminotransferase 1	582.08	-1.03651	0.248805	-4.16595	3.10056e-05	0.00217339	down
ENSG00000149218	ENDOD1	ENDOD1	endonuclease domain containing 1	506.45	-1.04172	0.34067	-3.05785	0.00222931	0.0540885	down
ENSG00000162971	TYW5	TYW5	tRNA-yW synthesizing protein 5	155.007	-1.04459	0.507185	-2.05958	0.0394392	0.323643	down
ENSG00000196230	TUBB	TUBB	tubulin beta class I	459.595	-1.04739	0.284124	-3.68639	0.00022746	0.00995031	down
ENSG00000162623	TYW3	TYW3	tRNA-yW synthesizing protein 3 homolog	457.537	-1.04929	0.284286	-3.69095	0.000223415	0.00981064	down
ENSG00000165943	MOAP1	MOAP1	modulator of apoptosis 1	119.446	-1.05192	0.534039	-1.96975	0.0488675	0.36086	down
ENSG00000119969	HELLS	HELLS	helicase, lymphoid specific	152.97	-1.05307	0.48657	-2.16426	0.0304441	0.279348	down
ENSG00000159131	GART	GART	phosphoribosylglycinamide formyltransferase, phosphoribosylglycinamide synthetase, phosphoribosylaminoimidazole synthetase	188.371	-1.06103	0.437318	-2.42621	0.0152573	0.186939	down
ENSG00000117751	PPP1R8	PPP1R8	protein phosphatase 1 regulatory subunit 8	144.862	-1.06354	0.51426	-2.0681	0.0386304	0.318826	down
ENSG00000135842	FAM129A	NIBAN1	niban apoptosis regulator 1	201.051	-1.06685	0.492825	-2.16476	0.0304058	0.279348	down
ENSG00000128513	POT1	POT1	protection of telomeres 1	349.219	-1.07331	0.345478	-3.10675	0.00189153	0.0475256	down
ENSG00000023909	GCLM	GCLM	glutamate-cysteine ligase modifier subunit	212.76	-1.07404	0.44467	-2.41536	0.0157199	0.189777	down
ENSG00000100522	GNPNAT1	GNPNAT1	glucosamine-phosphate N-acetyltransferase 1	209.782	-1.07665	0.423407	-2.54283	0.0109959	0.152419	down
ENSG00000091039	OSBPL8	OSBPL8	oxysterol binding protein like 8	1127.19	-1.07814	0.188365	-5.7237	1.04228e-08	1.78977e-06	down
ENSG00000185947	ZNF267	ZNF267	zinc finger protein 267	154.796	-1.08921	0.474401	-2.29598	0.0216773	0.229436	down
ENSG00000161542	PRPSAP1	PRPSAP1	phosphoribosyl pyrophosphate synthetase associated protein 1	121.775	-1.09197	0.546194	-1.99923	0.0455832	0.34823	down
ENSG00000105193	RPS16	RPS16	ribosomal protein S16	268.15	-1.09214	0.365956	-2.98435	0.00284184	0.0642346	down
ENSG00000197930	ERO1A	ERO1A	endoplasmic reticulum oxidoreductase 1 alpha	278.138	-1.09222	0.357961	-3.05124	0.00227899	0.0548067	down
ENSG00000152270	PDE3B	PDE3B	phosphodiesterase 3B	194.644	-1.09405	0.413989	-2.64269	0.00822494	0.126925	down
ENSG00000116133	DHCR24	DHCR24	24-dehydrocholesterol reductase	117.53	-1.09462	0.535214	-2.0452	0.0408348	0.329456	down
ENSG00000077152	UBE2T	UBE2T	ubiquitin conjugating enzyme E2 T	122.979	-1.0951	0.548282	-1.99733	0.0457892	0.348468	down
ENSG00000138587	MNS1	MNS1	meiosis specific nuclear structural 1	147.42	-1.09736	0.557244	-1.96926	0.0489227	0.361012	down
ENSG00000279207	AC015813.6	None	None	148.133	-1.0986	0.559972	-1.96188	0.049776	0.364064	down
ENSG00000188167	TMPPE	TMPPE	transmembrane protein with metallophosphoesterase domain	150.655	-1.10164	0.520839	-2.11512	0.0344195	0.300909	down
ENSG00000122026	RPL21	RPL21	ribosomal protein L21	188.905	-1.10238	0.425274	-2.59216	0.00953747	0.139626	down
ENSG00000103021	CCDC113	CCDC113	coiled-coil domain containing 113	138.229	-1.10271	0.515311	-2.13989	0.0323635	0.289986	down
ENSG00000213762	ZNF134	ZNF134	zinc finger protein 134	264.536	-1.10554	0.462624	-2.38973	0.016861	0.197024	down
ENSG00000184575	XPOT	XPOT	exportin for tRNA	1663.42	-1.10584	0.161764	-6.83613	8.13615e-12	2.03492e-09	down
ENSG00000156802	ATAD2	ATAD2	ATPase family AAA domain containing 2	423.358	-1.11004	0.298712	-3.71609	0.000202329	0.00902245	down
ENSG00000108384	RAD51C	RAD51C	RAD51 paralog C	164.196	-1.11494	0.474283	-2.3508	0.0187331	0.21013	down
ENSG00000073417	PDE8A	PDE8A	phosphodiesterase 8A	131.386	-1.11786	0.530959	-2.10536	0.0352598	0.304379	down
ENSG00000144635	DYNC1LI1	DYNC1LI1	dynein cytoplasmic 1 light intermediate chain 1	318.851	-1.12466	0.329565	-3.41255	0.000643591	0.0222358	down
ENSG00000163597	SNHG16	SNHG16	small nucleolar RNA host gene 16	129.374	-1.12567	0.509267	-2.21037	0.0270796	0.261368	down
ENSG00000175061	SNHG29	SNHG29	small nucleolar RNA host gene 29	122.433	-1.13184	0.516372	-2.19192	0.0283854	0.267683	down
ENSG00000169252	ADRB2	ADRB2	adrenoceptor beta 2	158.502	-1.13312	0.564236	-2.00823	0.0446188	0.344677	down
ENSG00000106537	TSPAN13	TSPAN13	tetraspanin 13	179.52	-1.13517	0.463163	-2.45091	0.0142495	0.179365	down
ENSG00000138780	GSTCD	GSTCD	glutathione S-transferase C-terminal domain containing	122.551	-1.13982	0.563331	-2.02336	0.0430363	0.337972	down
ENSG00000122034	GTF3A	GTF3A	general transcription factor IIIA	102.009	-1.1422	0.565063	-2.02137	0.0432416	0.337972	down
ENSG00000255717	SNHG1	SNHG1	small nucleolar RNA host gene 1	211.936	-1.14244	0.404584	-2.82373	0.00474682	0.0890899	down
ENSG00000233766	AC098617.1	None	None	118.637	-1.14246	0.563739	-2.02658	0.0427049	0.33652	down
ENSG00000174442	ZWILCH	ZWILCH	zwilch kinetochore protein	242.218	-1.14385	0.476385	-2.40109	0.0163462	0.194179	down
ENSG00000171208	NETO2	NETO2	neuropilin and tolloid like 2	295.45	-1.15565	0.365553	-3.16136	0.00157032	0.0416751	down
ENSG00000134278	SPIRE1	SPIRE1	spire type actin nucleation factor 1	442.211	-1.15633	0.288784	-4.00413	6.22451e-05	0.00371052	down
ENSG00000188786	MTF1	MTF1	metal regulatory transcription factor 1	170.551	-1.15715	0.543246	-2.13007	0.033166	0.293293	down
ENSG00000107798	LIPA	LIPA	lipase A, lysosomal acid type	128.128	-1.16735	0.530602	-2.20004	0.0278041	0.264897	down
ENSG00000197971	MBP	MBP	myelin basic protein	297.618	-1.17103	0.343618	-3.40795	0.000654535	0.0224789	down
ENSG00000186767	SPIN4	SPIN4	spindlin family member 4	359.497	-1.17255	0.314604	-3.72709	0.000193706	0.00870544	down
ENSG00000116679	IVNS1ABP	IVNS1ABP	influenza virus NS1A binding protein	184.545	-1.17525	0.426295	-2.75689	0.00583541	0.101895	down
ENSG00000185238	PRMT3	PRMT3	protein arginine methyltransferase 3	243.427	-1.17558	0.379001	-3.10178	0.00192359	0.0481411	down
ENSG00000205808	PLPP6	PLPP6	phospholipid phosphatase 6	145.008	-1.19385	0.484044	-2.46642	0.0136472	0.173924	down
ENSG00000225937	PCA3	PCA3	prostate cancer associated 3	181.764	-1.19391	0.438247	-2.7243	0.00644388	0.108315	down
ENSG00000168887	C2orf68	C2orf68	chromosome 2 open reading frame 68	120.053	-1.19464	0.553699	-2.15756	0.0309623	0.281821	down
ENSG00000084444	FAM234B	FAM234B	family with sequence similarity 234 member B	204.857	-1.19545	0.59977	-1.99318	0.0462419	0.350243	down
ENSG00000135801	TAF5L	TAF5L	TATA-box binding protein associated factor 5 like	174.532	-1.19629	0.560831	-2.13306	0.0329199	0.292379	down
ENSG00000124333	VAMP7	VAMP7	vesicle associated membrane protein 7	380.62	-1.19701	0.320101	-3.73947	0.000184408	0.00841908	down
ENSG00000106591	MRPL32	MRPL32	mitochondrial ribosomal protein L32	179.084	-1.19745	0.544743	-2.1982	0.0279348	0.265634	down
ENSG00000106153	CHCHD2	CHCHD2	coiled-coil-helix-coiled-coil-helix domain containing 2	120.064	-1.2011	0.523354	-2.29501	0.0217327	0.2296	down
ENSG00000147677	EIF3H	EIF3H	eukaryotic translation initiation factor 3 subunit H	524.071	-1.20507	0.282506	-4.26563	1.99342e-05	0.00152895	down
ENSG00000135002	RFK	RFK	riboflavin kinase	250.834	-1.20758	0.368546	-3.27661	0.00105062	0.031809	down
ENSG00000145375	SPATA5	SPATA5	spermatogenesis associated 5	203.587	-1.20889	0.412785	-2.92863	0.00340462	0.0718718	down
ENSG00000006625	GGCT	GGCT	gamma-glutamylcyclotransferase	102.512	-1.21793	0.566437	-2.15017	0.0315422	0.285293	down
ENSG00000154124	OTULIN	OTULIN	OTU deubiquitinase with linear linkage specificity	242.655	-1.2251	0.386554	-3.1693	0.00152808	0.0414699	down
ENSG00000165572	KBTBD6	KBTBD6	kelch repeat and BTB domain containing 6	164.84	-1.22537	0.450666	-2.71902	0.00654752	0.109173	down
ENSG00000184900	SUMO3	SUMO3	small ubiquitin like modifier 3	175.317	-1.22646	0.47322	-2.59173	0.00954951	0.139626	down
ENSG00000181163	NPM1	NPM1	nucleophosmin 1	6509.19	-1.22734	0.114803	-10.6909	1.12333e-26	1.84628e-23	down
ENSG00000164032	H2AFZ	H2AZ1	H2A.Z variant histone 1	338.123	-1.23227	0.353465	-3.48626	0.000489826	0.0181204	down
ENSG00000103460	TOX3	TOX3	TOX high mobility group box family member 3	166.761	-1.24125	0.446162	-2.78206	0.00540155	0.0967988	down
ENSG00000058804	NDC1	NDC1	NDC1 transmembrane nucleoporin	448.398	-1.24618	0.286595	-4.34825	1.37231e-05	0.00111186	down
ENSG00000107937	GTPBP4	GTPBP4	GTP binding protein 4	177.87	-1.24669	0.439433	-2.83703	0.00455353	0.0871687	down
ENSG00000101577	LPIN2	LPIN2	lipin 2	128.716	-1.24876	0.504846	-2.47355	0.0133777	0.172545	down
ENSG00000124795	DEK	DEK	DEK proto-oncogene	1346.41	-1.25491	0.237138	-5.29192	1.21037e-07	1.63827e-05	down
ENSG00000136824	SMC2	SMC2	structural maintenance of chromosomes 2	510.345	-1.25549	0.281043	-4.46727	7.92253e-06	0.000684173	down
ENSG00000017797	RALBP1	RALBP1	ralA binding protein 1	128.353	-1.26566	0.528111	-2.39658	0.0165489	0.195277	down
ENSG00000012660	ELOVL5	ELOVL5	ELOVL fatty acid elongase 5	786.65	-1.2824	0.234286	-5.47363	4.40916e-08	6.67466e-06	down
ENSG00000133740	E2F5	E2F5	E2F transcription factor 5	76.4075	-1.28876	0.652489	-1.97514	0.0482526	0.357951	down
ENSG00000166881	NEMP1	NEMP1	nuclear envelope integral membrane protein 1	178.35	-1.29205	0.46572	-2.77431	0.00553183	0.0983256	down
ENSG00000058600	POLR3E	POLR3E	RNA polymerase III subunit E	133.318	-1.30027	0.598863	-2.17123	0.0299139	0.277101	down
ENSG00000181788	SIAH2	SIAH2	siah E3 ubiquitin protein ligase 2	152.71	-1.30169	0.541691	-2.40302	0.0162604	0.194037	down
ENSG00000140526	ABHD2	ABHD2	abhydrolase domain containing 2, acylglycerol lipase	3335.04	-1.30937	0.128627	-10.1796	2.44667e-24	2.55899e-21	down
ENSG00000205060	SLC35B4	SLC35B4	solute carrier family 35 member B4	462.905	-1.3333	0.328973	-4.05293	5.05809e-05	0.00312868	down
ENSG00000100345	MYH9	MYH9	myosin heavy chain 9	202.763	-1.33368	0.411106	-3.24413	0.0011781	0.0344888	down
ENSG00000178295	GEN1	GEN1	GEN1 Holliday junction 5' flap endonuclease	147.016	-1.33443	0.474192	-2.81411	0.0048912	0.0905818	down
ENSG00000187514	PTMA	PTMA	prothymosin alpha	208.863	-1.33857	0.405459	-3.30136	0.000962166	0.0299992	down
ENSG00000102317	RBM3	RBM3	RNA binding motif protein 3	174.317	-1.34381	0.448365	-2.99712	0.00272541	0.062214	down
ENSG00000130935	NOL11	NOL11	nucleolar protein 11	227.771	-1.35401	0.391775	-3.45608	0.000548094	0.0196443	down
ENSG00000112406	HECA	HECA	hdc homolog, cell cycle regulator	76.9324	-1.36019	0.651221	-2.08867	0.0367375	0.309871	down
ENSG00000136997	MYC	MYC	MYC proto-oncogene, bHLH transcription factor	332.256	-1.36807	0.329916	-4.14671	3.37281e-05	0.00226925	down
ENSG00000105926	MPP6	PALS2	protein associated with LIN7 2, MAGUK p55 family member	248.975	-1.37148	0.373188	-3.67504	0.000237809	0.0103245	down
ENSG00000138035	PNPT1	PNPT1	polyribonucleotide nucleotidyltransferase 1	267.905	-1.37176	0.374122	-3.6666	0.000245799	0.0105519	down
ENSG00000165526	RPUSD4	RPUSD4	RNA pseudouridine synthase D4	77.8211	-1.37213	0.690478	-1.98721	0.0468987	0.35289	down
ENSG00000186448	ZNF197	ZNF197	zinc finger protein 197	194.823	-1.37245	0.473617	-2.89782	0.00375771	0.0767895	down
ENSG00000150776	NKAPD1	NKAPD1	NKAP domain containing 1	178.857	-1.38788	0.552015	-2.5142	0.0119303	0.161671	down
ENSG00000140525	FANCI	FANCI	FA complementation group I	158.775	-1.40666	0.51315	-2.74122	0.00612109	0.104953	down
ENSG00000117143	UAP1	UAP1	UDP-N-acetylglucosamine pyrophosphorylase 1	354.404	-1.42148	0.334505	-4.24951	2.14243e-05	0.00160596	down
ENSG00000111247	RAD51AP1	RAD51AP1	RAD51 associated protein 1	150.073	-1.42484	0.52354	-2.72155	0.00649772	0.108504	down
ENSG00000198554	WDHD1	WDHD1	WD repeat and HMG-box DNA binding protein 1	276.813	-1.42486	0.358951	-3.96951	7.20196e-05	0.00412231	down
ENSG00000251095	AC093866.1	None	None	70.8023	-1.42964	0.712164	-2.00746	0.0447006	0.344677	down
ENSG00000163535	SGO2	SGO2	shugoshin 2	132.657	-1.43129	0.544613	-2.62808	0.00858677	0.131022	down
ENSG00000130544	ZNF557	ZNF557	zinc finger protein 557	113.201	-1.43909	0.58205	-2.47244	0.0134192	0.172673	down
ENSG00000147065	MSN	MSN	moesin	67.7143	-1.44292	0.69701	-2.07016	0.0384374	0.318482	down
ENSG00000184949	FAM227A	FAM227A	family with sequence similarity 227 member A	89.2302	-1.45502	0.708204	-2.05452	0.0399254	0.325313	down
ENSG00000144468	RHBDD1	RHBDD1	rhomboid domain containing 1	198.246	-1.456	0.454066	-3.20658	0.00134323	0.0378771	down
ENSG00000141622	RNF165	RNF165	ring finger protein 165	86.1094	-1.46287	0.698848	-2.09326	0.0363263	0.307984	down
ENSG00000008283	CYB561	CYB561	cytochrome b561	116.257	-1.47153	0.533003	-2.76083	0.00576553	0.101117	down
ENSG00000197024	ZNF398	ZNF398	zinc finger protein 398	72.2413	-1.48404	0.711	-2.08726	0.0368647	0.310717	down
ENSG00000101695	RNF125	RNF125	ring finger protein 125	106.895	-1.48669	0.580521	-2.56096	0.0104382	0.147458	down
ENSG00000149554	CHEK1	CHEK1	checkpoint kinase 1	97.9222	-1.49114	0.70564	-2.11318	0.0345856	0.302052	down
ENSG00000120802	TMPO	TMPO	thymopoietin	336.319	-1.49681	0.326835	-4.57971	4.6561e-06	0.000428548	down
ENSG00000134057	CCNB1	CCNB1	cyclin B1	97.9798	-1.50156	0.666567	-2.25267	0.0242801	0.245429	down
ENSG00000111913	RIPOR2	RIPOR2	RHO family interacting cell polarization regulator 2	232.405	-1.5035	0.390536	-3.84983	0.000118201	0.00596451	down
ENSG00000184445	KNTC1	KNTC1	kinetochore associated 1	320.441	-1.50432	0.374886	-4.01273	6.00205e-05	0.00361537	down
ENSG00000114346	ECT2	ECT2	epithelial cell transforming 2	277.734	-1.50817	0.394286	-3.82507	0.000130736	0.00640048	down
ENSG00000106554	CHCHD3	CHCHD3	coiled-coil-helix-coiled-coil-helix domain containing 3	191.956	-1.50922	0.609795	-2.47496	0.0133252	0.172061	down
ENSG00000132749	TESMIN	TESMIN	testis expressed metallothionein like protein	134.409	-1.51095	0.506072	-2.98564	0.00282984	0.0642156	down
ENSG00000100938	GMPR2	GMPR2	guanosine monophosphate reductase 2	100.007	-1.51703	0.615112	-2.46626	0.0136532	0.173924	down
ENSG00000203943	SAMD13	SAMD13	sterile alpha motif domain containing 13	83.9564	-1.51945	0.672881	-2.25813	0.0239377	0.243504	down
ENSG00000137807	AC027237.1	KIF23	kinesin family member 23	213.157	-1.52007	0.516299	-2.94417	0.0032382	0.0692481	down
ENSG00000134769	DTNA	DTNA	dystrobrevin alpha	54.7562	-1.52096	0.769982	-1.97532	0.0482321	0.357951	down
ENSG00000133302	SLF1	SLF1	SMC5-SMC6 complex localization factor 1	69.8559	-1.5223	0.693155	-2.19619	0.0280782	0.265657	down
ENSG00000106772	PRUNE2	PRUNE2	prune homolog 2 with BCH domain	2772.95	-1.53285	0.142189	-10.7803	4.26342e-27	8.17511e-24	down
ENSG00000169100	SLC25A6	SLC25A6	solute carrier family 25 member 6	69.7082	-1.54013	0.690133	-2.23164	0.025639	0.253355	down
ENSG00000109586	GALNT7	GALNT7	polypeptide N-acetylgalactosaminyltransferase 7	775.856	-1.54505	0.222422	-6.94648	3.74513e-12	9.79267e-10	down
ENSG00000214174	AMZ2P1	AMZ2P1	AMZ2 pseudogene 1	76.6421	-1.54583	0.70268	-2.19991	0.0278136	0.264897	down
ENSG00000204054	LINC00963	None	None	64.8902	-1.54683	0.752404	-2.05585	0.0397974	0.324971	down
ENSG00000138182	KIF20B	KIF20B	kinesin family member 20B	391.997	-1.54695	0.326467	-4.73844	2.15369e-06	0.000225256	down
ENSG00000108395	TRIM37	TRIM37	tripartite motif containing 37	207.545	-1.54777	0.476198	-3.25027	0.00115295	0.0338384	down
ENSG00000163933	RFT1	RFT1	RFT1 homolog	74.0251	-1.55085	0.727448	-2.1319	0.0330151	0.292556	down
ENSG00000100889	PCK2	PCK2	phosphoenolpyruvate carboxykinase 2, mitochondrial	139.32	-1.5599	0.493582	-3.16036	0.00157572	0.0416751	down
ENSG00000159147	DONSON	DONSON	DNA replication fork stabilization factor DONSON	65.5542	-1.56084	0.754518	-2.06866	0.0385778	0.31876	down
ENSG00000104738	MCM4	MCM4	minichromosome maintenance complex component 4	129.713	-1.56417	0.556482	-2.81082	0.00494154	0.0911655	down
ENSG00000133119	RFC3	RFC3	replication factor C subunit 3	204.706	-1.57407	0.413869	-3.8033	0.000142779	0.00692417	down
ENSG00000198648	STK39	STK39	serine/threonine kinase 39	297.762	-1.5766	0.33982	-4.6395	3.49251e-06	0.000346391	down
ENSG00000168159	RNF187	RNF187	ring finger protein 187	81.1159	-1.58559	0.659698	-2.4035	0.0162388	0.194005	down
ENSG00000145908	ZNF300	ZNF300	zinc finger protein 300	222.327	-1.61667	0.563357	-2.8697	0.00410857	0.0817805	down
ENSG00000161980	POLR3K	POLR3K	RNA polymerase III subunit K	64.5896	-1.619	0.717992	-2.2549	0.0241395	0.245124	down
ENSG00000187792	ZNF70	ZNF70	zinc finger protein 70	65.5974	-1.62248	0.813333	-1.99485	0.0460596	0.35001	down
ENSG00000114450	GNB4	GNB4	G protein subunit beta 4	104.399	-1.62527	0.569554	-2.85359	0.00432281	0.0845528	down
ENSG00000196793	ZNF239	ZNF239	zinc finger protein 239	82.8891	-1.62818	0.637686	-2.55326	0.0106719	0.148984	down
ENSG00000275481	AC025031.4	None	None	57.0418	-1.63556	0.834081	-1.96091	0.049889	0.364659	down
ENSG00000150433	TMEM218	TMEM218	transmembrane protein 218	50.5252	-1.64279	0.814607	-2.01667	0.0437299	0.340632	down
ENSG00000185480	PARPBP	PARPBP	PARP1 binding protein	61.881	-1.64368	0.736028	-2.23318	0.0255372	0.252976	down
ENSG00000205208	C4orf46	C4orf46	chromosome 4 open reading frame 46	98.3836	-1.66225	0.592462	-2.80567	0.00502126	0.0919898	down
ENSG00000112357	PEX7	PEX7	peroxisomal biogenesis factor 7	67.0811	-1.68008	0.753467	-2.2298	0.0257608	0.253749	down
ENSG00000072134	EPN2	EPN2	epsin 2	67.4728	-1.70114	0.728198	-2.3361	0.0194859	0.214326	down
ENSG00000149289	ZC3H12C	ZC3H12C	zinc finger CCCH-type containing 12C	71.5274	-1.70234	0.766371	-2.22129	0.026331	0.256499	down
ENSG00000113810	SMC4	SMC4	structural maintenance of chromosomes 4	688.176	-1.70817	0.246536	-6.92868	4.24784e-12	1.08603e-09	down
ENSG00000171517	LPAR3	LPAR3	lysophosphatidic acid receptor 3	294.804	-1.70885	0.35221	-4.85178	1.22356e-06	0.00013801	down
ENSG00000164305	CASP3	CASP3	caspase 3	62.868	-1.71072	0.759444	-2.2526	0.0242845	0.245429	down
ENSG00000117650	NEK2	NEK2	NIMA related kinase 2	94.4791	-1.71213	0.673823	-2.54092	0.0110561	0.152885	down
ENSG00000182481	KPNA2	KPNA2	karyopherin subunit alpha 2	86.9529	-1.72313	0.620104	-2.77877	0.00545647	0.0976309	down
ENSG00000163507	CIP2A	CIP2A	cellular inhibitor of PP2A	89.1079	-1.72877	0.669413	-2.58252	0.00980824	0.141408	down
ENSG00000152133	GPATCH11	GPATCH11	G-patch domain containing 11	68.2541	-1.72937	0.747373	-2.31393	0.0206716	0.221441	down
ENSG00000067113	PLPP1	PLPP1	phospholipid phosphatase 1	107.888	-1.72941	0.585269	-2.95489	0.00312781	0.0677693	down
ENSG00000198046	ZNF667	ZNF667	zinc finger protein 667	86.6755	-1.72944	0.713583	-2.4236	0.0153675	0.18749	down
ENSG00000215417	MIR17HG	MIR17HG	miR-17-92a-1 cluster host gene	64.8637	-1.73188	0.740266	-2.33953	0.0193078	0.213075	down
ENSG00000084112	SSH1	SSH1	slingshot protein phosphatase 1	85.8915	-1.73916	0.635827	-2.73527	0.00623283	0.106235	down
ENSG00000136267	DGKB	DGKB	diacylglycerol kinase beta	98.8256	-1.74162	0.604401	-2.88156	0.00395711	0.0797313	down
ENSG00000161800	RACGAP1	RACGAP1	Rac GTPase activating protein 1	98.784	-1.74415	0.657364	-2.65325	0.00797211	0.124958	down
ENSG00000134107	BHLHE40	BHLHE40	basic helix-loop-helix family member e40	61.2218	-1.74852	0.775663	-2.25423	0.024182	0.245338	down
ENSG00000082458	DLG3	DLG3	discs large MAGUK scaffold protein 3	115.324	-1.74936	0.589985	-2.96509	0.0030259	0.0664399	down
ENSG00000149485	FADS1	FADS1	fatty acid desaturase 1	333.956	-1.75381	0.422881	-4.1473	3.36421e-05	0.00226925	down
ENSG00000184012	TMPRSS2	TMPRSS2	transmembrane serine protease 2	198.262	-1.76091	0.443075	-3.9743	7.05877e-05	0.00406055	down
ENSG00000120539	MASTL	MASTL	microtubule associated serine/threonine kinase like	81.8771	-1.76385	0.63993	-2.75632	0.00584556	0.101899	down
ENSG00000197451	HNRNPAB	HNRNPAB	heterogeneous nuclear ribonucleoprotein A/B	60.1512	-1.77058	0.773594	-2.28878	0.0220924	0.232059	down
ENSG00000119787	ATL2	ATL2	atlastin GTPase 2	132.43	-1.774	0.580244	-3.05734	0.00223312	0.0540885	down
ENSG00000196526	AFAP1	AFAP1	actin filament associated protein 1	49.7033	-1.77485	0.826556	-2.14728	0.0317707	0.286133	down
ENSG00000138134	STAMBPL1	STAMBPL1	STAM binding protein like 1	43.8929	-1.7873	0.891579	-2.00464	0.0450011	0.345619	down
ENSG00000214717	ZBED1	ZBED1	zinc finger BED-type containing 1	39.5814	-1.79911	0.909694	-1.9777	0.0479621	0.357251	down
ENSG00000277586	NEFL	NEFL	neurofilament light chain	68.0092	-1.79934	0.856192	-2.10156	0.0355921	0.305359	down
ENSG00000279348	AC012513.3	None	None	68.2307	-1.80617	0.706701	-2.55577	0.0105953	0.148295	down
ENSG00000169306	IL1RAPL1	IL1RAPL1	interleukin 1 receptor accessory protein like 1	52.6651	-1.80702	0.822916	-2.19587	0.0281012	0.265657	down
ENSG00000108179	PPIF	PPIF	peptidylprolyl isomerase F	87.4307	-1.80842	0.706513	-2.55963	0.0104782	0.147621	down
ENSG00000189159	JPT1	JPT1	Jupiter microtubule associated homolog 1	38.3174	-1.81311	0.91798	-1.97511	0.0482553	0.357951	down
ENSG00000182010	RTKN2	RTKN2	rhotekin 2	77.1329	-1.81795	0.796832	-2.28147	0.0225208	0.234694	down
ENSG00000148840	PPRC1	PPRC1	PPARG related coactivator 1	38.3591	-1.82292	0.918629	-1.98439	0.0472121	0.35409	down
ENSG00000081320	STK17B	STK17B	serine/threonine kinase 17b	84.6702	-1.83979	0.686743	-2.67901	0.00738395	0.117989	down
ENSG00000277462	ZNF670	ZNF670	zinc finger protein 670	66.9528	-1.84059	0.752095	-2.44729	0.0143935	0.179642	down
ENSG00000088325	TPX2	TPX2	TPX2 microtubule nucleation factor	199.792	-1.84334	0.464972	-3.96442	7.3576e-05	0.00419055	down
ENSG00000123473	STIL	STIL	STIL centriolar assembly protein	119.634	-1.84392	0.572762	-3.21934	0.00128487	0.0365902	down
ENSG00000144339	TMEFF2	TMEFF2	transmembrane protein with EGF like and two follistatin like domains 2	543.112	-1.85699	0.263557	-7.04587	1.843e-12	5.30093e-10	down
ENSG00000166451	CENPN	CENPN	centromere protein N	83.3792	-1.85738	0.717754	-2.58777	0.00966006	0.139981	down
ENSG00000144554	FANCD2	FANCD2	FA complementation group D2	97.9213	-1.87645	0.630899	-2.97425	0.00293706	0.0657409	down
ENSG00000066629	EML1	EML1	EMAP like 1	48.0383	-1.89258	0.936559	-2.02078	0.0433021	0.338215	down
ENSG00000106733	NMRK1	NMRK1	nicotinamide riboside kinase 1	56.1419	-1.89765	0.903573	-2.10016	0.0357149	0.305729	down
ENSG00000113083	LOX	LOX	lysyl oxidase	38.4758	-1.90313	0.96881	-1.9644	0.0494841	0.363746	down
ENSG00000012048	BRCA1	BRCA1	BRCA1 DNA repair associated	189.307	-1.90355	0.426785	-4.46022	8.18774e-06	0.000697777	down
ENSG00000011426	ANLN	ANLN	anillin actin binding protein	251.358	-1.90685	0.39449	-4.83371	1.34009e-06	0.000148248	down
ENSG00000112183	RBM24	RBM24	RNA binding motif protein 24	38.2563	-1.90883	0.966441	-1.97511	0.0482557	0.357951	down
ENSG00000165490	DDIAS	DDIAS	DNA damage induced apoptosis suppressor	52.985	-1.91844	0.851733	-2.25239	0.0242976	0.245429	down
ENSG00000148773	MKI67	MKI67	marker of proliferation Ki-67	745.017	-1.92698	0.283695	-6.79243	1.1026e-11	2.6428e-09	down
ENSG00000118997	DNAH7	DNAH7	dynein axonemal heavy chain 7	46.9108	-1.93554	0.905548	-2.13742	0.0325635	0.290872	down
ENSG00000147471	PLPBP	PLPBP	pyridoxal phosphate binding protein	60.3313	-1.94405	0.900335	-2.15925	0.0308306	0.281067	down
ENSG00000187210	GCNT1	GCNT1	glucosaminyl (N-acetyl) transferase 1	773.217	-1.94487	0.222697	-8.73325	2.47466e-18	1.49847e-15	down
ENSG00000105810	CDK6	CDK6	cyclin dependent kinase 6	117.08	-1.94541	0.615414	-3.16113	0.00157156	0.0416751	down
ENSG00000287697	Z99127.4	None	None	39.5539	-1.9533	0.96555	-2.02299	0.0430742	0.337972	down
ENSG00000268471	MIR4453HG	MIR4453HG	MIR4453 host gene	72.7732	-1.97361	0.678882	-2.90715	0.00364735	0.0757451	down
ENSG00000072571	HMMR	HMMR	hyaluronan mediated motility receptor	359.087	-1.9837	0.478981	-4.1415	3.45037e-05	0.00230793	down
ENSG00000130513	GDF15	GDF15	growth differentiation factor 15	145.62	-1.9873	0.511058	-3.8886	0.000100824	0.00532101	down
ENSG00000113368	LMNB1	LMNB1	lamin B1	137.117	-1.99339	0.597765	-3.33474	0.000853793	0.0271351	down
ENSG00000130021	PUDP	PUDP	pseudouridine 5'-phosphatase	37.3114	-1.99441	0.934277	-2.13471	0.0327844	0.292379	down
ENSG00000180263	FGD6	FGD6	FYVE, RhoGEF and PH domain containing 6	82.3931	-1.99992	0.663207	-3.01553	0.00256534	0.0593847	down
ENSG00000010292	NCAPD2	NCAPD2	non-SMC condensin I complex subunit D2	86.6665	-2.00904	0.64326	-3.12323	0.0017888	0.0456324	down
ENSG00000179051	RCC2	RCC2	regulator of chromosome condensation 2	80.3343	-2.03764	0.644612	-3.16103	0.00157213	0.0416751	down
ENSG00000129173	E2F8	E2F8	E2F transcription factor 8	59.6677	-2.05777	0.876629	-2.34737	0.0189067	0.211596	down
ENSG00000235616	ST13P2	None	None	50.8739	-2.06233	1.02718	-2.00775	0.0446701	0.344677	down
ENSG00000141682	PMAIP1	PMAIP1	phorbol-12-myristate-13-acetate-induced protein 1	119.054	-2.06796	0.569456	-3.63146	0.00028182	0.0116743	down
ENSG00000066279	ASPM	ASPM	assembly factor for spindle microtubules	318.931	-2.06864	0.344369	-6.00703	1.88952e-09	3.56375e-07	down
ENSG00000198300	PEG3	PEG3	paternally expressed 3	116.548	-2.0789	0.575487	-3.61242	0.000303353	0.012289	down
ENSG00000109674	NEIL3	NEIL3	nei like DNA glycosylase 3	44.1089	-2.08432	0.951147	-2.19138	0.0284246	0.267834	down
ENSG00000274828	AC068473.5	None	None	35.122	-2.08551	1.03439	-2.01617	0.0437824	0.34081	down
ENSG00000117724	CENPF	CENPF	centromere protein F	1243.8	-2.08965	0.187434	-11.1487	7.26457e-29	1.67158e-25	down
ENSG00000188848	BEND4	BEND4	BEN domain containing 4	191.993	-2.09589	0.432995	-4.84044	1.29552e-06	0.000144708	down
ENSG00000261061	AC092718.4	None	None	85.5992	-2.12359	0.626814	-3.38791	0.000704267	0.0235815	down
ENSG00000183856	IQGAP3	IQGAP3	IQ motif containing GTPase activating protein 3	38.6132	-2.13179	1.01817	-2.09374	0.0362835	0.307984	down
ENSG00000094804	CDC6	CDC6	cell division cycle 6	64.1256	-2.13657	0.770225	-2.77395	0.00553803	0.0983256	down
ENSG00000258645	HSPE1P2	None	None	47.4283	-2.13819	1.01979	-2.09669	0.0360211	0.306753	down
ENSG00000112394	SLC16A10	SLC16A10	solute carrier family 16 member 10	65.0588	-2.14457	0.727214	-2.94903	0.00318777	0.0687409	down
ENSG00000159479	MED8	MED8	mediator complex subunit 8	40.7898	-2.1478	1.0547	-2.03641	0.0417096	0.332623	down
ENSG00000104369	JPH1	JPH1	junctophilin 1	72.4168	-2.15592	0.732914	-2.94158	0.00326548	0.0694932	down
ENSG00000166086	JAM3	JAM3	junctional adhesion molecule 3	36.5514	-2.15975	1.01926	-2.11894	0.0340958	0.29876	down
ENSG00000118193	KIF14	KIF14	kinesin family member 14	122.179	-2.16431	0.530408	-4.08046	4.49461e-05	0.00282571	down
ENSG00000175792	RUVBL1	RUVBL1	RuvB like AAA ATPase 1	49.3339	-2.16835	0.879232	-2.46619	0.0136558	0.173924	down
ENSG00000102178	UBL4A	UBL4A	ubiquitin like 4A	30.5973	-2.17189	1.04999	-2.06848	0.0385947	0.31876	down
ENSG00000260920	AL031985.3	None	None	66.537	-2.1768	0.725911	-2.99872	0.00271119	0.0620124	down
ENSG00000225871	AC245100.2	None	None	41.8822	-2.1771	0.90207	-2.41345	0.0158021	0.190171	down
ENSG00000129484	PARP2	PARP2	poly(ADP-ribose) polymerase 2	310.813	-2.18629	0.477373	-4.57984	4.65342e-06	0.000428548	down
ENSG00000091651	ORC6	ORC6	origin recognition complex subunit 6	38.8964	-2.19608	0.9206	-2.38549	0.0170564	0.198618	down
ENSG00000121964	GTDC1	GTDC1	glycosyltransferase like domain containing 1	52.4519	-2.20004	0.818592	-2.68759	0.00719689	0.116691	down
ENSG00000165806	CASP7	CASP7	caspase 7	72.6137	-2.20578	0.706241	-3.12326	0.00178857	0.0456324	down
ENSG00000172339	ALG14	ALG14	ALG14 UDP-N-acetylglucosaminyltransferase subunit	47.5327	-2.20671	0.94997	-2.32292	0.0201833	0.219276	down
ENSG00000170312	CDK1	CDK1	cyclin dependent kinase 1	142.627	-2.22025	0.534196	-4.15624	3.2353e-05	0.0022156	down
ENSG00000117632	STMN1	STMN1	stathmin 1	57.3554	-2.23503	0.860273	-2.59804	0.00937566	0.138114	down
ENSG00000122952	ZWINT	ZWINT	ZW10 interacting kinetochore protein	62.7713	-2.24693	0.976846	-2.30019	0.0214376	0.227527	down
ENSG00000126787	DLGAP5	DLGAP5	DLG associated protein 5	107.892	-2.24795	0.69363	-3.24084	0.00119178	0.0346024	down
ENSG00000238123	MID1IP1-AS1	None	None	28.5504	-2.2592	1.07436	-2.10283	0.0354805	0.305188	down
ENSG00000184635	ZNF93	ZNF93	zinc finger protein 93	67.5805	-2.26966	0.808442	-2.80745	0.00499348	0.091691	down
ENSG00000139618	BRCA2	BRCA2	BRCA2 DNA repair associated	247.486	-2.28007	0.400539	-5.69251	1.25182e-08	2.05746e-06	down
ENSG00000168090	COPS6	COPS6	COP9 signalosome subunit 6	54.2585	-2.2922	0.826828	-2.77229	0.0055664	0.0985252	down
ENSG00000198826	ARHGAP11A	ARHGAP11A	Rho GTPase activating protein 11A	152.192	-2.29632	0.514175	-4.46602	7.96863e-06	0.000684173	down
ENSG00000092470	WDR76	WDR76	WD repeat domain 76	46.493	-2.29642	0.985985	-2.32906	0.019856	0.216945	down
ENSG00000196208	GREB1	GREB1	growth regulating estrogen receptor binding 1	76.5997	-2.31617	0.731463	-3.16649	0.0015429	0.0416751	down
ENSG00000144354	CDCA7	CDCA7	cell division cycle associated 7	79.3209	-2.32085	0.742721	-3.1248	0.00177926	0.0455911	down
ENSG00000145386	CCNA2	CCNA2	cyclin A2	129.72	-2.33594	0.532256	-4.38875	1.14002e-05	0.000943593	down
ENSG00000242622	AC092910.3	None	None	30.7595	-2.33977	1.04699	-2.23476	0.0254331	0.252466	down
ENSG00000129474	AJUBA	AJUBA	ajuba LIM protein	94.9195	-2.34856	0.683635	-3.4354	0.000591681	0.0208174	down
ENSG00000168496	FEN1	FEN1	flap structure-specific endonuclease 1	73.3394	-2.35003	0.714559	-3.28879	0.0010062	0.0310358	down
ENSG00000157014	TATDN2	TATDN2	TatD DNase domain containing 2	27.0407	-2.37071	1.10222	-2.15085	0.0314877	0.28513	down
ENSG00000181544	FANCB	FANCB	FA complementation group B	32.2025	-2.38353	1.03786	-2.29659	0.0216419	0.229273	down
ENSG00000076382	SPAG5	SPAG5	sperm associated antigen 5	41.369	-2.39302	0.934511	-2.56072	0.0104455	0.147458	down
ENSG00000163754	GYG1	GYG1	glycogenin 1	82.7109	-2.39487	0.667632	-3.58711	0.000334361	0.013357	down
ENSG00000149179	C11orf49	C11orf49	chromosome 11 open reading frame 49	33.0222	-2.39582	1.02625	-2.33455	0.019567	0.215013	down
ENSG00000232354	VIPR1-AS1	None	None	28.3411	-2.39747	1.12596	-2.12928	0.0332314	0.293421	down
ENSG00000118655	DCLRE1B	DCLRE1B	DNA cross-link repair 1B	50.5803	-2.39895	0.95742	-2.50564	0.012223	0.164182	down
ENSG00000164104	HMGB2	HMGB2	high mobility group box 2	514.883	-2.41566	0.310226	-7.78678	6.87366e-15	2.72695e-12	down
ENSG00000281344	HELLPAR	None	None	122.647	-2.4157	0.533267	-4.53001	5.89801e-06	0.000534304	down
ENSG00000092853	CLSPN	CLSPN	claspin	108.802	-2.43385	0.643433	-3.78261	0.000155195	0.0073177	down
ENSG00000138778	CENPE	CENPE	centromere protein E	327.508	-2.43486	0.338187	-7.19974	6.03284e-13	1.98308e-10	down
ENSG00000204815	TTC25	ODAD4	outer dynein arm docking complex subunit 4	48.8649	-2.45294	0.848684	-2.89028	0.00384899	0.0782379	down
ENSG00000112029	FBXO5	FBXO5	F-box protein 5	115.381	-2.45814	0.691977	-3.55235	0.000381812	0.0146425	down
ENSG00000112118	MCM3	MCM3	minichromosome maintenance complex component 3	30.8087	-2.46728	1.06616	-2.31417	0.0206583	0.221441	down
ENSG00000139197	PEX5	PEX5	peroxisomal biogenesis factor 5	42.278	-2.47147	0.965776	-2.55905	0.0104958	0.147621	down
ENSG00000155792	DEPTOR	DEPTOR	DEP domain containing MTOR interacting protein	35.4809	-2.48495	1.0714	-2.31936	0.0203756	0.219706	down
ENSG00000147324	MFHAS1	MFHAS1	multifunctional ROCO family signaling regulator 1	74.9744	-2.495	0.739503	-3.37389	0.00074114	0.0243623	down
ENSG00000189057	FAM111B	FAM111B	FAM111 trypsin like peptidase B	119.242	-2.50605	0.583187	-4.29716	1.73002e-05	0.00134486	down
ENSG00000183765	CHEK2	CHEK2	checkpoint kinase 2	35.0153	-2.50813	1.0034	-2.49963	0.0124324	0.165182	down
ENSG00000157456	CCNB2	CCNB2	cyclin B2	47.2563	-2.51138	0.881416	-2.84925	0.00438223	0.0850211	down
ENSG00000267508	ZNF285	ZNF285	zinc finger protein 285	21.0548	-2.51329	1.26495	-1.98687	0.0469364	0.352895	down
ENSG00000163348	PYGO2	PYGO2	pygopus family PHD finger 2	26.7066	-2.51748	1.20429	-2.09042	0.0365797	0.308994	down
ENSG00000009830	POMT2	POMT2	protein O-mannosyltransferase 2	24.1508	-2.51756	1.17253	-2.14711	0.0317843	0.286133	down
ENSG00000166803	PCLAF	PCLAF	PCNA clamp associated factor	25.4038	-2.52907	1.20928	-2.09138	0.0364937	0.308494	down
ENSG00000180974	OR52E4	OR52E4	olfactory receptor family 52 subfamily E member 4	32.6281	-2.53333	1.20332	-2.10529	0.0352662	0.304379	down
ENSG00000125821	DTD1	DTD1	D-aminoacyl-tRNA deacylase 1	33.7805	-2.53544	1.10604	-2.29235	0.0218855	0.230158	down
ENSG00000213967	ZNF726	ZNF726	zinc finger protein 726	38.527	-2.53834	0.934932	-2.715	0.00662757	0.109967	down
ENSG00000169093	ASMTL	ASMTL	acetylserotonin O-methyltransferase like	28.6713	-2.5484	1.27878	-1.99284	0.0462794	0.350243	down
ENSG00000176293	ZNF135	ZNF135	zinc finger protein 135	30.5778	-2.56492	1.18251	-2.16904	0.0300796	0.278385	down
ENSG00000283103	AC010642.2	None	None	25.3062	-2.56905	1.18629	-2.16562	0.0303402	0.279028	down
ENSG00000137054	POLR1E	POLR1E	RNA polymerase I subunit E	46.7827	-2.57402	0.85395	-3.01425	0.00257613	0.0595148	down
ENSG00000065621	GSTO2	GSTO2	glutathione S-transferase omega 2	24.3978	-2.59902	1.25967	-2.06326	0.039088	0.321449	down
ENSG00000183688	RFLNB	RFLNB	refilin B	35.7817	-2.60576	1.00863	-2.58346	0.00978148	0.141377	down
ENSG00000109576	AADAT	AADAT	aminoadipate aminotransferase	500.125	-2.62896	0.331141	-7.93909	2.03674e-15	9.37307e-13	down
ENSG00000152240	HAUS1	HAUS1	HAUS augmin like complex subunit 1	54.2678	-2.63157	0.907979	-2.89827	0.00375222	0.0767895	down
ENSG00000123144	TRIR	TRIR	telomerase RNA component interacting RNase	20.364	-2.6331	1.29075	-2.03998	0.0413528	0.330851	down
ENSG00000075643	MOCOS	MOCOS	molybdenum cofactor sulfurase	75.8395	-2.649	0.685573	-3.86392	0.000111582	0.00573101	down
ENSG00000173039	RELA	RELA	RELA proto-oncogene, NF-kB subunit	23.7952	-2.65827	1.33095	-1.99727	0.0457955	0.348468	down
ENSG00000151725	CENPU	CENPU	centromere protein U	137.625	-2.67062	0.520322	-5.13263	2.85719e-07	3.65244e-05	down
ENSG00000138160	KIF11	KIF11	kinesin family member 11	182.247	-2.67142	0.45791	-5.83395	5.41309e-09	9.73088e-07	down
ENSG00000071539	TRIP13	TRIP13	thyroid hormone receptor interactor 13	61.9206	-2.67327	0.755802	-3.53699	0.000404711	0.0153165	down
ENSG00000189369	GSPT2	GSPT2	G1 to S phase transition 2	26.0163	-2.67473	1.17549	-2.27542	0.0228809	0.236978	down
ENSG00000230782	AL807761.4	LOC340512	uncharacterized LOC340512	23.8759	-2.6873	1.35858	-1.97803	0.0479257	0.357251	down
ENSG00000126953	TIMM8A	TIMM8A	translocase of inner mitochondrial membrane 8A	21.9232	-2.70125	1.32231	-2.04282	0.0410699	0.330657	down
ENSG00000160712	IL6R	IL6R	interleukin 6 receptor	58.6949	-2.70214	0.798083	-3.38579	0.000709725	0.0236092	down
ENSG00000035499	DEPDC1B	DEPDC1B	DEP domain containing 1B	39.5737	-2.70617	0.972502	-2.78269	0.00539106	0.0967975	down
ENSG00000176593	AC008969.1	LOC100128398	uncharacterized LOC100128398	54.224	-2.71221	0.944248	-2.87235	0.00407433	0.0812396	down
ENSG00000103034	NDRG4	NDRG4	NDRG family member 4	32.9365	-2.71791	1.04213	-2.60803	0.00910637	0.136053	down
ENSG00000183098	GPC6	GPC6	glypican 6	32.4375	-2.72713	1.06499	-2.56071	0.0104457	0.147458	down
ENSG00000139354	GAS2L3	GAS2L3	growth arrest specific 2 like 3	107.558	-2.74505	0.594913	-4.61421	3.94588e-06	0.000373265	down
ENSG00000143375	CGN	CGN	cingulin	23.4876	-2.75005	1.21331	-2.26656	0.0234169	0.239764	down
ENSG00000174607	UGT8	UGT8	UDP glycosyltransferase 8	48.0113	-2.77591	0.86267	-3.21781	0.00129172	0.0366362	down
ENSG00000143476	DTL	DTL	denticleless E3 ubiquitin protein ligase homolog	122.582	-2.78528	0.751721	-3.70521	0.000211214	0.00934624	down
ENSG00000240498	CDKN2B-AS1	CDKN2B-AS1	CDKN2B antisense RNA 1	23.512	-2.79896	1.30131	-2.15087	0.0314862	0.28513	down
ENSG00000169679	BUB1	BUB1	BUB1 mitotic checkpoint serine/threonine kinase	114.361	-2.8056	0.604449	-4.64159	3.45735e-06	0.000345886	down
ENSG00000171848	RRM2	RRM2	ribonucleotide reductase regulatory subunit M2	218.841	-2.8172	0.430716	-6.54075	6.1212e-11	1.35431e-08	down
ENSG00000101447	FAM83D	FAM83D	family with sequence similarity 83 member D	33.2399	-2.82469	1.04984	-2.69059	0.00713257	0.116068	down
ENSG00000116761	CTH	CTH	cystathionine gamma-lyase	42.0338	-2.82473	0.948547	-2.97795	0.00290181	0.0652116	down
ENSG00000143256	PFDN2	PFDN2	prefoldin subunit 2	18.741	-2.82605	1.41787	-1.99317	0.0462426	0.350243	down
ENSG00000112742	TTK	TTK	TTK protein kinase	31.4145	-2.83403	1.04367	-2.71545	0.00661861	0.109967	down
ENSG00000165244	ZNF367	ZNF367	zinc finger protein 367	35.5709	-2.85593	1.00029	-2.8551	0.00430231	0.0843238	down
ENSG00000271013	LRRC37A9P	None	None	24.1684	-2.86289	1.23824	-2.31207	0.0207738	0.221993	down
ENSG00000275839	AC243654.2	None	None	24.6579	-2.86428	1.23851	-2.31268	0.0207402	0.221968	down
ENSG00000167930	FAM234A	FAM234A	family with sequence similarity 234 member A	24.1266	-2.86972	1.45466	-1.97278	0.048521	0.358993	down
ENSG00000076248	UNG	UNG	uracil DNA glycosylase	34.3625	-2.87905	1.04676	-2.75045	0.0059514	0.103119	down
ENSG00000164414	SLC35A1	SLC35A1	solute carrier family 35 member A1	20.873	-2.88277	1.3222	-2.18029	0.0292361	0.272851	down
ENSG00000165282	PIGO	PIGO	phosphatidylinositol glycan anchor biosynthesis class O	35.8556	-2.90463	1.17625	-2.4694	0.0135341	0.173522	down
ENSG00000167034	NKX3-1	NKX3-1	NK3 homeobox 1	1607.48	-2.90579	0.243166	-11.9498	6.50607e-33	1.87131e-29	down
ENSG00000102316	MAGED2	MAGED2	MAGE family member D2	48.6644	-2.9095	1.03825	-2.80232	0.00507363	0.092215	down
ENSG00000189058	APOD	APOD	apolipoprotein D	72.8106	-2.92036	0.946373	-3.08584	0.00202978	0.0499176	down
ENSG00000136098	NEK3	NEK3	NIMA related kinase 3	27.3486	-2.93532	1.19385	-2.45871	0.0139436	0.176676	down
ENSG00000172269	DPAGT1	DPAGT1	dolichyl-phosphate N-acetylglucosaminephosphotransferase 1	33.7343	-2.93931	1.04885	-2.80242	0.00507205	0.092215	down
ENSG00000087586	AURKA	AURKA	aurora kinase A	79.6704	-2.93945	0.723759	-4.06137	4.87866e-05	0.003034	down
ENSG00000102384	CENPI	CENPI	centromere protein I	30.3354	-2.96872	1.12989	-2.62744	0.00860304	0.131097	down
ENSG00000136492	BRIP1	BRIP1	BRCA1 interacting helicase 1	173.134	-2.96887	0.547147	-5.42609	5.76033e-08	8.28408e-06	down
ENSG00000013810	TACC3	TACC3	transforming acidic coiled-coil containing protein 3	54.5511	-2.97325	0.916809	-3.24304	0.0011826	0.0345326	down
ENSG00000105072	C19orf44	C19orf44	chromosome 19 open reading frame 44	21.8946	-2.97962	1.3563	-2.19687	0.0280295	0.265634	down
ENSG00000278765	AC004477.3	None	None	17.9343	-2.98592	1.41887	-2.10443	0.0353406	0.304793	down
ENSG00000129810	SGO1	SGO1	shugoshin 1	121.908	-3.012	0.639235	-4.71188	2.45436e-06	0.000254391	down
ENSG00000259488	AC023355.1	None	None	39.527	-3.02692	0.952957	-3.17635	0.00149143	0.0410499	down
ENSG00000167749	KLK4	KLK4	kallikrein related peptidase 4	221.656	-3.09703	0.430982	-7.18599	6.6723e-13	2.13235e-10	down
ENSG00000068489	PRR11	PRR11	proline rich 11	27.5871	-3.09707	1.18462	-2.61441	0.00893827	0.134317	down
ENSG00000143228	NUF2	NUF2	NUF2 component of NDC80 kinetochore complex	54.4106	-3.11428	0.826971	-3.76589	0.000165959	0.00763744	down
ENSG00000229337	AC079305.3	None	None	18.28	-3.17505	1.43969	-2.20537	0.0274283	0.26275	down
ENSG00000121621	KIF18A	KIF18A	kinesin family member 18A	67.5706	-3.19206	0.801595	-3.98213	6.83004e-05	0.00394872	down
ENSG00000154839	SKA1	SKA1	spindle and kinetochore associated complex subunit 1	20.4737	-3.19806	1.35845	-2.3542	0.0185627	0.209325	down
ENSG00000131747	TOP2A	TOP2A	DNA topoisomerase II alpha	816.059	-3.2103	0.256259	-12.5276	5.27528e-36	2.02307e-32	down
ENSG00000123219	CENPK	CENPK	centromere protein K	46.9215	-3.21434	0.89428	-3.59433	0.000325228	0.0130831	down
ENSG00000138092	CENPO	CENPO	centromere protein O	38.3914	-3.22177	1.06311	-3.03052	0.00244131	0.057172	down
ENSG00000169607	CKAP2L	CKAP2L	cytoskeleton associated protein 2 like	88.6209	-3.23386	0.701694	-4.60865	4.05294e-06	0.000379098	down
ENSG00000159111	MRPL10	MRPL10	mitochondrial ribosomal protein L10	18.4881	-3.24758	1.53859	-2.11075	0.0347939	0.30233	down
ENSG00000121152	NCAPH	NCAPH	non-SMC condensin I complex subunit H	54.3172	-3.26084	0.993659	-3.28165	0.001032	0.0315051	down
ENSG00000255153	TOLLIP-AS1	TOLLIP-DT	TOLLIP divergent transcript	14.0819	-3.28637	1.61581	-2.03388	0.0419634	0.333199	down
ENSG00000164109	MAD2L1	MAD2L1	mitotic arrest deficient 2 like 1	95.3295	-3.31509	0.625505	-5.29986	1.15894e-07	1.58733e-05	down
ENSG00000158793	NIT1	NIT1	nitrilase 1	16.6802	-3.318	1.50511	-2.20449	0.02749	0.262903	down
ENSG00000182795	C1orf116	C1orf116	chromosome 1 open reading frame 116	229.33	-3.32332	0.469537	-7.07786	1.46395e-12	4.4323e-10	down
ENSG00000080986	NDC80	NDC80	NDC80 kinetochore complex component	64.1222	-3.32733	0.798928	-4.16475	3.11698e-05	0.00217339	down
ENSG00000165480	SKA3	SKA3	spindle and kinetochore associated complex subunit 3	75.9626	-3.34817	0.741549	-4.51509	6.32888e-06	0.000560106	down
ENSG00000162063	CCNF	CCNF	cyclin F	14.3734	-3.36003	1.67465	-2.0064	0.0448135	0.344677	down
ENSG00000274765	AC018926.1	None	None	16.5942	-3.37615	1.70865	-1.97592	0.0481643	0.357951	down
ENSG00000167751	KLK2	KLK2	kallikrein related peptidase 2	218.151	-3.41362	0.421661	-8.09565	5.69573e-16	2.73039e-13	down
ENSG00000111665	CDCA3	CDCA3	cell division cycle associated 3	43.298	-3.42675	1.00633	-3.4052	0.000661146	0.0225712	down
ENSG00000144481	TRPM8	TRPM8	transient receptor potential cation channel subfamily M member 8	14.394	-3.43231	1.75095	-1.96025	0.0499663	0.364992	down
ENSG00000109805	NCAPG	NCAPG	non-SMC condensin I complex subunit G	135.382	-3.44425	0.625666	-5.50493	3.69313e-08	5.74181e-06	down
ENSG00000112877	CEP72	CEP72	centrosomal protein 72	12.7196	-3.4545	1.71567	-2.01349	0.0440628	0.342297	down
ENSG00000179958	DCTPP1	DCTPP1	dCTP pyrophosphatase 1	21.6005	-3.46462	1.30926	-2.64625	0.008139	0.126539	down
ENSG00000286018	AF129075.3	None	None	12.5654	-3.48101	1.697	-2.05127	0.0402409	0.326957	down
ENSG00000275191	AC007497.1	None	None	28.1774	-3.48591	1.22527	-2.84502	0.00444087	0.0855816	down
ENSG00000137135	ARHGEF39	ARHGEF39	Rho guanine nucleotide exchange factor 39	15.3416	-3.49529	1.5723	-2.22305	0.0262124	0.256104	down
ENSG00000229417	NPM1P25	NPM1P25	nucleophosmin 1 pseudogene 25	21.3983	-3.49781	1.38428	-2.52682	0.0115102	0.157274	down
ENSG00000260536	AL035071.2	None	None	16.4017	-3.49796	1.53801	-2.27435	0.0229449	0.236978	down
ENSG00000137812	KNL1	KNL1	kinetochore scaffold 1	268.204	-3.51788	0.406774	-8.64824	5.23008e-18	2.86534e-15	down
ENSG00000136040	PLXNC1	PLXNC1	plexin C1	19.0679	-3.52541	1.38545	-2.5446	0.0109404	0.151833	down
ENSG00000233705	SLC26A4-AS1	None	None	25.2143	-3.53014	1.28006	-2.75779	0.00581927	0.101895	down
ENSG00000132746	ALDH3B2	ALDH3B2	aldehyde dehydrogenase 3 family member B2	12.9543	-3.56691	1.74823	-2.0403	0.0413209	0.330826	down
ENSG00000214357	NEURL1B	NEURL1B	neuralized E3 ubiquitin protein ligase 1B	13.4739	-3.5851	1.77299	-2.02206	0.0431699	0.337972	down
ENSG00000171320	ESCO2	ESCO2	establishment of sister chromatid cohesion N-acetyltransferase 2	111.234	-3.58932	0.639523	-5.61249	1.99433e-08	3.18677e-06	down
ENSG00000273381	AL158071.5	None	None	15.8823	-3.59066	1.74982	-2.05202	0.0401673	0.32659	down
ENSG00000165916	PSMC3	PSMC3	proteasome 26S subunit, ATPase 3	13.8514	-3.59245	1.65422	-2.1717	0.0298786	0.276997	down
ENSG00000165891	E2F7	E2F7	E2F transcription factor 7	38.0682	-3.59366	1.03713	-3.46502	0.000530184	0.0192271	down
ENSG00000087903	RFX2	RFX2	regulatory factor X2	13.9493	-3.6025	1.63944	-2.1974	0.0279919	0.265634	down
ENSG00000260804	LINC01963	LINC01963	long intergenic non-protein coding RNA 1963	20.7669	-3.60483	1.48151	-2.43322	0.0149651	0.184339	down
ENSG00000250980	AC113155.1	None	None	33.2402	-3.61898	1.09998	-3.29003	0.00100177	0.0309823	down
ENSG00000278385	AC121338.2	None	None	19.4899	-3.62205	1.53293	-2.36282	0.0181363	0.206184	down
ENSG00000064601	CTSA	CTSA	cathepsin A	16.9633	-3.65209	1.53289	-2.38249	0.0171958	0.199433	down
ENSG00000156970	BUB1B	BUB1B	BUB1 mitotic checkpoint serine/threonine kinase B	108	-3.65219	0.673384	-5.42363	5.83991e-08	8.29483e-06	down
ENSG00000229052	AL449283.1	None	None	18.6232	-3.66199	1.58571	-2.30937	0.0209232	0.222891	down
ENSG00000184661	CDCA2	CDCA2	cell division cycle associated 2	110.401	-3.66283	0.636715	-5.75271	8.78242e-09	1.53094e-06	down
ENSG00000260608	AC024270.4	None	None	28.0505	-3.67345	1.18644	-3.09619	0.00196022	0.0486077	down
ENSG00000152147	GEMIN6	GEMIN6	gem nuclear organelle associated protein 6	14.6799	-3.68264	1.60932	-2.28832	0.022119	0.232059	down
ENSG00000122966	CIT	CIT	citron rho-interacting serine/threonine kinase	42.3145	-3.68684	0.960061	-3.84022	0.000122926	0.00612237	down
ENSG00000237187	NR2F1-AS1	NR2F1-AS1	NR2F1 antisense RNA 1	19.0149	-3.6914	1.59029	-2.32121	0.0202753	0.219706	down
ENSG00000158296	SLC13A3	SLC13A3	solute carrier family 13 member 3	14.463	-3.6957	1.72378	-2.14395	0.0320371	0.287959	down
ENSG00000249244	AC110373.1	None	None	14.6625	-3.80824	1.78521	-2.13322	0.0329068	0.292379	down
ENSG00000233098	CCDC144NL-AS1	CCDC144NL-AS1	CCDC144NL antisense RNA 1	16.429	-3.81091	1.74898	-2.17893	0.0293365	0.272851	down
ENSG00000165304	MELK	MELK	maternal embryonic leucine zipper kinase	143.984	-3.81632	0.605408	-6.30372	2.90589e-10	5.97005e-08	down
ENSG00000174469	CNTNAP2	CNTNAP2	contactin associated protein 2	49.5809	-3.82567	0.992304	-3.85534	0.000115571	0.00585745	down
ENSG00000224023	EDRF1-DT	EDRF1-DT	EDRF1 divergent transcript	16.3816	-3.85067	1.5971	-2.41103	0.0159074	0.191039	down
ENSG00000139734	DIAPH3	DIAPH3	diaphanous related formin 3	58.2932	-3.8599	0.911438	-4.23496	2.28596e-05	0.00167516	down
ENSG00000267595	AC060780.3	None	None	16.1203	-3.86546	1.55733	-2.48211	0.0130607	0.17017	down
ENSG00000186638	KIF24	KIF24	kinesin family member 24	16.542	-3.86741	1.55875	-2.48109	0.0130981	0.170275	down
ENSG00000179943	FIZ1	FIZ1	FLT3 interacting zinc finger 1	15.6421	-3.90799	1.97682	-1.97691	0.0480524	0.357595	down
ENSG00000109906	ZBTB16	ZBTB16	zinc finger and BTB domain containing 16	66.2867	-3.91797	0.973281	-4.02553	5.68483e-05	0.00346053	down
ENSG00000236901	MIR600HG	MIR600HG	MIR600 host gene	11.8921	-3.92079	1.91361	-2.0489	0.0404719	0.327908	down
ENSG00000268686	AC010643.1	LOC101928295	uncharacterized LOC101928295	20.2835	-3.95842	1.54235	-2.56649	0.0102735	0.145741	down
ENSG00000279443	AL513497.1	None	None	24.3813	-3.96175	1.41449	-2.80083	0.00509713	0.0924961	down
ENSG00000185442	FAM174B	FAM174B	family with sequence similarity 174 member B	24.8923	-3.96466	1.29911	-3.05183	0.00227451	0.0548067	down
ENSG00000233325	MIPEPP3	None	None	30.5407	-3.97922	1.36762	-2.90959	0.00361902	0.0752927	down
ENSG00000265717	AC103808.3	None	None	16.409	-3.98144	1.77756	-2.23984	0.0251014	0.250036	down
ENSG00000162639	HENMT1	HENMT1	HEN methyltransferase 1	21.1506	-3.98683	1.46251	-2.72602	0.00641033	0.108139	down
ENSG00000090889	KIF4A	KIF4A	kinesin family member 4A	39.591	-4.01084	1.00606	-3.98668	6.70057e-05	0.00389344	down
ENSG00000169047	IRS1	IRS1	insulin receptor substrate 1	28.7881	-4.07791	1.40091	-2.9109	0.00360386	0.075113	down
ENSG00000142515	KLK3	KLK3	kallikrein related peptidase 3	1682.58	-4.08265	0.17869	-22.8476	1.54329e-115	1.77556e-111	down
ENSG00000196371	FUT4	FUT4	fucosyltransferase 4	14.8326	-4.10636	1.84332	-2.2277	0.0259007	0.254473	down
ENSG00000166845	C18orf54	C18orf54	chromosome 18 open reading frame 54	42.8018	-4.11474	1.02391	-4.01865	5.85336e-05	0.00354436	down
ENSG00000231533	AL391840.1	None	None	9.61507	-4.13835	2.00606	-2.06293	0.0391196	NA	down
ENSG00000164181	ELOVL7	ELOVL7	ELOVL fatty acid elongase 7	39.2386	-4.1517	1.04883	-3.9584	7.54525e-05	0.00423454	down
ENSG00000168078	PBK	PBK	PDZ binding kinase	64.7966	-4.17663	0.811151	-5.14901	2.61863e-07	3.38509e-05	down
ENSG00000280295	AC099811.6	None	None	9.62992	-4.21197	2.12374	-1.98328	0.0473361	NA	down
ENSG00000238610	RNU7-26P	RNU7-26P	RNA, U7 small nuclear 26 pseudogene	19.2955	-4.21763	1.55651	-2.70967	0.00673503	0.111171	down
ENSG00000238713	RF00019	None	None	10.6603	-4.22209	2.06935	-2.0403	0.0413206	0.330826	down
ENSG00000176386	CDC26	CDC26	cell division cycle 26	14.5651	-4.22628	1.80663	-2.33932	0.0193191	0.213075	down
ENSG00000128805	ARHGAP22	ARHGAP22	Rho GTPase activating protein 22	26.0479	-4.24289	1.35639	-3.12808	0.00175955	0.0453892	down
ENSG00000155962	CLIC2	CLIC2	chloride intracellular channel 2	20.2968	-4.26094	1.5918	-2.67681	0.0074326	0.118602	down
ENSG00000199150	MIRLET7G	MIRLET7G	microRNA let-7g	21.4868	-4.26132	1.85651	-2.29535	0.0217133	0.2296	down
ENSG00000197472	ZNF695	ZNF695	zinc finger protein 695	47.4465	-4.30074	0.955928	-4.49902	6.82666e-06	0.000599547	down
ENSG00000256673	AC141557.1	None	None	10.9247	-4.32969	1.97127	-2.1964	0.0280636	0.265657	down
ENSG00000106125	MINDY4	MINDY4	MINDY lysine 48 deubiquitinase 4	16.0178	-4.37104	1.72429	-2.53499	0.0112451	0.15457	down
ENSG00000272442	AL353588.1	None	None	17.4761	-4.4046	1.96839	-2.23767	0.0252426	0.251007	down
ENSG00000287499	AL357139.2	None	None	11.7447	-4.44394	1.90572	-2.33189	0.0197066	0.215722	down
ENSG00000203730	TEDDM1	TEDDM1	transmembrane epididymal protein 1	11.5725	-4.49026	2.0288	-2.21326	0.0268798	0.260313	down
ENSG00000171241	SHCBP1	SHCBP1	SHC binding and spindle associated 1	24.0918	-4.51154	1.42481	-3.16642	0.0015433	0.0416751	down
ENSG00000161692	DBF4B	DBF4B	DBF4 zinc finger B	13.4135	-4.57505	1.9226	-2.37962	0.0173307	0.200391	down
ENSG00000130943	PKDREJ	PKDREJ	polycystin family receptor for egg jelly	20.3835	-4.59777	1.57323	-2.9225	0.00347229	0.0730323	down
ENSG00000252906	SCARNA3	SCARNA3	small Cajal body-specific RNA 3	13.868	-4.62936	1.85805	-2.49151	0.0127201	0.167443	down
ENSG00000138641	HERC3	HERC3	HECT and RLD domain containing E3 ubiquitin protein ligase 3	13.3396	-4.63491	1.81279	-2.55678	0.0105645	0.148044	down
ENSG00000284946	AC068831.7	None	None	19.2874	-4.64308	1.62143	-2.86357	0.00418897	0.0829502	down
ENSG00000144355	DLX1	DLX1	distal-less homeobox 1	13.6956	-4.66964	2.18853	-2.13369	0.0328682	0.292379	down
ENSG00000155287	SLC25A28	SLC25A28	solute carrier family 25 member 28	14.6318	-4.7741	2.13988	-2.23101	0.0256803	0.253389	down
ENSG00000107815	TWNK	TWNK	twinkle mtDNA helicase	14.6372	-4.83429	1.94418	-2.48654	0.0128991	0.169218	down
ENSG00000251552	COQ10BP2	None	None	16.2735	-4.85965	2.04797	-2.37291	0.0176486	0.20325	down
ENSG00000120875	DUSP4	DUSP4	dual specificity phosphatase 4	69.663	-4.8644	0.854198	-5.6947	1.23588e-08	2.05746e-06	down
ENSG00000065328	MCM10	MCM10	minichromosome maintenance 10 replication initiation factor	31.7963	-4.86848	1.23883	-3.92991	8.49771e-05	0.0046778	down
ENSG00000239557	AC092045.1	PPP2R5CP	protein phosphatase 2 regulatory subunit B'gamma pseudogene	16.9424	-4.92953	1.92703	-2.5581	0.0105246	0.147845	down
ENSG00000117399	CDC20	CDC20	cell division cycle 20	8.37756	-4.93935	2.41795	-2.04278	0.0410741	NA	down
ENSG00000215493	AC007731.1	None	None	23.6532	-4.94631	1.60329	-3.08509	0.00203489	0.0499176	down
ENSG00000196550	FAM72A	FAM72A	family with sequence similarity 72 member A	8.24994	-4.97854	2.44672	-2.03478	0.0418729	NA	down
ENSG00000134222	PSRC1	PSRC1	proline and serine rich coiled-coil 1	8.6271	-4.98342	2.43894	-2.04327	0.0410258	NA	down
ENSG00000254976	OR8B7P	None	None	16.7223	-5.02696	1.77262	-2.83589	0.00456982	0.0871904	down
ENSG00000214814	FER1L6	FER1L6	fer-1 like family member 6	8.65965	-5.04638	2.38493	-2.11594	0.0343495	NA	down
ENSG00000166741	NNMT	NNMT	nicotinamide N-methyltransferase	17.0344	-5.05553	1.74782	-2.89248	0.00382217	0.0779672	down
ENSG00000233487	RPSAP69	RPSAP69	ribosomal protein SA pseudogene 69	9.56272	-5.13672	2.44841	-2.09799	0.0359064	NA	down
ENSG00000251544	MTND5P12	MTND5P12	MT-ND5 pseudogene 12	19.4284	-5.13822	1.80893	-2.84047	0.00450476	0.0865231	down
ENSG00000231291	AC106799.1	None	None	9.44395	-5.17892	2.38674	-2.16988	0.0300161	NA	down
ENSG00000279265	AC000123.2	None	None	10.124	-5.22434	2.34374	-2.22906	0.0258099	0.254015	down
ENSG00000148377	IDI2	IDI2	isopentenyl-diphosphate delta isomerase 2	10.0584	-5.26916	2.65727	-1.98292	0.047376	0.354627	down
ENSG00000198624	CCDC69	CCDC69	coiled-coil domain containing 69	10.0584	-5.26916	2.65727	-1.98292	0.047376	0.354627	down
ENSG00000232499	AL391058.1	LOC100421402	heterogeneous nuclear ribonucleoprotein A1 pseudogene	10.3259	-5.30658	2.25642	-2.35177	0.0186842	0.209924	down
ENSG00000171054	OR13H1	OR13H1	olfactory receptor family 13 subfamily H member 1	22.0888	-5.38172	1.7931	-3.00135	0.00268785	0.0616011	down
ENSG00000124659	TBCC	TBCC	tubulin folding cofactor C	11.0211	-5.40724	2.37401	-2.27768	0.0227454	0.236129	down
ENSG00000182836	PLCXD3	PLCXD3	phosphatidylinositol specific phospholipase C X domain containing 3	37.5704	-5.51549	1.37918	-3.99912	6.35782e-05	0.00377045	down
ENSG00000248905	FMN1	FMN1	formin 1	12.6362	-5.54572	2.36732	-2.34262	0.0191491	0.213075	down
ENSG00000260733	AC046158.1	None	None	12.6814	-5.55231	2.49796	-2.22274	0.0262335	0.256104	down
ENSG00000158402	CDC25C	CDC25C	cell division cycle 25C	12.2325	-5.55364	2.17873	-2.54902	0.0108025	0.150282	down
ENSG00000274015	AL136038.5	LOC105370532	uncharacterized LOC105370532	12.6902	-5.56221	2.22816	-2.49632	0.0125489	0.165758	down
ENSG00000213592	PPIAP42	None	None	24.7326	-5.59628	1.56098	-3.5851	0.00033695	0.0133676	down
ENSG00000093009	CDC45	CDC45	cell division cycle 45	12.984	-5.59671	2.11612	-2.6448	0.00817391	0.12674	down
ENSG00000249829	AC016559.1	None	None	5.32821	-5.8084	2.95172	-1.9678	0.0490906	NA	down
ENSG00000232493	RPL12P11	None	None	5.44412	-5.84204	2.9273	-1.99571	0.0459655	NA	down
ENSG00000220749	RPL21P28	RPL21P28	ribosomal protein L21 pseudogene 28	5.58659	-5.87662	2.90326	-2.02415	0.0429551	NA	down
ENSG00000071575	TRIB2	TRIB2	tribbles pseudokinase 2	5.72021	-5.90989	2.90834	-2.03205	0.0421488	NA	down
ENSG00000239407	Z68871.1	None	None	5.7382	-5.91899	2.90849	-2.03507	0.0418433	NA	down
ENSG00000237273	RSL24D1P8	None	None	5.74705	-5.91963	2.86233	-2.06812	0.0386291	NA	down
ENSG00000185055	EFCAB10	EFCAB10	EF-hand calcium binding domain 10	5.7559	-5.92017	2.86328	-2.06762	0.0386759	NA	down
ENSG00000235910	APOA1-AS	APOA1-AS	APOA1 antisense RNA	5.95205	-5.97182	2.87352	-2.07823	0.0376884	NA	down
ENSG00000278493	AC039056.2	None	None	5.95205	-5.97182	2.87352	-2.07823	0.0376884	NA	down
ENSG00000146670	CDCA5	CDCA5	cell division cycle associated 5	16.3673	-5.98586	2.19633	-2.72539	0.00642257	0.108187	down
ENSG00000287786	AC113615.2	None	None	6.03228	-5.99176	2.96824	-2.01863	0.0435262	NA	down
ENSG00000129355	CDKN2D	CDKN2D	cyclin dependent kinase inhibitor 2D	6.04113	-5.9927	2.83256	-2.11565	0.0343746	NA	down
ENSG00000261305	AC005586.2	None	None	6.06768	-5.99449	2.88912	-2.07485	0.0380004	NA	down
ENSG00000249691	AC026117.1	LOC100421154	developmental pluripotency associated 4 pseudogene	6.09452	-6.00354	2.79845	-2.14531	0.0319278	NA	down
ENSG00000235837	AC073333.1	None	None	6.10337	-6.00408	2.81658	-2.13169	0.0330326	NA	down
ENSG00000144395	CCDC150	CCDC150	coiled-coil domain containing 150	6.13906	-6.01376	2.79185	-2.15404	0.0312372	NA	down
ENSG00000259389	H3F3AP1	None	None	6.24612	-6.04201	2.93677	-2.05737	0.0396508	NA	down
ENSG00000141540	TTYH2	TTYH2	tweety family member 2	6.29951	-6.05291	2.78428	-2.17396	0.0297083	NA	down
ENSG00000232485	AC098820.1	None	None	6.3352	-6.06212	2.83676	-2.13698	0.0325994	NA	down
ENSG00000229891	LINC01315	LINC01315	long intergenic non-protein coding RNA 1315	6.35291	-6.0633	2.75722	-2.19906	0.0278734	NA	down
ENSG00000280107	AL022393.1	None	None	6.41515	-6.0746	2.92659	-2.07566	0.0379256	NA	down
ENSG00000213754	AL356317.1	KPNA4P1	KPNA4 pseudogene 1	6.50451	-6.10037	2.84517	-2.14411	0.0320238	NA	down
ENSG00000172572	PDE3A	PDE3A	phosphodiesterase 3A	6.52221	-6.10165	2.73144	-2.23385	0.0254926	NA	down
ENSG00000263412	AC004477.1	NFE2L1-DT	NFE2L1 divergent transcript	17.864	-6.10874	1.96578	-3.10755	0.00188647	0.0475256	down
ENSG00000106565	TMEM176B	TMEM176B	transmembrane protein 176B	6.71807	-6.14156	3.12922	-1.96265	0.0496868	NA	down
ENSG00000203870	SMIM9	SMIM9	small integral membrane protein 9	6.71807	-6.14156	3.12922	-1.96265	0.0496868	NA	down
ENSG00000234274	COX7BP2	None	None	6.71807	-6.14156	3.12922	-1.96265	0.0496868	NA	down
ENSG00000273240	AC013468.1	None	None	6.71807	-6.14156	3.12922	-1.96265	0.0496868	NA	down
ENSG00000285582	AC016042.1	None	None	6.71807	-6.14156	3.12922	-1.96265	0.0496868	NA	down
ENSG00000085840	ORC1	ORC1	origin recognition complex subunit 1	6.77175	-6.15707	2.71144	-2.27077	0.0231608	NA	down
ENSG00000251143	AP002490.1	LOC100128494	uncharacterized LOC100128494	6.77175	-6.15707	2.71144	-2.27077	0.0231608	NA	down
ENSG00000233922	LINC01694	LINC01694	long intergenic non-protein coding RNA 1694	38.7355	-6.16346	1.55577	-3.96168	7.44234e-05	0.00421793	down
ENSG00000272711	AC019069.1	None	None	6.88767	-6.18303	2.85227	-2.16776	0.030177	NA	down
ENSG00000254791	FAR1-IT1	None	None	6.89652	-6.18396	2.71281	-2.27954	0.0226351	NA	down
ENSG00000185404	SP140L	SP140L	SP140 nuclear body protein like	18.8533	-6.19096	2.07501	-2.98358	0.00284896	0.0642691	down
ENSG00000181908	AP003774.1	LINC02724	long intergenic non-protein coding RNA 2724	6.93221	-6.19224	2.79088	-2.21874	0.0265043	NA	down
ENSG00000242431	AC107398.1	RPL21P52	ribosomal protein L21 pseudogene 52	7.05698	-6.21769	3.06776	-2.02678	0.0426847	NA	down
ENSG00000203485	INF2	INF2	inverted formin 2	7.10152	-6.22713	2.82697	-2.20276	0.027612	NA	down
ENSG00000251495	PPIAP11	None	None	7.10152	-6.22713	2.82697	-2.20276	0.027612	NA	down
ENSG00000234715	AC005064.1	SLC26A5-AS1	SLC26A5 antisense RNA 1	7.12807	-6.22901	2.6496	-2.35093	0.0187266	NA	down
ENSG00000112137	PHACTR1	PHACTR1	phosphatase and actin regulator 1	7.14577	-6.23029	2.77984	-2.24125	0.0250102	NA	down
ENSG00000163576	EFHB	EFHB	EF-hand domain family member B	7.23485	-6.24852	3.0575	-2.04367	0.0409862	NA	down
ENSG00000286575	AL356608.2	LOC107984265	uncharacterized LOC107984265	7.27082	-6.26074	3.0393	-2.05993	0.0394055	NA	down
ENSG00000254122	PCDHGB7	PCDHGB7	protocadherin gamma subfamily B, 7	19.8243	-6.26109	1.93741	-3.23169	0.00123061	0.0353956	down
ENSG00000207654	MIR128-1	MIR128-1	microRNA 128-1	7.40416	-6.28155	2.75134	-2.28309	0.0224251	NA	down
ENSG00000213942	AC005840.2	RPL31P10	ribosomal protein L31 pseudogene 10	7.6003	-6.32158	2.5916	-2.43926	0.0147175	NA	down
ENSG00000240889	NDUFB2-AS1	NDUFB2-AS1	NDUFB2 antisense RNA 1	7.61829	-6.32826	2.68223	-2.35933	0.018308	NA	down
ENSG00000104043	ATP8B4	ATP8B4	ATPase phospholipid transporting 8B4 (putative)	7.69852	-6.34318	2.98635	-2.12406	0.0336653	NA	down
ENSG00000132915	PDE6A	PDE6A	phosphodiesterase 6A	7.75162	-6.34809	2.99379	-2.12042	0.0339709	NA	down
ENSG00000211689	TRGC1	TRGC1	T cell receptor gamma constant 1	7.8053	-6.36132	2.57029	-2.47494	0.0133257	NA	down
ENSG00000124657	OR2B6	OR2B6	olfactory receptor family 2 subfamily B member 6	7.92093	-6.3789	2.69916	-2.36329	0.0181134	NA	down
ENSG00000251485	AC068134.3	None	None	7.92093	-6.3789	2.69916	-2.36329	0.0181134	NA	down
ENSG00000253695	AC011008.1	None	None	8.01001	-6.39542	2.96452	-2.15732	0.030981	NA	down
ENSG00000187621	TCL6	None	None	8.09024	-6.40961	2.6275	-2.43943	0.0147105	NA	down
ENSG00000271483	AC108676.2	None	None	8.12621	-6.42115	2.93807	-2.1855	0.0288523	NA	down
ENSG00000224323	DPRXP1	None	None	8.26868	-6.44557	2.54596	-2.53169	0.0113514	NA	down
ENSG00000184384	MAML2	MAML2	mastermind like transcriptional coactivator 2	23.2301	-6.44717	2.13148	-3.02475	0.00248842	0.0580715	down
ENSG00000215529	EFCAB8	EFCAB8	EF-hand calcium binding domain 8	8.3846	-6.46668	2.6985	-2.3964	0.0165571	NA	down
ENSG00000224609	AC093425.1	HSD52	uncharacterized LOC729467	8.66954	-6.51201	2.47743	-2.62853	0.00857546	NA	down
ENSG00000105011	ASF1B	ASF1B	anti-silencing function 1B histone chaperone	8.68753	-6.51776	2.58419	-2.52217	0.0116634	NA	down
ENSG00000279502	AC016542.2	None	None	8.76776	-6.53074	2.87312	-2.27305	0.0230232	NA	down
ENSG00000090530	P3H2	P3H2	prolyl 3-hydroxylase 2	8.95448	-6.55588	2.6106	-2.51125	0.0120304	NA	down
ENSG00000279662	AC131649.2	None	None	8.99902	-6.56306	2.66245	-2.46504	0.0136997	NA	down
ENSG00000276810	AC244093.2	RPL18AP12	ribosomal protein L18a pseudogene 12	25.0129	-6.56919	1.83664	-3.57675	0.000347898	0.0136876	down
ENSG00000038945	MSR1	MSR1	macrophage scavenger receptor 1	9.04356	-6.57057	2.86162	-2.2961	0.0216699	NA	down
ENSG00000248187	AC078850.1	None	None	25.3429	-6.57998	2.09125	-3.14643	0.00165275	0.0429231	down
ENSG00000258469	CHMP4BP1	None	None	9.21315	-6.6014	2.45149	-2.69281	0.00708531	NA	down
ENSG00000183207	RUVBL2	RUVBL2	RuvB like AAA ATPase 2	9.22201	-6.60178	2.43085	-2.71583	0.00661089	NA	down
ENSG00000172425	TTC36	TTC36	tetratricopeptide repeat domain 36	9.49809	-6.64223	2.42504	-2.73902	0.00616223	NA	down
ENSG00000163016	ALMS1P1	ALMS1P1	ALMS1 pseudogene 1	9.62315	-6.66499	2.79798	-2.38208	0.0172154	NA	down
ENSG00000106948	AKNA	AKNA	AT-hook transcription factor	9.74763	-6.68054	2.38833	-2.79716	0.00515546	NA	down
ENSG00000249412	AC010285.1	None	None	9.837	-6.69669	2.78092	-2.40808	0.0160367	NA	down
ENSG00000111249	CUX2	CUX2	cut like homeobox 2	10.0771	-6.72676	2.77675	-2.42253	0.0154129	0.187845	down
ENSG00000131470	PSMC3IP	PSMC3IP	PSMC3 interacting protein	10.2022	-6.74817	2.36516	-2.85315	0.00432879	0.0845528	down
ENSG00000234473	ZNF101P2	ZNF101P2	zinc finger protein 101 pseudogene 2	10.5939	-6.79894	2.73961	-2.48171	0.0130752	0.17017	down
ENSG00000102755	FLT1	FLT1	fms related receptor tyrosine kinase 1	10.7012	-6.81833	2.40498	-2.83509	0.00458135	0.0872656	down
ENSG00000285825	CCDC15-DT	None	None	10.8077	-6.8274	2.54359	-2.68416	0.00727119	0.117161	down
ENSG00000200895	RN7SKP245	None	None	10.8523	-6.83372	2.72217	-2.51039	0.0120598	0.162659	down
ENSG00000287077	AL157893.2	None	None	10.8523	-6.83372	2.72217	-2.51039	0.0120598	0.162659	down
ENSG00000226862	AC104463.2	None	None	10.8526	-6.83661	2.30937	-2.96037	0.00307266	0.0670796	down
ENSG00000251476	MTCO1P31	MTCO1P31	MT-CO1 pseudogene 31	11.2891	-6.89277	2.27975	-3.02348	0.00249889	0.0581979	down
ENSG00000231437	LINC01750	LINC01750	long intergenic non-protein coding RNA 1750	11.369	-6.90086	2.68932	-2.56602	0.0102872	0.145757	down
ENSG00000227862	HNRNPA1P31	None	None	11.3339	-6.90096	2.67705	-2.57782	0.00994253	0.142452	down
ENSG00000166851	PLK1	PLK1	polo like kinase 1	11.6097	-6.9314	2.30128	-3.01198	0.00259553	0.0598375	down
ENSG00000177602	HASPIN	HASPIN	histone H3 associated protein kinase	11.877	-6.96364	2.3444	-2.97033	0.00297475	0.0659433	down
ENSG00000225362	CT62	CT62	cancer/testis associated 62	12.0286	-6.98344	2.24703	-3.10785	0.00188457	0.0475256	down
ENSG00000259663	AC010478.1	ISL1-DT	ISL1 divergent transcript	12.0734	-6.99223	2.30687	-3.03104	0.00243711	0.057172	down
ENSG00000267365	KCNJ2-AS1	KCNJ2-AS1	KCNJ2 antisense RNA 1	12.1442	-6.99606	2.64454	-2.64547	0.00815765	0.126658	down
ENSG00000158156	XKR8	XKR8	XK related 8	12.2244	-7.00514	2.36255	-2.96508	0.00302603	0.0664399	down
ENSG00000260093	AC034111.1	None	None	12.1893	-7.00589	2.62758	-2.66629	0.00766929	0.121202	down
ENSG00000287032	AC018647.3	None	None	12.4026	-7.02645	2.63068	-2.67097	0.00756331	0.120006	down
ENSG00000263829	SINHCAFP1	None	None	35.0628	-7.06068	1.76273	-4.00554	6.18747e-05	0.00370765	down
ENSG00000287250	AC073046.4	None	None	13.0447	-7.1037	2.5837	-2.74943	0.00596994	0.103129	down
ENSG00000250197	HMGN1P15	HMGN1P15	high mobility group nucleosome binding domain 1 pseudogene 15	14.488	-7.2542	2.13909	-3.39126	0.000695723	0.0234161	down
ENSG00000270050	AL035427.1	None	None	14.6302	-7.26452	2.21314	-3.28245	0.00102908	0.0315051	down
ENSG00000134321	RSAD2	RSAD2	radical S-adenosyl methionine domain containing 2	14.8177	-7.28747	2.16424	-3.36722	0.000759291	0.024677	down
ENSG00000198842	DUSP27	STYXL2	serine/threonine/tyrosine interacting like 2	15.9758	-7.3932	2.07298	-3.56646	0.000361831	0.0140164	down
ENSG00000139637	C12orf10	MYG1	MYG1 exonuclease	21.1615	-7.7993	1.93275	-4.03533	5.45246e-05	0.00333673	down

## Sheet: LNCAP_DEGs_pathways
GroupID	Category	Term	Description	LogP	Log(q-value)	InTerm_InList	Symbols
1_Summary	Reactome Gene Sets	R-HSA-1640170	Cell Cycle	-31.7324	-27.5599	88/691	BRCA1,BRCA2,BUB1,BUB1B,CCNA2,CCNB1,CCNE1,CDK1,CDC6,CDC20,CDC25C,CDK6,CDKN2D,CENPE,CENPF,CHEK1,E2F5,FEN1,CENPI,H2AZ1,HMMR,LBR,LMNB1,MAD2L1,MCM3,MCM4,MYC,NEK2,NPM1,ORC1,PLK1,PSMC3,RAD51C,RFC3,RRM2,AURKA,TMPO,TOP2A,TUBA1A,CDC45,H3C6,RUVBL1,CCNB2,KIF23,LPIN2,KNTC1,NCAPD2,SMC4,OPTN,NDC80,SMC2,RUVBL2,ZWINT,CHEK2,TPX2,ANKRD28,NCAPH,ORC6,POT1,FBXO5,PSMC3IP,DYNC1LI1,ZWILCH,MCM10,NDC1,CEP72,CENPN,RCC2,KNL1…
1_Member	Reactome Gene Sets	R-HSA-1640170	Cell Cycle	-31.7324	-27.5599	88/691	BRCA1,BRCA2,BUB1,BUB1B,CCNA2,CCNB1,CCNE1,CDK1,CDC6,CDC20,CDC25C,CDK6,CDKN2D,CENPE,CENPF,CHEK1,E2F5,FEN1,CENPI,H2AZ1,HMMR,LBR,LMNB1,MAD2L1,MCM3,MCM4,MYC,NEK2,NPM1,ORC1,PLK1,PSMC3,RAD51C,RFC3,RRM2,AURKA,TMPO,TOP2A,TUBA1A,CDC45,H3C6,RUVBL1,CCNB2,KIF23,LPIN2,KNTC1,NCAPD2,SMC4,OPTN,NDC80,SMC2,RUVBL2,ZWINT,CHEK2,TPX2,ANKRD28,NCAPH,ORC6,POT1,FBXO5,PSMC3IP,DYNC1LI1,ZWILCH,MCM10,NDC1,CEP72,CENPN,RCC2,KNL1…
1_Member	GO Biological Processes	GO:0000278	mitotic cell cycle	-31.6056	-27.5599	81/588	BRCA1,BRCA2,BUB1,BUB1B,CCNA2,CCNB1,CCNE1,CCNF,CDK1,CDC6,CDC20,CDC25C,CDK6,CENPE,CENPF,CHEK1,FOXN3,ECT2,EML1,FANCD2,KIF11,STMN1,MAD2L1,MCM3,MCM4,MYC,NEK2,NEK3,ORC1,PLK1,STIL,AURKA,TTK,TUBA1A,CDC45,BRSK2,CCNB2,TRIP13,KIF23,KNTC1,DLGAP5,MELK,NCAPD2,KIF14,SMC4,NDC80,TACC3,SMC2,SPAG5,PIM2,CIT,ZWINT,WDHD1,CHEK2,TPX2,NCAPH,KIF4A,RACGAP1,DONSON,DTL,ANLN,CCNJ,ZWILCH,PBK,CLSPN,CENPK,NCAPG,E2F8,KIF18A,NUF2,…
1_Member	GO Biological Processes	GO:0051301	cell division	-31.3981	-27.5286	74/492	BUB1,BUB1B,CCNA2,CCNB1,CCNE1,CCNF,CDK1,CDC6,CDC20,CDC25C,CDK6,CENPE,CENPF,ECT2,HELLS,KIF11,STMN1,MAD2L1,MYH9,NEK2,NEK3,PLK1,AURKA,TOP2A,ZBTB16,TUBA1A,FZD7,RUVBL1,BRSK2,CCNB2,KIF23,KIF20B,KNTC1,NCAPD2,KIF14,SMC4,NDC80,TACC3,SMC2,SPAG5,MAPRE2,CIT,ZWINT,CHEK2,TPX2,NCAPH,KIF4A,FBXO5,RACGAP1,DYNC1LI1,ANLN,ZWILCH,RCC2,SPIRE1,KNL1,NCAPG,AKNA,FAM83D,CDCA3,NUF2,BRIP1,PARD6B,PSRC1,MASTL,CDCA5,HAUS1,SGO2,SG…
1_Member	GO Biological Processes	GO:1903047	mitotic cell cycle process	-30.1222	-26.3776	73/500	BRCA1,BRCA2,BUB1,BUB1B,CCNA2,CCNB1,CCNE1,CCNF,CDK1,CDC6,CDC20,CDC25C,CDK6,CENPE,CENPF,CHEK1,FOXN3,ECT2,EML1,FANCD2,KIF11,STMN1,MAD2L1,MCM3,MCM4,MYC,NEK2,ORC1,PLK1,STIL,AURKA,TTK,CDC45,BRSK2,CCNB2,TRIP13,KIF23,KNTC1,DLGAP5,MELK,NCAPD2,KIF14,SMC4,NDC80,TACC3,SMC2,SPAG5,PIM2,CIT,ZWINT,CHEK2,TPX2,NCAPH,KIF4A,RACGAP1,DONSON,DTL,ANLN,CCNJ,ZWILCH,CLSPN,CENPK,NCAPG,KIF18A,NUF2,HASPIN,PSRC1,MASTL,CDCA5,IQ…
1_Member	Reactome Gene Sets	R-HSA-69278	Cell Cycle, Mitotic	-28.4514	-24.8037	75/560	BUB1,BUB1B,CCNA2,CCNB1,CCNE1,CDK1,CDC6,CDC20,CDC25C,CDK6,CDKN2D,CENPE,CENPF,E2F5,FEN1,CENPI,H2AZ1,HMMR,LBR,LMNB1,MAD2L1,MCM3,MCM4,MYC,NEK2,ORC1,PLK1,PSMC3,RFC3,RRM2,AURKA,TMPO,TOP2A,TUBA1A,CDC45,H3C6,CCNB2,KIF23,LPIN2,KNTC1,NCAPD2,SMC4,OPTN,NDC80,SMC2,ZWINT,TPX2,NCAPH,ORC6,FBXO5,DYNC1LI1,ZWILCH,MCM10,NDC1,CEP72,CENPN,RCC2,KNL1,CENPK,NCAPG,LPIN3,CENPO,CENPU,KIF18A,NUF2,MASTL,AJUBA,CDCA5,HAUS1,SGO2…
1_Member	GO Biological Processes	GO:0007059	chromosome segregation	-24.5425	-20.974	50/283	BRCA1,BUB1,BUB1B,CCNB1,CCNE1,CDC20,CENPE,CENPF,FANCD2,MAD2L1,NEK2,PLK1,RAD51C,TOP2A,TTK,TRIP13,KIF23,KNTC1,DLGAP5,NCAPD2,KIF14,SMC4,NDC80,SMC2,SPAG5,PTTG2,EHMT2,ZWINT,NCAPH,KIF4A,RACGAP1,PSMC3IP,NDC1,CENPN,KNL1,CENPK,NCAPG,FAM83D,KIF18A,NUF2,HASPIN,BRIP1,PSRC1,CDCA5,SGO2,SGO1,CDCA2,ESCO2,SKA1,SKA3
1_Member	GO Biological Processes	GO:0098813	nuclear chromosome segregation	-24.3	-20.7984	45/227	BUB1,BUB1B,CCNB1,CCNE1,CDC20,CENPE,CENPF,FANCD2,MAD2L1,NEK2,PLK1,RAD51C,TOP2A,TTK,TRIP13,KIF23,KNTC1,DLGAP5,NCAPD2,KIF14,SMC4,NDC80,SMC2,SPAG5,PTTG2,EHMT2,ZWINT,NCAPH,KIF4A,RACGAP1,PSMC3IP,NDC1,KNL1,CENPK,NCAPG,FAM83D,KIF18A,NUF2,HASPIN,BRIP1,PSRC1,CDCA5,SGO2,SGO1,ESCO2
1_Member	GO Biological Processes	GO:0000280	nuclear division	-23.7437	-20.3001	51/307	BRCA2,BUB1,BUB1B,CCNB1,CCNE1,CDC20,CENPE,FANCD2,KIF11,MAD2L1,NEK2,PLK1,RAD51C,AURKA,TOP2A,TTK,CCNB2,TRIP13,KIF23,KNTC1,DLGAP5,NCAPD2,KIF14,SMC4,NDC80,SMC2,SPAG5,PTTG2,EHMT2,ZWINT,CHEK2,TPX2,NCAPH,KIF4A,FBXO5,RACGAP1,PSMC3IP,NDC1,SPIRE1,CENPK,NCAPG,KIF18A,NUF2,HASPIN,BRIP1,PSRC1,MASTL,CDCA5,SGO2,SGO1,ASPM
1_Member	GO Biological Processes	GO:0048285	organelle fission	-22.148	-18.7556	51/332	BRCA2,BUB1,BUB1B,CCNB1,CCNE1,CDC20,CENPE,FANCD2,KIF11,MAD2L1,NEK2,PLK1,RAD51C,AURKA,TOP2A,TTK,CCNB2,TRIP13,KIF23,KNTC1,DLGAP5,NCAPD2,KIF14,SMC4,NDC80,SMC2,SPAG5,PTTG2,EHMT2,ZWINT,CHEK2,TPX2,NCAPH,KIF4A,FBXO5,RACGAP1,PSMC3IP,NDC1,SPIRE1,CENPK,NCAPG,KIF18A,NUF2,HASPIN,BRIP1,PSRC1,MASTL,CDCA5,SGO2,SGO1,ASPM
1_Member	GO Biological Processes	GO:0000819	sister chromatid segregation	-20.041	-16.7735	33/144	BUB1,BUB1B,CCNB1,CDC20,CENPE,MAD2L1,NEK2,PLK1,RAD51C,TOP2A,KIF23,KNTC1,DLGAP5,NCAPD2,KIF14,SMC4,NDC80,SMC2,SPAG5,ZWINT,NCAPH,KIF4A,RACGAP1,CENPK,NCAPG,KIF18A,NUF2,HASPIN,PSRC1,CDCA5,SGO2,SGO1,ESCO2
1_Member	Reactome Gene Sets	R-HSA-68877	Mitotic Prometaphase	-19.612	-16.3967	38/204	BUB1,BUB1B,CCNB1,CDK1,CDC20,CENPE,CENPF,CENPI,MAD2L1,NEK2,PLK1,TUBA1A,CCNB2,KNTC1,NCAPD2,SMC4,NDC80,SMC2,ZWINT,NCAPH,DYNC1LI1,ZWILCH,CEP72,CENPN,RCC2,KNL1,CENPK,NCAPG,CENPO,CENPU,KIF18A,NUF2,CDCA5,HAUS1,SGO2,SGO1,TUBB,SKA1
1_Member	Reactome Gene Sets	R-HSA-69620	Cell Cycle Checkpoints	-19.5973	-16.3967	45/293	BRCA1,BUB1,BUB1B,CCNA2,CCNB1,CCNE1,CDK1,CDC6,CDC20,CDC25C,CENPE,CENPF,CHEK1,CENPI,MAD2L1,MCM3,MCM4,ORC1,PLK1,PSMC3,RFC3,CDC45,CCNB2,KNTC1,NDC80,ZWINT,CHEK2,ORC6,DYNC1LI1,ZWILCH,MCM10,CENPN,RCC2,KNL1,CLSPN,CENPK,CENPO,CENPU,KIF18A,NUF2,BRIP1,SGO2,SGO1,SKA1,CDC26
1_Member	Reactome Gene Sets	R-HSA-2500257	Resolution of Sister Chromatid Cohesion	-17.7438	-14.6012	29/126	BUB1,BUB1B,CCNB1,CDK1,CDC20,CENPE,CENPF,CENPI,MAD2L1,PLK1,TUBA1A,CCNB2,KNTC1,NDC80,ZWINT,DYNC1LI1,ZWILCH,CENPN,RCC2,KNL1,CENPK,CENPO,CENPU,KIF18A,NUF2,CDCA5,SGO2,SGO1,SKA1
1_Member	Reactome Gene Sets	R-HSA-68886	M Phase	-17.668	-14.5518	51/418	BUB1,BUB1B,CCNB1,CDK1,CDC20,CENPE,CENPF,CENPI,H2AZ1,LBR,LMNB1,MAD2L1,NEK2,PLK1,PSMC3,TMPO,TUBA1A,H3C6,CCNB2,KIF23,LPIN2,KNTC1,NCAPD2,SMC4,NDC80,SMC2,ZWINT,NCAPH,FBXO5,DYNC1LI1,ZWILCH,NDC1,CEP72,CENPN,RCC2,KNL1,CENPK,NCAPG,LPIN3,CENPO,CENPU,KIF18A,NUF2,MASTL,CDCA5,HAUS1,SGO2,SGO1,TUBB,SKA1,CDC26
1_Member	GO Biological Processes	GO:0000070	mitotic sister chromatid segregation	-17.638	-14.5466	28/117	CCNB1,CDC20,CENPE,MAD2L1,NEK2,PLK1,KIF23,KNTC1,DLGAP5,NCAPD2,KIF14,SMC4,NDC80,SMC2,SPAG5,ZWINT,NCAPH,KIF4A,RACGAP1,CENPK,NCAPG,KIF18A,NUF2,HASPIN,PSRC1,CDCA5,SGO2,SGO1
1_Member	GO Biological Processes	GO:0140014	mitotic nuclear division	-16.9913	-13.9233	32/167	CCNB1,CDC20,CENPE,KIF11,MAD2L1,NEK2,PLK1,AURKA,KIF23,KNTC1,DLGAP5,NCAPD2,KIF14,SMC4,NDC80,SMC2,SPAG5,ZWINT,CHEK2,TPX2,NCAPH,KIF4A,RACGAP1,CENPK,NCAPG,KIF18A,NUF2,HASPIN,PSRC1,CDCA5,SGO2,SGO1
1_Member	Reactome Gene Sets	R-HSA-141424	Amplification of signal from the kinetochores	-15.6807	-12.732	24/96	BUB1,BUB1B,CDC20,CENPE,CENPF,CENPI,MAD2L1,PLK1,KNTC1,NDC80,ZWINT,DYNC1LI1,ZWILCH,CENPN,RCC2,KNL1,CENPK,CENPO,CENPU,KIF18A,NUF2,SGO2,SGO1,SKA1
1_Member	Reactome Gene Sets	R-HSA-141444	Amplification of signal from unattached kinetochores via a MAD2 inhibitory signal	-15.6807	-12.732	24/96	BUB1,BUB1B,CDC20,CENPE,CENPF,CENPI,MAD2L1,PLK1,KNTC1,NDC80,ZWINT,DYNC1LI1,ZWILCH,CENPN,RCC2,KNL1,CENPK,CENPO,CENPU,KIF18A,NUF2,SGO2,SGO1,SKA1
1_Member	Reactome Gene Sets	R-HSA-2555396	Mitotic Metaphase and Anaphase	-15.6385	-12.7068	36/237	BUB1,BUB1B,CCNB1,CDK1,CDC20,CENPE,CENPF,CENPI,LBR,LMNB1,MAD2L1,PLK1,PSMC3,TMPO,TUBA1A,CCNB2,KNTC1,NDC80,ZWINT,FBXO5,DYNC1LI1,ZWILCH,NDC1,CENPN,RCC2,KNL1,CENPK,CENPO,CENPU,KIF18A,NUF2,CDCA5,SGO2,SGO1,SKA1,CDC26
1_Member	Reactome Gene Sets	R-HSA-69618	Mitotic Spindle Checkpoint	-14.9536	-12.0983	25/113	BUB1,BUB1B,CDC20,CENPE,CENPF,CENPI,MAD2L1,PLK1,KNTC1,NDC80,ZWINT,DYNC1LI1,ZWILCH,CENPN,RCC2,KNL1,CENPK,CENPO,CENPU,KIF18A,NUF2,SGO2,SGO1,SKA1,CDC26
1_Member	Reactome Gene Sets	R-HSA-68882	Mitotic Anaphase	-14.8933	-12.0652	35/236	BUB1,BUB1B,CCNB1,CDK1,CDC20,CENPE,CENPF,CENPI,LBR,LMNB1,MAD2L1,PLK1,PSMC3,TMPO,TUBA1A,CCNB2,KNTC1,NDC80,ZWINT,DYNC1LI1,ZWILCH,NDC1,CENPN,RCC2,KNL1,CENPK,CENPO,CENPU,KIF18A,NUF2,CDCA5,SGO2,SGO1,SKA1,CDC26
1_Member	Reactome Gene Sets	R-HSA-9648025	EML4 and NUDC in mitotic spindle formation	-14.5765	-11.798	25/117	BUB1,BUB1B,CDC20,CENPE,CENPF,CENPI,MAD2L1,PLK1,TUBA1A,KNTC1,NDC80,ZWINT,DYNC1LI1,ZWILCH,CENPN,RCC2,KNL1,CENPK,CENPO,CENPU,KIF18A,NUF2,SGO2,SGO1,SKA1
1_Member	Reactome Gene Sets	R-HSA-5663220	RHO GTPases Activate Formins	-14.5112	-11.7443	27/140	BUB1,BUB1B,CDC20,CENPE,CENPF,CENPI,MAD2L1,PLK1,TUBA1A,KNTC1,NDC80,ZWINT,SRGAP2,DYNC1LI1,ZWILCH,CENPN,RCC2,KNL1,CENPK,CENPO,CENPU,DIAPH3,KIF18A,NUF2,SGO2,SGO1,SKA1
1_Member	Reactome Gene Sets	R-HSA-195258	RHO GTPase Effectors	-14.015	-11.3018	40/327	KLK3,BUB1,BUB1B,CDC20,CDC25C,CENPE,CENPF,DLG4,CENPI,H2AZ1,KLK2,LIMK2,MAD2L1,MYH9,NCF2,PAK2,PLK1,TUBA1A,H3C6,KNTC1,KIF14,NDC80,CIT,ZWINT,SRGAP2,DYNC1LI1,ZWILCH,CENPN,RCC2,KNL1,CENPK,CENPO,CENPU,DIAPH3,KIF18A,NUF2,IQGAP3,SGO2,SGO1,SKA1
1_Member	Reactome Gene Sets	R-HSA-2467813	Separation of Sister Chromatids	-11.9185	-9.29604	28/191	BUB1,BUB1B,CDC20,CENPE,CENPF,CENPI,MAD2L1,PLK1,PSMC3,TUBA1A,KNTC1,NDC80,ZWINT,DYNC1LI1,ZWILCH,CENPN,RCC2,KNL1,CENPK,CENPO,CENPU,KIF18A,NUF2,CDCA5,SGO2,SGO1,SKA1,CDC26
1_Member	Reactome Gene Sets	R-HSA-9716542	Signaling by Rho GTPases, Miro GTPases and RHOBTB3	-11.7928	-9.18646	58/723	ADD3,KLK3,BUB1,BUB1B,CCNE1,CDC20,CDC25C,CENPE,CENPF,DLG4,ECT2,CENPI,H2AZ1,KLK2,LBR,LIMK2,LMNB1,MAD2L1,MYH9,NCF2,PAK2,PLK1,SPTAN1,TMPO,TUBA1A,H3C6,NCK2,DOCK4,KNTC1,ARHGAP11A,KIF14,NDC80,RALBP1,CIT,ZWINT,SRGAP2,RACGAP1,DYNC1LI1,ANLN,ZWILCH,DEPDC1B,CENPN,RCC2,KNL1,ARHGAP22,CENPK,CENPO,CENPU,ARHGAP39,DIAPH3,KIF18A,NUF2,PARD6B,ARHGEF39,IQGAP3,SGO2,SGO1,SKA1
1_Member	Reactome Gene Sets	R-HSA-194315	Signaling by Rho GTPases	-11.6853	-9.09453	57/707	ADD3,KLK3,BUB1,BUB1B,CDC20,CDC25C,CENPE,CENPF,DLG4,ECT2,CENPI,H2AZ1,KLK2,LBR,LIMK2,LMNB1,MAD2L1,MYH9,NCF2,PAK2,PLK1,SPTAN1,TMPO,TUBA1A,H3C6,NCK2,DOCK4,KNTC1,ARHGAP11A,KIF14,NDC80,RALBP1,CIT,ZWINT,SRGAP2,RACGAP1,DYNC1LI1,ANLN,ZWILCH,DEPDC1B,CENPN,RCC2,KNL1,ARHGAP22,CENPK,CENPO,CENPU,ARHGAP39,DIAPH3,KIF18A,NUF2,PARD6B,ARHGEF39,IQGAP3,SGO2,SGO1,SKA1
2_Summary	GO Biological Processes	GO:0010564	regulation of cell cycle process	-20.8386	-17.5171	72/688	BRCA1,BRCA2,BUB1,BUB1B,CCNB1,CCNF,CDK1,CDC6,CDC20,CDC25C,CDKN2D,CENPE,CENPF,CHEK1,FOXN3,ECT2,FANCD2,FEN1,KIF11,MAD2L1,MKI67,TRIM37,MYC,DRG1,NEK2,NKX3-1,NPM1,ORC1,PDE3A,PLK1,RAD51C,RRM2,STIL,AURKA,TTK,CDC45,TRIP13,KIF23,KIF20B,KNTC1,DLGAP5,KIF14,NDC80,TACC3,SPAG5,RAD51AP1,PTTG2,CIT,ZWINT,CHEK2,TPX2,FBXO5,RACGAP1,DONSON,DYNC1LI1,DTL,ANLN,ZWILCH,RCC2,CLSPN,E2F8,WDR76,DBF4B,FAM83D,BRIP1,SLF1,PSRC1,CD…
2_Member	GO Biological Processes	GO:0010564	regulation of cell cycle process	-20.8386	-17.5171	72/688	BRCA1,BRCA2,BUB1,BUB1B,CCNB1,CCNF,CDK1,CDC6,CDC20,CDC25C,CDKN2D,CENPE,CENPF,CHEK1,FOXN3,ECT2,FANCD2,FEN1,KIF11,MAD2L1,MKI67,TRIM37,MYC,DRG1,NEK2,NKX3-1,NPM1,ORC1,PDE3A,PLK1,RAD51C,RRM2,STIL,AURKA,TTK,CDC45,TRIP13,KIF23,KIF20B,KNTC1,DLGAP5,KIF14,NDC80,TACC3,SPAG5,RAD51AP1,PTTG2,CIT,ZWINT,CHEK2,TPX2,FBXO5,RACGAP1,DONSON,DYNC1LI1,DTL,ANLN,ZWILCH,RCC2,CLSPN,E2F8,WDR76,DBF4B,FAM83D,BRIP1,SLF1,PSRC1,CD…
2_Member	GO Biological Processes	GO:0033044	regulation of chromosome organization	-16.3151	-13.2887	35/213	BUB1,BUB1B,CCNB1,CDC6,CENPE,CENPF,FEN1,MAD2L1,MYC,NEK2,PLK1,TOP2A,TTK,RUVBL1,TRIP13,KNTC1,DLGAP5,NCAPD2,SMC4,NDC80,TACC3,SMC2,PTTG2,RUVBL2,ZWINT,NCAPH,POT1,FBXO5,DYNC1LI1,ZWILCH,NCAPG,SLF1,CDCA5,CDC26,GEN1
2_Member	GO Biological Processes	GO:0010965	regulation of mitotic sister chromatid separation	-16.3132	-13.2887	21/65	BUB1,BUB1B,CCNB1,CDC6,CENPE,CENPF,MAD2L1,PLK1,TTK,TRIP13,KNTC1,DLGAP5,NDC80,TACC3,PTTG2,ZWINT,FBXO5,DYNC1LI1,ZWILCH,CDC26,GEN1
2_Member	GO Biological Processes	GO:0051983	regulation of chromosome segregation	-16.2628	-13.2585	24/91	BUB1,BUB1B,CCNB1,CDC6,CENPE,CENPF,MAD2L1,MKI67,PLK1,TTK,TRIP13,KNTC1,DLGAP5,NDC80,TACC3,PTTG2,ZWINT,FBXO5,DYNC1LI1,ZWILCH,RCC2,CDCA2,CDC26,GEN1
2_Member	GO Biological Processes	GO:0007346	regulation of mitotic cell cycle	-15.897	-12.912	52/477	BRCA1,BRCA2,BUB1,BUB1B,CCNB1,CDK1,CDC6,CDC25C,CDKN2D,CENPE,CENPF,CHEK1,FOXN3,FANCD2,MAD2L1,MKI67,MYC,NEK2,NKX3-1,ORC1,PLK1,PTCH1,PTPN3,RAD51C,RRM2,STIL,AURKA,TTK,TRIP13,KIF20B,KNTC1,DLGAP5,KIF14,NDC80,PIM2,ZWINT,CHEK2,FBXO5,DONSON,DYNC1LI1,DTL,HECA,ANLN,ZWILCH,RCC2,CLSPN,DBF4B,CDCA5,E2F7,CDCA2,CDC26,GEN1
2_Member	GO Biological Processes	GO:0033045	regulation of sister chromatid segregation	-15.29	-12.4057	21/72	BUB1,BUB1B,CCNB1,CDC6,CENPE,CENPF,MAD2L1,PLK1,TTK,TRIP13,KNTC1,DLGAP5,NDC80,TACC3,PTTG2,ZWINT,FBXO5,DYNC1LI1,ZWILCH,CDC26,GEN1
2_Member	GO Biological Processes	GO:1905818	regulation of chromosome separation	-15.29	-12.4057	21/72	BUB1,BUB1B,CCNB1,CDC6,CENPE,CENPF,MAD2L1,PLK1,TTK,TRIP13,KNTC1,DLGAP5,NDC80,TACC3,PTTG2,ZWINT,FBXO5,DYNC1LI1,ZWILCH,CDC26,GEN1
2_Member	GO Biological Processes	GO:1901987	regulation of cell cycle phase transition	-15.0549	-12.1853	47/415	BRCA1,BUB1,BUB1B,CCNB1,CDK1,CDC6,CDC25C,CDKN2D,CENPE,CENPF,CHEK1,FOXN3,FANCD2,MAD2L1,NKX3-1,NPM1,ORC1,PLK1,RAD51C,RRM2,STIL,AURKA,TTK,CDC45,TRIP13,KNTC1,DLGAP5,KIF14,NDC80,ZWINT,CHEK2,FBXO5,DONSON,DYNC1LI1,DTL,ANLN,ZWILCH,RCC2,CLSPN,WDR76,DBF4B,FAM83D,BRIP1,CDCA5,E2F7,CDC26,GEN1
2_Member	GO Biological Processes	GO:0030071	regulation of mitotic metaphase/anaphase transition	-14.637	-11.8466	19/60	BUB1,BUB1B,CCNB1,CDC6,CENPE,CENPF,MAD2L1,PLK1,TTK,TRIP13,KNTC1,DLGAP5,NDC80,ZWINT,FBXO5,DYNC1LI1,ZWILCH,CDC26,GEN1
2_Member	GO Biological Processes	GO:1901990	regulation of mitotic cell cycle phase transition	-14.2877	-11.5431	40/321	BRCA1,BUB1,BUB1B,CCNB1,CDK1,CDC6,CDC25C,CDKN2D,CENPE,CENPF,CHEK1,FOXN3,MAD2L1,ORC1,PLK1,RAD51C,RRM2,STIL,AURKA,TTK,TRIP13,KNTC1,DLGAP5,KIF14,NDC80,ZWINT,CHEK2,FBXO5,DONSON,DYNC1LI1,DTL,ANLN,ZWILCH,RCC2,CLSPN,DBF4B,CDCA5,E2F7,CDC26,GEN1
2_Member	GO Biological Processes	GO:1902099	regulation of metaphase/anaphase transition of cell cycle	-14.1949	-11.461	19/63	BUB1,BUB1B,CCNB1,CDC6,CENPE,CENPF,MAD2L1,PLK1,TTK,TRIP13,KNTC1,DLGAP5,NDC80,ZWINT,FBXO5,DYNC1LI1,ZWILCH,CDC26,GEN1
2_Member	GO Biological Processes	GO:0051783	regulation of nuclear division	-13.6658	-10.9626	26/139	BUB1,BUB1B,CCNB1,CDC20,CDC25C,CENPF,CHEK1,MAD2L1,MKI67,NEK2,PDE3A,PLK1,AURKA,TTK,TRIP13,KIF20B,KNTC1,DLGAP5,NDC80,RAD51AP1,ZWINT,FBXO5,DYNC1LI1,ZWILCH,CDCA2,GEN1
2_Member	GO Biological Processes	GO:0007088	regulation of mitotic nuclear division	-13.1596	-10.4907	23/111	BUB1,BUB1B,CCNB1,CDC25C,CENPF,CHEK1,MAD2L1,MKI67,NEK2,PLK1,AURKA,TTK,TRIP13,KIF20B,KNTC1,DLGAP5,NDC80,ZWINT,FBXO5,DYNC1LI1,ZWILCH,CDCA2,GEN1
2_Member	GO Biological Processes	GO:0033047	regulation of mitotic sister chromatid segregation	-13.1561	-10.4907	16/46	BUB1,BUB1B,CCNB1,CENPF,MAD2L1,PLK1,TTK,TRIP13,KNTC1,NDC80,PTTG2,ZWINT,FBXO5,DYNC1LI1,ZWILCH,GEN1
2_Member	GO Biological Processes	GO:0045786	negative regulation of cell cycle	-11.7532	-9.15468	39/366	BRCA1,BUB1,BUB1B,CASP3,CCNF,CDK1,CDC6,CDK6,CDKN2D,CENPF,CHEK1,FOXN3,FANCD2,IPO5,MAD2L1,TRIM37,NEK2,NKX3-1,NPM1,ORC1,PLK1,PTPN3,TTK,CDC45,TRIP13,KNTC1,PTTG2,ZWINT,CHEK2,FBXO5,DONSON,DTL,CDK5RAP1,HECA,ZWILCH,CLSPN,E2F8,BRIP1,E2F7
2_Member	GO Biological Processes	GO:0010948	negative regulation of cell cycle process	-11.2679	-8.69206	33/279	BRCA1,BUB1,BUB1B,CCNF,CDK1,CDC6,CDKN2D,CENPF,CHEK1,FOXN3,FANCD2,MAD2L1,TRIM37,NEK2,NKX3-1,NPM1,ORC1,PLK1,TTK,CDC45,TRIP13,KNTC1,PTTG2,ZWINT,CHEK2,FBXO5,DONSON,DTL,ZWILCH,CLSPN,E2F8,BRIP1,E2F7
2_Member	GO Biological Processes	GO:0033046	negative regulation of sister chromatid segregation	-11.0708	-8.51654	12/29	BUB1,BUB1B,CENPF,MAD2L1,PLK1,TTK,TRIP13,KNTC1,PTTG2,ZWINT,FBXO5,ZWILCH
2_Member	GO Biological Processes	GO:0033048	negative regulation of mitotic sister chromatid segregation	-11.0708	-8.51654	12/29	BUB1,BUB1B,CENPF,MAD2L1,PLK1,TTK,TRIP13,KNTC1,PTTG2,ZWINT,FBXO5,ZWILCH
2_Member	GO Biological Processes	GO:2000816	negative regulation of mitotic sister chromatid separation	-11.0708	-8.51654	12/29	BUB1,BUB1B,CENPF,MAD2L1,PLK1,TTK,TRIP13,KNTC1,PTTG2,ZWINT,FBXO5,ZWILCH
2_Member	GO Biological Processes	GO:0007093	mitotic cell cycle checkpoint signaling	-10.9564	-8.40903	21/115	BRCA1,BUB1,BUB1B,CDK1,CDC6,CENPF,CHEK1,FOXN3,FANCD2,MAD2L1,ORC1,PLK1,TTK,TRIP13,KNTC1,ZWINT,CHEK2,DONSON,DTL,ZWILCH,CLSPN
2_Member	GO Biological Processes	GO:0051985	negative regulation of chromosome segregation	-10.6591	-8.12531	12/31	BUB1,BUB1B,CENPF,MAD2L1,PLK1,TTK,TRIP13,KNTC1,PTTG2,ZWINT,FBXO5,ZWILCH
2_Member	GO Biological Processes	GO:1905819	negative regulation of chromosome separation	-10.6591	-8.12531	12/31	BUB1,BUB1B,CENPF,MAD2L1,PLK1,TTK,TRIP13,KNTC1,PTTG2,ZWINT,FBXO5,ZWILCH
2_Member	GO Biological Processes	GO:0000075	cell cycle checkpoint signaling	-10.6222	-8.09503	23/145	BRCA1,BUB1,BUB1B,CDK1,CDC6,CENPF,CHEK1,FOXN3,FANCD2,MAD2L1,ORC1,PLK1,TTK,CDC45,TRIP13,KNTC1,ZWINT,CHEK2,DONSON,DTL,ZWILCH,CLSPN,BRIP1
2_Member	GO Biological Processes	GO:0045841	negative regulation of mitotic metaphase/anaphase transition	-10.3221	-7.83278	11/26	BUB1,BUB1B,CENPF,MAD2L1,PLK1,TTK,TRIP13,KNTC1,ZWINT,FBXO5,ZWILCH
2_Member	GO Biological Processes	GO:0045839	negative regulation of mitotic nuclear division	-10.1037	-7.63203	12/34	BUB1,BUB1B,CENPF,CHEK1,MAD2L1,PLK1,TTK,TRIP13,KNTC1,ZWINT,FBXO5,ZWILCH
2_Member	GO Biological Processes	GO:1902100	negative regulation of metaphase/anaphase transition of cell cycle	-9.90075	-7.44056	11/28	BUB1,BUB1B,CENPF,MAD2L1,PLK1,TTK,TRIP13,KNTC1,ZWINT,FBXO5,ZWILCH
2_Member	GO Biological Processes	GO:0010639	negative regulation of organelle organization	-9.79038	-7.34132	34/334	ADD3,BRCA1,BUB1,BUB1B,CCNF,CENPF,CHEK1,STMN1,LIMK2,MAD2L1,MAP2,MID1,TRIM37,NPM1,PAK2,PLK1,ATXN7,SPTAN1,TOP2A,TTK,TRIP13,KNTC1,PPIF,YAP1,PTTG2,EHMT2,ZWINT,TPX2,TMEFF2,POT1,FBXO5,SSH1,ZWILCH,KIF24
2_Member	GO Biological Processes	GO:0007094	mitotic spindle assembly checkpoint signaling	-9.35348	-6.92587	10/24	BUB1,BUB1B,CENPF,MAD2L1,PLK1,TTK,TRIP13,KNTC1,ZWINT,ZWILCH
2_Member	GO Biological Processes	GO:0071173	spindle assembly checkpoint signaling	-9.35348	-6.92587	10/24	BUB1,BUB1B,CENPF,MAD2L1,PLK1,TTK,TRIP13,KNTC1,ZWINT,ZWILCH
2_Member	GO Biological Processes	GO:0071174	mitotic spindle checkpoint signaling	-9.35348	-6.92587	10/24	BUB1,BUB1B,CENPF,MAD2L1,PLK1,TTK,TRIP13,KNTC1,ZWINT,ZWILCH
2_Member	GO Biological Processes	GO:1901988	negative regulation of cell cycle phase transition	-9.26513	-6.84272	27/230	BRCA1,BUB1,BUB1B,CDK1,CDC6,CDKN2D,CENPF,CHEK1,FOXN3,FANCD2,MAD2L1,NKX3-1,ORC1,PLK1,TTK,CDC45,TRIP13,KNTC1,ZWINT,CHEK2,FBXO5,DONSON,DTL,ZWILCH,CLSPN,BRIP1,E2F7
2_Member	GO Biological Processes	GO:0031577	spindle checkpoint signaling	-9.14283	-6.73064	10/25	BUB1,BUB1B,CENPF,MAD2L1,PLK1,TTK,TRIP13,KNTC1,ZWINT,ZWILCH
2_Member	GO Biological Processes	GO:0051784	negative regulation of nuclear division	-9.02454	-6.62234	12/41	BUB1,BUB1B,CENPF,CHEK1,MAD2L1,PLK1,TTK,TRIP13,KNTC1,ZWINT,FBXO5,ZWILCH
2_Member	GO Biological Processes	GO:0051129	negative regulation of cellular component organization	-8.84945	-6.45701	50/684	ADD3,APOD,BRCA1,BUB1,BUB1B,CCNF,CENPF,CHEK1,DLG4,EPHA7,STMN1,LIMK2,MAD2L1,MAP2,MBP,MID1,TRIM37,NPM1,PAK2,PFDN2,PLK1,PEX5,ATXN7,SORL1,SPTAN1,TOP2A,TRPC5,TTK,TRIP13,KNTC1,KIF14,PPIF,YAP1,PTTG2,EHMT2,ZWINT,NLGN1,TPX2,TMEFF2,POT1,FBXO5,SSH1,ZWILCH,RCC2,AIDA,MCTP1,SEMA6D,JAM3,KREMEN1,KIF24
2_Member	GO Biological Processes	GO:1901991	negative regulation of mitotic cell cycle phase transition	-8.46125	-6.08305	22/170	BRCA1,BUB1,BUB1B,CDK1,CDC6,CENPF,CHEK1,FOXN3,MAD2L1,ORC1,PLK1,TTK,TRIP13,KNTC1,ZWINT,CHEK2,FBXO5,DONSON,DTL,ZWILCH,CLSPN,E2F7
2_Member	GO Biological Processes	GO:0045930	negative regulation of mitotic cell cycle	-8.37651	-6.00295	25/219	BRCA1,BUB1,BUB1B,CDK1,CDC6,CENPF,CHEK1,FOXN3,FANCD2,MAD2L1,ORC1,PLK1,PTPN3,TTK,TRIP13,KNTC1,ZWINT,CHEK2,FBXO5,DONSON,DTL,HECA,ZWILCH,CLSPN,E2F7
2_Member	GO Biological Processes	GO:2001251	negative regulation of chromosome organization	-7.64799	-5.3225	14/75	BUB1,BUB1B,CENPF,MAD2L1,PLK1,TOP2A,TTK,TRIP13,KNTC1,PTTG2,ZWINT,POT1,FBXO5,ZWILCH
3_Summary	GO Biological Processes	GO:0000226	microtubule cytoskeleton organization	-20.8224	-17.5171	62/521	BRCA1,BRCA2,CCNB1,CDK1,CDC20,CENPE,EML1,KIF11,STMN1,LIMK2,MAD2L1,MAP2,MID1,MYH9,NEFL,NEK2,NPM1,PLK1,ATXN7,STIL,AURKA,CNTN2,TTK,EZR,TUBA1A,BRSK2,CCNB2,KIF23,PCLAF,DLGAP5,NDC80,TACC3,SPAG5,MAPRE2,CHEK2,TPX2,SRGAP2,DNAAF11,KIF4A,CCDC69,FBXO5,RACGAP1,DYNC1LI1,MNS1,CEP72,DNAH7,SPIRE1,KIAA1614,CFAP69,KIF18A,ODAD4,NUF2,PARD6B,PSRC1,HAUS1,SGO1,TUBB,ASPM,GAS2L3,NCKAP5,KIF24,GOLGA8B,KIF20B,KIF14,IFT46,DNAH…
3_Member	GO Biological Processes	GO:0000226	microtubule cytoskeleton organization	-20.8224	-17.5171	62/521	BRCA1,BRCA2,CCNB1,CDK1,CDC20,CENPE,EML1,KIF11,STMN1,LIMK2,MAD2L1,MAP2,MID1,MYH9,NEFL,NEK2,NPM1,PLK1,ATXN7,STIL,AURKA,CNTN2,TTK,EZR,TUBA1A,BRSK2,CCNB2,KIF23,PCLAF,DLGAP5,NDC80,TACC3,SPAG5,MAPRE2,CHEK2,TPX2,SRGAP2,DNAAF11,KIF4A,CCDC69,FBXO5,RACGAP1,DYNC1LI1,MNS1,CEP72,DNAH7,SPIRE1,KIAA1614,CFAP69,KIF18A,ODAD4,NUF2,PARD6B,PSRC1,HAUS1,SGO1,TUBB,ASPM,GAS2L3,NCKAP5,KIF24,GOLGA8B
3_Member	GO Biological Processes	GO:0007051	spindle organization	-19.1672	-15.9966	33/153	CCNB1,CDC20,CENPE,EML1,KIF11,STMN1,LIMK2,MYH9,NEK2,PLK1,STIL,AURKA,TTK,EZR,CCNB2,KIF23,DLGAP5,NDC80,TACC3,SPAG5,MAPRE2,CHEK2,TPX2,KIF4A,CCDC69,FBXO5,RACGAP1,CEP72,NUF2,HAUS1,TUBB,ASPM,GOLGA8B
3_Member	GO Biological Processes	GO:0007017	microtubule-based process	-14.9201	-12.0785	66/763	BRCA1,BRCA2,CCNB1,CDK1,CDC20,CENPE,EML1,KIF11,STMN1,LIMK2,MAD2L1,MAP2,MID1,MYH9,NEFL,NEK2,NPM1,PLK1,ATXN7,STIL,AURKA,CNTN2,TTK,EZR,TUBA1A,BRSK2,CCNB2,KIF23,KIF20B,PCLAF,DLGAP5,KIF14,NDC80,TACC3,SPAG5,MAPRE2,CHEK2,TPX2,SRGAP2,DNAAF11,KIF4A,CCDC69,FBXO5,RACGAP1,DYNC1LI1,MNS1,CEP72,DNAH7,SPIRE1,IFT46,KIAA1614,CFAP69,KIF18A,ODAD4,NUF2,PARD6B,PSRC1,HAUS1,SGO1,DNAH10,TUBB,ASPM,GAS2L3,NCKAP5,KIF24,GOLGA…
3_Member	GO Biological Processes	GO:0007052	mitotic spindle organization	-12.0376	-9.40696	20/91	CCNB1,CDC20,CENPE,EML1,KIF11,STMN1,NEK2,PLK1,STIL,AURKA,TTK,KIF23,DLGAP5,NDC80,TACC3,CHEK2,TPX2,KIF4A,RACGAP1,NUF2
3_Member	GO Biological Processes	GO:1902850	microtubule cytoskeleton organization involved in mitosis	-10.5888	-8.0682	21/120	CCNB1,CDC20,CENPE,EML1,KIF11,STMN1,MAD2L1,NEK2,PLK1,STIL,AURKA,TTK,KIF23,DLGAP5,NDC80,TACC3,CHEK2,TPX2,KIF4A,RACGAP1,NUF2
3_Member	GO Biological Processes	GO:0051225	spindle assembly	-9.9221	-7.45623	18/93	CDC20,KIF11,NEK2,AURKA,CCNB2,KIF23,NDC80,MAPRE2,CHEK2,TPX2,KIF4A,CCDC69,FBXO5,RACGAP1,HAUS1,TUBB,ASPM,GOLGA8B
3_Member	GO Biological Processes	GO:0140694	non-membrane-bounded organelle assembly	-7.05919	-4.7732	28/310	CDC20,CENPE,CENPF,KIF11,NEK2,NPM1,AURKA,EZR,CCNB2,KIF23,KNTC1,DLGAP5,NDC80,MAPRE2,CHEK2,TPX2,KIF4A,CCDC69,FBXO5,RACGAP1,ANLN,CEP72,CENPN,CENPK,HAUS1,TUBB,ASPM,GOLGA8B
3_Member	GO Biological Processes	GO:0070925	organelle assembly	-5.10212	-3.0296	44/760	CDC20,CENPE,CENPF,KIF11,NEK2,NPM1,RFX2,AURKA,EZR,CCNB2,KIF23,KNTC1,DLGAP5,NDC80,MAPRE2,CHEK2,NLGN1,TPX2,DNAAF11,KIF4A,WIPI2,CCDC69,FBXO5,CCDC113,RACGAP1,VPS36,DCDC2,ANLN,MNS1,CEP72,CENPN,DNAH7,IFT46,KNL1,CENPK,CFAP69,TCTN2,ODAD4,HAUS1,TTC36,TUBB,ASPM,KIF24,GOLGA8B
4_Summary	GO Biological Processes	GO:1903046	meiotic cell cycle process	-15.3974	-12.4821	31/176	BRCA2,BUB1,BUB1B,CCNE1,FANCD2,MYH9,PLK1,RAD51C,AURKA,TOP2A,TTK,CCNB2,TRIP13,NCAPD2,SMC4,NDC80,SMC2,PTTG2,EHMT2,NCAPH,FBXO5,PSMC3IP,NDC1,SPIRE1,KIF18A,NUF2,BRIP1,MASTL,SGO2,SGO1,ASPM,NEK2,RAD51AP1,MNS1
4_Member	GO Biological Processes	GO:1903046	meiotic cell cycle process	-15.3974	-12.4821	31/176	BRCA2,BUB1,BUB1B,CCNE1,FANCD2,MYH9,PLK1,RAD51C,AURKA,TOP2A,TTK,CCNB2,TRIP13,NCAPD2,SMC4,NDC80,SMC2,PTTG2,EHMT2,NCAPH,FBXO5,PSMC3IP,NDC1,SPIRE1,KIF18A,NUF2,BRIP1,MASTL,SGO2,SGO1,ASPM
4_Member	GO Biological Processes	GO:0140013	meiotic nuclear division	-14.7876	-11.9724	29/160	BRCA2,BUB1,BUB1B,CCNE1,FANCD2,PLK1,RAD51C,AURKA,TOP2A,TTK,CCNB2,TRIP13,SMC4,NDC80,SMC2,PTTG2,EHMT2,NCAPH,FBXO5,PSMC3IP,NDC1,SPIRE1,KIF18A,NUF2,BRIP1,MASTL,SGO2,SGO1,ASPM
4_Member	GO Biological Processes	GO:0051321	meiotic cell cycle	-14.1031	-11.3796	34/236	BRCA2,BUB1,BUB1B,CCNE1,FANCD2,MYH9,NEK2,PLK1,RAD51C,AURKA,TOP2A,TTK,CCNB2,TRIP13,NCAPD2,SMC4,NDC80,SMC2,RAD51AP1,PTTG2,EHMT2,NCAPH,FBXO5,PSMC3IP,MNS1,NDC1,SPIRE1,KIF18A,NUF2,BRIP1,MASTL,SGO2,SGO1,ASPM
4_Member	GO Biological Processes	GO:0045132	meiotic chromosome segregation	-11.8492	-9.23494	20/93	BUB1,BUB1B,CCNE1,FANCD2,PLK1,RAD51C,TOP2A,TTK,TRIP13,SMC4,SMC2,PTTG2,EHMT2,NCAPH,PSMC3IP,NDC1,NUF2,BRIP1,SGO2,SGO1
4_Member	GO Biological Processes	GO:0070192	chromosome organization involved in meiotic cell cycle	-9.83733	-7.38274	16/72	BUB1,BUB1B,CCNE1,FANCD2,RAD51C,TRIP13,NCAPD2,SMC4,SMC2,EHMT2,NCAPH,PSMC3IP,NDC1,BRIP1,SGO2,SGO1
4_Member	GO Biological Processes	GO:0007127	meiosis I	-7.83001	-5.47896	18/124	BRCA2,CCNE1,FANCD2,PLK1,RAD51C,AURKA,TOP2A,CCNB2,TRIP13,NDC80,PTTG2,EHMT2,FBXO5,PSMC3IP,NDC1,BRIP1,SGO2,SGO1
4_Member	GO Biological Processes	GO:0061982	meiosis I cell cycle process	-7.7186	-5.38895	18/126	BRCA2,CCNE1,FANCD2,PLK1,RAD51C,AURKA,TOP2A,CCNB2,TRIP13,NDC80,PTTG2,EHMT2,FBXO5,PSMC3IP,NDC1,BRIP1,SGO2,SGO1
4_Member	GO Biological Processes	GO:0045143	homologous chromosome segregation	-5.69685	-3.54329	11/65	CCNE1,FANCD2,PLK1,TRIP13,PTTG2,EHMT2,PSMC3IP,NDC1,BRIP1,SGO2,SGO1
4_Member	GO Biological Processes	GO:0007129	homologous chromosome pairing at meiosis	-3.14332	-1.33946	7/53	CCNE1,FANCD2,TRIP13,EHMT2,PSMC3IP,NDC1,BRIP1
4_Member	GO Biological Processes	GO:0007131	reciprocal meiotic recombination	-2.33938	-0.728289	6/55	FANCD2,RAD51C,TOP2A,TRIP13,PSMC3IP,BRIP1
4_Member	GO Biological Processes	GO:0140527	reciprocal homologous recombination	-2.33938	-0.728289	6/55	FANCD2,RAD51C,TOP2A,TRIP13,PSMC3IP,BRIP1
4_Member	GO Biological Processes	GO:0035825	homologous recombination	-2.26253	-0.685955	6/57	FANCD2,RAD51C,TOP2A,TRIP13,PSMC3IP,BRIP1
5_Summary	KEGG Pathway	hsa04110	Cell cycle	-14.7434	-11.9408	26/126	BUB1,BUB1B,CCNA2,CCNB1,CCNE1,CDK1,CDC6,CDC20,CDC25C,CDK6,CDKN2D,CHEK1,E2F5,MAD2L1,MCM3,MCM4,MYC,ORC1,PLK1,TTK,CDC45,CCNB2,PTTG2,CHEK2,ORC6,CDC26,H2AZ1,HMGB2,STMN1,RFC3,RRM2,TOP2A,SMC2,KIF4A,ANLN,BRCA2,FEN1,IGHMBP2,PCLAF,WDHD1,POLG2,DONSON,DTL,MCM10,TWNK,FAM111A,DTD1,GEN1,FAM111B,CLSPN,PSMC3,FBXO5,BRCA1,CASP7,E2F7,BRIP1,CDCA5,ESCO2,RUVBL1,RUVBL2,POT1,H3C6,DCLRE1B
5_Member	KEGG Pathway	hsa04110	Cell cycle	-14.7434	-11.9408	26/126	BUB1,BUB1B,CCNA2,CCNB1,CCNE1,CDK1,CDC6,CDC20,CDC25C,CDK6,CDKN2D,CHEK1,E2F5,MAD2L1,MCM3,MCM4,MYC,ORC1,PLK1,TTK,CDC45,CCNB2,PTTG2,CHEK2,ORC6,CDC26
5_Member	WikiPathways	WP2446	Retinoblastoma gene in cancer	-14.4288	-11.6731	22/88	CCNA2,CCNB1,CCNE1,CDK1,CDK6,CHEK1,H2AZ1,HMGB2,STMN1,MCM3,MCM4,MYC,ORC1,RFC3,RRM2,TOP2A,TTK,CDC45,CCNB2,SMC2,KIF4A,ANLN
5_Member	WikiPathways	WP179	Cell cycle	-12.2411	-9.60197	23/122	BUB1,CCNA2,CCNB1,CCNE1,CDK1,CDC6,CDC20,CDC25C,CDK6,CDKN2D,CHEK1,E2F5,MCM3,MCM4,MYC,ORC1,PLK1,TTK,CDC45,CCNB2,PTTG2,CHEK2,ORC6
5_Member	GO Biological Processes	GO:0006260	DNA replication	-9.43692	-6.99333	25/195	BRCA2,CCNE1,CDK1,CDC6,CHEK1,FEN1,IGHMBP2,MCM3,MCM4,ORC1,RFC3,RRM2,CDC45,PCLAF,WDHD1,POLG2,ORC6,DONSON,DTL,MCM10,TWNK,FAM111A,DTD1,GEN1,FAM111B
5_Member	Reactome Gene Sets	R-HSA-176187	Activation of ATR in response to replication stress	-8.54412	-6.16122	11/36	CDC6,CDC25C,CHEK1,MCM3,MCM4,ORC1,RFC3,CDC45,ORC6,MCM10,CLSPN
5_Member	Reactome Gene Sets	R-HSA-453279	Mitotic G1 phase and G1/S transition	-7.34038	-5.03509	19/148	CCNA2,CCNB1,CCNE1,CDK1,CDC6,CDK6,CDKN2D,E2F5,MCM3,MCM4,MYC,ORC1,PSMC3,RRM2,TOP2A,CDC45,ORC6,FBXO5,MCM10
5_Member	GO Biological Processes	GO:0006261	DNA-dependent DNA replication	-6.75344	-4.49312	17/130	BRCA2,CCNE1,CDC6,FEN1,MCM3,MCM4,ORC1,RFC3,CDC45,WDHD1,POLG2,ORC6,DONSON,MCM10,TWNK,FAM111A,GEN1
5_Member	Reactome Gene Sets	R-HSA-69205	G1/S-Specific Transcription	-6.11415	-3.90419	8/28	CCNE1,CDK1,CDC6,E2F5,ORC1,RRM2,CDC45,FBXO5
5_Member	Reactome Gene Sets	R-HSA-69206	G1/S Transition	-6.03281	-3.82914	16/130	CCNA2,CCNB1,CCNE1,CDK1,CDC6,E2F5,MCM3,MCM4,MYC,ORC1,PSMC3,RRM2,CDC45,ORC6,FBXO5,MCM10
5_Member	Canonical Pathways	M40	PID E2F PATHWAY	-6.01942	-3.82195	12/73	BRCA1,CASP7,CCNA2,CCNE1,CDK1,CDC6,E2F5,MCM3,MYC,ORC1,RRM2,E2F7
5_Member	GO Biological Processes	GO:0006270	DNA replication initiation	-5.98491	-3.79659	8/29	CCNE1,CDC6,MCM3,MCM4,ORC1,CDC45,ORC6,MCM10
5_Member	Reactome Gene Sets	R-HSA-69481	G2/M Checkpoints	-5.84732	-3.67673	18/167	BRCA1,CCNB1,CDK1,CDC6,CDC25C,CHEK1,MCM3,MCM4,ORC1,PSMC3,RFC3,CDC45,CCNB2,CHEK2,ORC6,MCM10,CLSPN,BRIP1
5_Member	WikiPathways	WP45	G1 to S cell cycle control	-5.76617	-3.60417	11/64	CCNB1,CCNE1,CDK1,CDK6,CDKN2D,MCM3,MCM4,MYC,ORC1,CDC45,ORC6
5_Member	Reactome Gene Sets	R-HSA-69242	S Phase	-4.81767	-2.78696	16/161	CCNA2,CCNE1,CDC6,E2F5,FEN1,MCM3,MCM4,MYC,ORC1,PSMC3,RFC3,CDC45,ORC6,CDCA5,ESCO2,CDC26
5_Member	WikiPathways	WP466	DNA replication	-4.68741	-2.66911	8/42	CDC6,MCM3,MCM4,ORC1,RFC3,CDC45,ORC6,MCM10
5_Member	Reactome Gene Sets	R-HSA-68962	Activation of the pre-replicative complex	-4.57976	-2.57746	7/32	CDC6,MCM3,MCM4,ORC1,CDC45,ORC6,MCM10
5_Member	GO Biological Processes	GO:0033260	nuclear DNA replication	-4.34893	-2.36773	6/24	BRCA2,FEN1,MCM3,MCM4,CDC45,DONSON
5_Member	GO Biological Processes	GO:0044786	cell cycle DNA replication	-4.24027	-2.2738	6/25	BRCA2,FEN1,MCM3,MCM4,CDC45,DONSON
5_Member	GO Biological Processes	GO:0032392	DNA geometric change	-4.17649	-2.21897	11/93	HMGB2,IGHMBP2,MCM3,MCM4,RFC3,CDC45,RUVBL1,RUVBL2,POT1,TWNK,BRIP1
5_Member	Reactome Gene Sets	R-HSA-69239	Synthesis of DNA	-3.82332	-1.9096	12/119	CCNA2,CCNE1,CDC6,FEN1,MCM3,MCM4,ORC1,PSMC3,RFC3,CDC45,ORC6,CDC26
5_Member	GO Biological Processes	GO:0032508	DNA duplex unwinding	-3.74454	-1.84124	10/87	IGHMBP2,MCM3,MCM4,RFC3,CDC45,RUVBL1,RUVBL2,POT1,TWNK,BRIP1
5_Member	GO Biological Processes	GO:1902969	mitotic DNA replication	-3.57428	-1.70616	4/12	BRCA2,MCM3,MCM4,CDC45
5_Member	Reactome Gene Sets	R-HSA-69306	DNA Replication	-3.43235	-1.57982	15/190	CCNA2,CCNE1,CDC6,FEN1,H2AZ1,MCM3,MCM4,ORC1,PSMC3,RFC3,CDC45,H3C6,ORC6,MCM10,CDC26
5_Member	Reactome Gene Sets	R-HSA-69052	Switching of origins to a post-replicative state	-2.98076	-1.20811	9/90	CCNA2,CCNE1,CDC6,MCM3,MCM4,ORC1,PSMC3,ORC6,CDC26
5_Member	Reactome Gene Sets	R-HSA-69190	DNA strand elongation	-2.77466	-1.05972	5/31	FEN1,MCM3,MCM4,RFC3,CDC45
5_Member	GO Biological Processes	GO:0022616	DNA strand elongation	-2.66218	-0.972551	4/20	MCM3,MCM4,RFC3,DCLRE1B
5_Member	GO Biological Processes	GO:0006268	DNA unwinding involved in DNA replication	-2.50281	-0.840819	4/22	MCM3,MCM4,CDC45,TWNK
5_Member	Reactome Gene Sets	R-HSA-176974	Unwinding of DNA	-2.4982	-0.840819	3/11	MCM3,MCM4,CDC45
5_Member	Reactome Gene Sets	R-HSA-68949	Orc1 removal from chromatin	-2.43253	-0.787812	7/70	CCNA2,CDC6,MCM3,MCM4,ORC1,PSMC3,ORC6
5_Member	GO Biological Processes	GO:0000727	double-strand break repair via break-induced replication	-2.38247	-0.756292	3/12	MCM3,MCM4,CDC45
5_Member	GO Biological Processes	GO:0006271	DNA strand elongation involved in DNA replication	-2.09442	-0.557297	3/15	MCM3,MCM4,RFC3
5_Member	Reactome Gene Sets	R-HSA-69002	DNA Replication Pre-Initiation	-2.02545	-0.504844	10/147	CDC6,H2AZ1,MCM3,MCM4,ORC1,PSMC3,CDC45,H3C6,ORC6,MCM10
6_Summary	GO Biological Processes	GO:0045787	positive regulation of cell cycle	-13.2327	-10.5392	39/329	BRCA2,CCNB1,CDK1,CDC6,CDC25C,CHEK1,ECT2,FEN1,MAD2L1,MYC,NKX3-1,NPM1,RAD51C,RRM2,STIL,AURKA,KIF23,KIF20B,DLGAP5,KIF14,CITED2,NDC80,SPAG5,RAD51AP1,CIT,CHEK2,FBXO5,RACGAP1,DYNC1LI1,DTL,RCC2,E2F8,DBF4B,FAM83D,SLF1,PSRC1,CDCA5,E2F7,GEN1
6_Member	GO Biological Processes	GO:0045787	positive regulation of cell cycle	-13.2327	-10.5392	39/329	BRCA2,CCNB1,CDK1,CDC6,CDC25C,CHEK1,ECT2,FEN1,MAD2L1,MYC,NKX3-1,NPM1,RAD51C,RRM2,STIL,AURKA,KIF23,KIF20B,DLGAP5,KIF14,CITED2,NDC80,SPAG5,RAD51AP1,CIT,CHEK2,FBXO5,RACGAP1,DYNC1LI1,DTL,RCC2,E2F8,DBF4B,FAM83D,SLF1,PSRC1,CDCA5,E2F7,GEN1
6_Member	GO Biological Processes	GO:0090068	positive regulation of cell cycle process	-12.756	-10.0995	33/247	CCNB1,CDK1,CDC6,CDC25C,ECT2,FEN1,MAD2L1,NPM1,RAD51C,RRM2,STIL,AURKA,KIF23,KIF20B,DLGAP5,KIF14,NDC80,SPAG5,RAD51AP1,CIT,CHEK2,FBXO5,RACGAP1,DYNC1LI1,DTL,RCC2,E2F8,DBF4B,FAM83D,SLF1,CDCA5,E2F7,GEN1
6_Member	GO Biological Processes	GO:1902751	positive regulation of cell cycle G2/M phase transition	-6.87759	-4.60645	9/31	CCNB1,CDK1,CDC25C,NPM1,RAD51C,FBXO5,DTL,RCC2,DBF4B
6_Member	GO Biological Processes	GO:1901989	positive regulation of cell cycle phase transition	-6.36215	-4.13604	16/123	CCNB1,CDK1,CDC6,CDC25C,NPM1,RAD51C,RRM2,STIL,DLGAP5,CHEK2,FBXO5,DTL,RCC2,DBF4B,FAM83D,CDCA5
6_Member	GO Biological Processes	GO:0010971	positive regulation of G2/M transition of mitotic cell cycle	-6.11415	-3.90419	8/28	CCNB1,CDK1,CDC25C,RAD51C,FBXO5,DTL,RCC2,DBF4B
6_Member	GO Biological Processes	GO:0045931	positive regulation of mitotic cell cycle	-5.4261	-3.30213	15/128	BRCA2,CCNB1,CDK1,CDC6,CDC25C,NKX3-1,RAD51C,RRM2,STIL,DLGAP5,FBXO5,DTL,RCC2,DBF4B,CDCA5
6_Member	GO Biological Processes	GO:1901992	positive regulation of mitotic cell cycle phase transition	-5.283	-3.17686	13/100	CCNB1,CDK1,CDC6,CDC25C,RAD51C,RRM2,STIL,DLGAP5,FBXO5,DTL,RCC2,DBF4B,CDCA5
7_Summary	Canonical Pathways	M129	PID PLK1 PATHWAY	-13.1561	-10.4907	16/46	BUB1,BUB1B,CCNB1,CDK1,CDC20,CDC25C,CENPE,ECT2,PLK1,AURKA,NDC80,TPX2,FBXO5,CLSPN,CENPU,SGO1,CCNE1,MAD2L1,CCNB2,PTTG2,CPEB4,CDC26,CCNA2,PDE3B,PIK3CD,NEK2,PSMC3,MASTL,BIRC3,BRCA1,SIAH2,TRAF6,PRMT3,IVNS1ABP,GTPBP4,FANCI,TTC36,RELA
7_Member	Canonical Pathways	M129	PID PLK1 PATHWAY	-13.1561	-10.4907	16/46	BUB1,BUB1B,CCNB1,CDK1,CDC20,CDC25C,CENPE,ECT2,PLK1,AURKA,NDC80,TPX2,FBXO5,CLSPN,CENPU,SGO1
7_Member	KEGG Pathway	hsa04114	Oocyte meiosis	-5.30053	-3.19189	15/131	BUB1,CCNB1,CCNE1,CDK1,CDC20,CDC25C,MAD2L1,PLK1,AURKA,CCNB2,PTTG2,FBXO5,CPEB4,SGO1,CDC26
7_Member	KEGG Pathway	hsa04914	Progesterone-mediated oocyte maturation	-5.18656	-3.09273	13/102	BUB1,CCNA2,CCNB1,CDK1,CDC25C,MAD2L1,PDE3B,PIK3CD,PLK1,AURKA,CCNB2,CPEB4,CDC26
7_Member	Reactome Gene Sets	R-HSA-174143	APC/C-mediated degradation of cell cycle proteins	-5.1403	-3.05845	12/88	BUB1B,CCNA2,CCNB1,CDK1,CDC20,MAD2L1,NEK2,PLK1,PSMC3,AURKA,FBXO5,CDC26
7_Member	Reactome Gene Sets	R-HSA-453276	Regulation of mitotic cell cycle	-5.1403	-3.05845	12/88	BUB1B,CCNA2,CCNB1,CDK1,CDC20,MAD2L1,NEK2,PLK1,PSMC3,AURKA,FBXO5,CDC26
7_Member	WikiPathways	WP4240	Regulation of sister chromatid separation at the metaphase-anaphase transition	-4.21141	-2.24854	5/16	BUB1,BUB1B,CDC20,CENPE,MAD2L1
7_Member	Reactome Gene Sets	R-HSA-176814	Activation of APC/C and APC/C:Cdc20 mediated degradation of mitotic proteins	-4.19597	-2.23489	10/77	BUB1B,CCNA2,CCNB1,CDK1,CDC20,MAD2L1,NEK2,PLK1,PSMC3,CDC26
7_Member	CORUM	CORUM:190	Mitotic checkpoint complex (MCC)	-4.04877	-2.1137	3/4	BUB1B,CDC20,MAD2L1
7_Member	Reactome Gene Sets	R-HSA-176408	Regulation of APC/C activators between G1/S and early anaphase	-4.00662	-2.07491	10/81	BUB1B,CCNA2,CCNB1,CDK1,CDC20,MAD2L1,PLK1,PSMC3,FBXO5,CDC26
7_Member	Reactome Gene Sets	R-HSA-176409	APC/C:Cdc20 mediated degradation of mitotic proteins	-3.52339	-1.66243	9/76	BUB1B,CCNA2,CCNB1,CDK1,CDC20,MAD2L1,NEK2,PSMC3,CDC26
7_Member	GO Biological Processes	GO:1904666	regulation of ubiquitin protein ligase activity	-3.30517	-1.477	5/24	CDC20,MAD2L1,PLK1,FBXO5,MASTL
7_Member	Reactome Gene Sets	R-HSA-179409	APC-Cdc20 mediated degradation of Nek2A	-3.13591	-1.3394	5/26	BUB1B,CDC20,MAD2L1,NEK2,CDC26
7_Member	Reactome Gene Sets	R-HSA-179419	APC:Cdc20 mediated degradation of cell cycle proteins prior to satisfation of the cell cycle checkpoint	-2.92754	-1.16857	8/74	BUB1B,CCNA2,CDK1,CDC20,MAD2L1,NEK2,PSMC3,CDC26
7_Member	GO Biological Processes	GO:0031396	regulation of protein ubiquitination	-2.92009	-1.16336	15/213	BIRC3,BRCA1,BUB1B,CDC20,MAD2L1,PLK1,SIAH2,TRAF6,PRMT3,IVNS1ABP,GTPBP4,FBXO5,FANCI,MASTL,TTC36
7_Member	GO Biological Processes	GO:1903321	negative regulation of protein modification by small protein conjugation or removal	-2.78212	-1.05972	9/96	BUB1B,CDC20,MAD2L1,RELA,PRMT3,IVNS1ABP,GTPBP4,FBXO5,TTC36
7_Member	GO Biological Processes	GO:1903320	regulation of protein modification by small protein conjugation or removal	-2.71798	-1.01376	16/246	BIRC3,BRCA1,BUB1B,CDC20,MAD2L1,PLK1,RELA,SIAH2,TRAF6,PRMT3,IVNS1ABP,GTPBP4,FBXO5,FANCI,MASTL,TTC36
7_Member	Reactome Gene Sets	R-HSA-141405	Inhibition of the proteolytic activity of APC/C required for the onset of anaphase by mitotic spindle checkpoint components	-2.58019	-0.908365	4/21	BUB1B,CDC20,MAD2L1,CDC26
7_Member	Reactome Gene Sets	R-HSA-141430	Inactivation of APC/C via direct inhibition of the APC/C complex	-2.58019	-0.908365	4/21	BUB1B,CDC20,MAD2L1,CDC26
7_Member	GO Biological Processes	GO:0031397	negative regulation of protein ubiquitination	-2.57359	-0.903596	8/84	BUB1B,CDC20,MAD2L1,PRMT3,IVNS1ABP,GTPBP4,FBXO5,TTC36
7_Member	GO Biological Processes	GO:0051444	negative regulation of ubiquitin-protein transferase activity	-2.50281	-0.840819	4/22	BUB1B,CDC20,MAD2L1,FBXO5
7_Member	GO Biological Processes	GO:1904668	positive regulation of ubiquitin protein ligase activity	-2.4982	-0.840819	3/11	CDC20,PLK1,MASTL
7_Member	Reactome Gene Sets	R-HSA-174184	Cdc20:Phospho-APC/C mediated degradation of Cyclin A	-2.33086	-0.724791	7/73	BUB1B,CCNA2,CDK1,CDC20,MAD2L1,PSMC3,CDC26
7_Member	GO Biological Processes	GO:0051438	regulation of ubiquitin-protein transferase activity	-2.3005	-0.703594	6/56	BUB1B,CDC20,MAD2L1,PLK1,FBXO5,MASTL
8_Summary	GO Biological Processes	GO:0006974	cellular response to DNA damage stimulus	-12.6588	-10.011	59/709	BRCA1,BRCA2,CASP3,CDK1,CDKN2D,CHEK1,FOXN3,ERCC8,FANCD2,FANCB,FEN1,HMGB2,IGHMBP2,MCM3,MCM4,MYC,NPAS2,NPM1,PLK1,PMAIP1,RAD51C,RFC3,TOP2A,TRAF6,UNG,CDC45,RUVBL1,TRIP13,SUSD6,PCLAF,PARP2,YAP1,RAD51AP1,RUVBL2,WDHD1,CHEK2,POLG2,SMUG1,UBE2T,DONSON,DTL,PARPBP,NEIL3,MCM10,METTL3,HMCES,FAM111A,CLSPN,MOAP1,DCLRE1B,WDR76,BRIP1,SLF1,MASTL,CDCA5,E2F7,ESCO2,RBM24,GEN1,CCNE1,CDC6,CENPF,HELLS,KPNA2,LOX,ORC1,EHMT2…
8_Member	GO Biological Processes	GO:0006974	cellular response to DNA damage stimulus	-12.6588	-10.011	59/709	BRCA1,BRCA2,CASP3,CDK1,CDKN2D,CHEK1,FOXN3,ERCC8,FANCD2,FANCB,FEN1,HMGB2,IGHMBP2,MCM3,MCM4,MYC,NPAS2,NPM1,PLK1,PMAIP1,RAD51C,RFC3,TOP2A,TRAF6,UNG,CDC45,RUVBL1,TRIP13,SUSD6,PCLAF,PARP2,YAP1,RAD51AP1,RUVBL2,WDHD1,CHEK2,POLG2,SMUG1,UBE2T,DONSON,DTL,PARPBP,NEIL3,MCM10,METTL3,HMCES,FAM111A,CLSPN,MOAP1,DCLRE1B,WDR76,BRIP1,SLF1,MASTL,CDCA5,E2F7,ESCO2,RBM24,GEN1
8_Member	GO Biological Processes	GO:0006259	DNA metabolic process	-11.2824	-8.69915	56/703	BRCA1,BRCA2,CCNE1,CDK1,CDC6,CDKN2D,CENPF,CHEK1,ERCC8,FANCD2,FANCB,FEN1,HELLS,HMGB2,IGHMBP2,KPNA2,LOX,MCM3,MCM4,NPM1,ORC1,RAD51C,RFC3,TOP2A,UNG,CDC45,RUVBL1,TRIP13,PCLAF,PARP2,RAD51AP1,RUVBL2,EHMT2,WDHD1,CHEK2,POLG2,SMUG1,ORC6,POT1,UBE2T,PSMC3IP,DONSON,DTL,PARPBP,NEIL3,MCM10,HMCES,FAM111A,CLSPN,DCLRE1B,DCTPP1,BRIP1,CDCA5,ESCO2,TET3,GEN1
8_Member	GO Biological Processes	GO:0006281	DNA repair	-9.07297	-6.6658	40/469	BRCA1,BRCA2,CDK1,CDKN2D,CHEK1,ERCC8,FANCD2,FANCB,FEN1,HMGB2,IGHMBP2,MCM3,MCM4,NPM1,RAD51C,RFC3,UNG,CDC45,RUVBL1,TRIP13,PCLAF,PARP2,RAD51AP1,RUVBL2,WDHD1,CHEK2,POLG2,SMUG1,UBE2T,DTL,PARPBP,NEIL3,HMCES,FAM111A,CLSPN,DCLRE1B,BRIP1,CDCA5,ESCO2,GEN1
8_Member	Reactome Gene Sets	R-HSA-73894	DNA Repair	-7.43338	-5.12012	30/335	BRCA1,BRCA2,CCNA2,CHEK1,ERCC8,FANCD2,FANCB,FEN1,H2AZ1,KPNA2,RAD51C,RFC3,SUMO3,UNG,RUVBL1,PCLAF,PARP2,RAD51AP1,COPS6,CHEK2,SMUG1,POT1,UBE2T,DTL,FANCI,NEIL3,CLSPN,DCLRE1B,BRIP1,GEN1
8_Member	GO Biological Processes	GO:0006302	double-strand break repair	-6.78396	-4.51646	21/193	BRCA1,BRCA2,ERCC8,FANCD2,FANCB,FEN1,HMGB2,MCM3,MCM4,RAD51C,CDC45,TRIP13,PARP2,RAD51AP1,CHEK2,HMCES,DCLRE1B,BRIP1,CDCA5,ESCO2,GEN1
8_Member	WikiPathways	WP4946	DNA repair pathways, full network	-5.73504	-3.57868	15/121	BRCA1,BRCA2,CHEK1,ERCC8,FANCD2,FANCB,FEN1,RAD51C,RFC3,UNG,PARP2,SMUG1,FANCI,NEIL3,BRIP1
8_Member	GO Biological Processes	GO:0006310	DNA recombination	-5.23963	-3.13722	20/221	BRCA1,BRCA2,FANCD2,FANCB,FEN1,HMGB2,IGHMBP2,MCM3,MCM4,RAD51C,TOP2A,UNG,CDC45,RUVBL1,TRIP13,RAD51AP1,RUVBL2,PSMC3IP,BRIP1,GEN1
8_Member	Canonical Pathways	M1	PID FANCONI PATHWAY	-5.22444	-3.12572	9/47	BRCA1,BRCA2,CHEK1,FANCD2,FANCB,RFC3,UBE2T,FANCI,BRIP1
8_Member	KEGG Pathway	hsa03460	Fanconi anemia pathway	-3.87252	-1.95559	8/54	BRCA1,BRCA2,FANCD2,FANCB,RAD51C,UBE2T,FANCI,BRIP1
8_Member	Reactome Gene Sets	R-HSA-5693579	Homologous DNA Pairing and Strand Exchange	-3.78295	-1.8756	7/42	BRCA1,BRCA2,CHEK1,RAD51C,RFC3,RAD51AP1,BRIP1
8_Member	Reactome Gene Sets	R-HSA-5693568	Resolution of D-loop Structures through Holliday Junction Intermediates	-3.52816	-1.66432	6/33	BRCA1,BRCA2,RAD51C,RAD51AP1,BRIP1,GEN1
8_Member	Reactome Gene Sets	R-HSA-5693532	DNA Double-Strand Break Repair	-3.50564	-1.64609	14/167	BRCA1,BRCA2,CCNA2,CHEK1,FEN1,KPNA2,RAD51C,RFC3,PARP2,RAD51AP1,CHEK2,CLSPN,BRIP1,GEN1
8_Member	Reactome Gene Sets	R-HSA-5693537	Resolution of D-Loop Structures	-3.45432	-1.60039	6/34	BRCA1,BRCA2,RAD51C,RAD51AP1,BRIP1,GEN1
8_Member	Reactome Gene Sets	R-HSA-9675135	Diseases of DNA repair	-3.45432	-1.60039	6/34	BRCA1,BRCA2,RAD51C,RAD51AP1,NEIL3,BRIP1
8_Member	Reactome Gene Sets	R-HSA-9675136	Diseases of DNA Double-Strand Break Repair	-3.30517	-1.477	5/24	BRCA1,BRCA2,RAD51C,RAD51AP1,BRIP1
8_Member	Reactome Gene Sets	R-HSA-9701192	Defective HDR through Homologous Recombination (HRR) due to BRCA1 loss-of-function	-3.30517	-1.477	5/24	BRCA1,BRCA2,RAD51C,RAD51AP1,BRIP1
8_Member	Reactome Gene Sets	R-HSA-9701193	Defective HDR through Homologous Recombination (HRR) due to PALB2 loss of function	-3.30517	-1.477	5/24	BRCA1,BRCA2,RAD51C,RAD51AP1,BRIP1
8_Member	Reactome Gene Sets	R-HSA-9704331	Defective HDR through Homologous Recombination Repair (HRR) due to PALB2 loss of BRCA1 binding function	-3.30517	-1.477	5/24	BRCA1,BRCA2,RAD51C,RAD51AP1,BRIP1
8_Member	Reactome Gene Sets	R-HSA-9704646	Defective HDR through Homologous Recombination Repair (HRR) due to PALB2 loss of BRCA2/RAD51/RAD51C binding function	-3.30517	-1.477	5/24	BRCA1,BRCA2,RAD51C,RAD51AP1,BRIP1
8_Member	Reactome Gene Sets	R-HSA-5693538	Homology Directed Repair	-3.22806	-1.41158	12/138	BRCA1,BRCA2,CCNA2,CHEK1,FEN1,RAD51C,RFC3,PARP2,RAD51AP1,CLSPN,BRIP1,GEN1
8_Member	Reactome Gene Sets	R-HSA-5685942	HDR through Homologous Recombination (HRR)	-3.2159	-1.40451	8/67	BRCA1,BRCA2,CHEK1,RAD51C,RFC3,RAD51AP1,BRIP1,GEN1
8_Member	GO Biological Processes	GO:0000724	double-strand break repair via homologous recombination	-3.15011	-1.345	10/103	BRCA1,BRCA2,FANCB,FEN1,MCM3,MCM4,RAD51C,CDC45,RAD51AP1,GEN1
8_Member	Reactome Gene Sets	R-HSA-5693554	Resolution of D-loop Structures through Synthesis-Dependent Strand Annealing (SDSA)	-3.13591	-1.3394	5/26	BRCA1,BRCA2,RAD51C,RAD51AP1,BRIP1
8_Member	Reactome Gene Sets	R-HSA-5693616	Presynaptic phase of homologous DNA pairing and strand exchange	-3.12174	-1.32894	6/39	BRCA1,BRCA2,CHEK1,RAD51C,RFC3,BRIP1
8_Member	GO Biological Processes	GO:0000725	recombinational repair	-3.0847	-1.29553	10/105	BRCA1,BRCA2,FANCB,FEN1,MCM3,MCM4,RAD51C,CDC45,RAD51AP1,GEN1
8_Member	Reactome Gene Sets	R-HSA-5693567	HDR through Homologous Recombination (HRR) or Single Strand Annealing (SSA)	-2.34583	-0.730729	10/132	BRCA1,BRCA2,CCNA2,CHEK1,RAD51C,RFC3,RAD51AP1,CLSPN,BRIP1,GEN1
8_Member	Reactome Gene Sets	R-HSA-6783310	Fanconi Anemia Pathway	-2.27772	-0.696699	5/40	FANCD2,FANCB,UBE2T,FANCI,DCLRE1B
9_Summary	GO Biological Processes	GO:1902749	regulation of cell cycle G2/M phase transition	-10.5824	-8.0682	20/108	BRCA1,CCNB1,CDK1,CDC6,CDC25C,CENPF,CHEK1,FOXN3,NPM1,ORC1,PLK1,RAD51C,AURKA,KIF14,FBXO5,DONSON,DTL,RCC2,CLSPN,DBF4B,BRCA2,FANCD2,FEN1,CDC45,CHEK2,FANCI,BRIP1,CCNA2,RFC3,E2F7
9_Member	GO Biological Processes	GO:1902749	regulation of cell cycle G2/M phase transition	-10.5824	-8.0682	20/108	BRCA1,CCNB1,CDK1,CDC6,CDC25C,CENPF,CHEK1,FOXN3,NPM1,ORC1,PLK1,RAD51C,AURKA,KIF14,FBXO5,DONSON,DTL,RCC2,CLSPN,DBF4B
9_Member	GO Biological Processes	GO:0010389	regulation of G2/M transition of mitotic cell cycle	-10.5324	-8.03082	19/97	BRCA1,CCNB1,CDK1,CDC6,CDC25C,CENPF,CHEK1,FOXN3,ORC1,PLK1,RAD51C,AURKA,KIF14,FBXO5,DONSON,DTL,RCC2,CLSPN,DBF4B
9_Member	WikiPathways	WP4016	DNA IR-damage and cellular response via ATR	-6.3453	-4.12247	13/81	BRCA1,BRCA2,CDK1,CDC25C,CHEK1,FANCD2,FEN1,PLK1,CDC45,CHEK2,FANCI,CLSPN,BRIP1
9_Member	GO Biological Processes	GO:0044818	mitotic G2/M transition checkpoint	-6.09851	-3.89171	10/48	BRCA1,CDK1,CDC6,CHEK1,FOXN3,ORC1,PLK1,DONSON,DTL,CLSPN
9_Member	Canonical Pathways	M46	PID ATR PATHWAY	-5.94438	-3.75906	9/39	BRCA2,CCNA2,CDC6,CDC25C,CHEK1,FANCD2,PLK1,RFC3,CLSPN
9_Member	GO Biological Processes	GO:0031570	DNA integrity checkpoint signaling	-5.48383	-3.35725	14/111	BRCA1,CDK1,CDC6,CHEK1,FOXN3,FANCD2,ORC1,PLK1,CDC45,CHEK2,DONSON,DTL,CLSPN,BRIP1
9_Member	GO Biological Processes	GO:0044774	mitotic DNA integrity checkpoint signaling	-5.41047	-3.28909	12/83	BRCA1,CDK1,CDC6,CHEK1,FOXN3,FANCD2,ORC1,PLK1,CHEK2,DONSON,DTL,CLSPN
9_Member	GO Biological Processes	GO:0007095	mitotic G2 DNA damage checkpoint signaling	-5.31139	-3.20023	8/35	BRCA1,CDK1,CHEK1,FOXN3,PLK1,DONSON,DTL,CLSPN
9_Member	GO Biological Processes	GO:0010972	negative regulation of G2/M transition of mitotic cell cycle	-5.0384	-2.97275	10/62	BRCA1,CDK1,CDC6,CHEK1,FOXN3,ORC1,PLK1,DONSON,DTL,CLSPN
9_Member	GO Biological Processes	GO:1902750	negative regulation of cell cycle G2/M phase transition	-4.91176	-2.8661	10/64	BRCA1,CDK1,CDC6,CHEK1,FOXN3,ORC1,PLK1,DONSON,DTL,CLSPN
9_Member	GO Biological Processes	GO:0044773	mitotic DNA damage checkpoint signaling	-4.09973	-2.15098	10/79	BRCA1,CDK1,CHEK1,FOXN3,FANCD2,PLK1,CHEK2,DONSON,DTL,CLSPN
9_Member	GO Biological Processes	GO:0042770	signal transduction in response to DNA damage	-3.95429	-2.03085	13/133	BRCA1,BRCA2,CDK1,CHEK1,FOXN3,FANCD2,PLK1,CHEK2,DONSON,DTL,CLSPN,BRIP1,E2F7
9_Member	GO Biological Processes	GO:0000077	DNA damage checkpoint signaling	-3.77299	-1.86721	11/103	BRCA1,CDK1,CHEK1,FOXN3,FANCD2,PLK1,CHEK2,DONSON,DTL,CLSPN,BRIP1
10_Summary	Canonical Pathways	M14	PID AURORA B PATHWAY	-10.5325	-8.03082	13/39	BUB1,STMN1,NPM1,AURKA,KIF23,NCAPD2,SMC4,NDC80,SMC2,NCAPH,RACGAP1,NCAPG,SGO1,CCNB1,CDK1,CCNB2,PLK1,CDCA5,HELLS,HMGB2,IGHMBP2,MCM3,MCM4,NAP1L4,RFC3,TOP2A,CDC45,H3C6,RUVBL1,RUVBL2,KAT6B,POT1,ASF1B,TWNK,BRIP1,KIF4A,FEN1,NEK2,SLF1
10_Member	Canonical Pathways	M14	PID AURORA B PATHWAY	-10.5325	-8.03082	13/39	BUB1,STMN1,NPM1,AURKA,KIF23,NCAPD2,SMC4,NDC80,SMC2,NCAPH,RACGAP1,NCAPG,SGO1
10_Member	Reactome Gene Sets	R-HSA-2514853	Condensation of Prometaphase Chromosomes	-10.2027	-7.72529	8/11	CCNB1,CDK1,CCNB2,NCAPD2,SMC4,SMC2,NCAPH,NCAPG
10_Member	CORUM	CORUM:10	Condensin I complex	-7.73832	-5.40447	5/5	NCAPD2,SMC4,SMC2,NCAPH,NCAPG
10_Member	CORUM	CORUM:157	Condensin I complex	-7.73832	-5.40447	5/5	NCAPD2,SMC4,SMC2,NCAPH,NCAPG
10_Member	CORUM	CORUM:167	Condensin I complex	-7.73832	-5.40447	5/5	NCAPD2,SMC4,SMC2,NCAPH,NCAPG
10_Member	GO Biological Processes	GO:1905821	positive regulation of chromosome condensation	-7.73832	-5.40447	5/5	NCAPD2,SMC4,SMC2,NCAPH,NCAPG
10_Member	GO Biological Processes	GO:0007076	mitotic chromosome condensation	-6.65645	-4.41013	7/17	PLK1,NCAPD2,SMC4,SMC2,NCAPH,NCAPG,CDCA5
10_Member	CORUM	CORUM:159	Condensin I-PARP-1-XRCC1 complex	-6.43677	-4.20403	5/7	NCAPD2,SMC4,SMC2,NCAPH,NCAPG
10_Member	GO Biological Processes	GO:0071103	DNA conformation change	-5.88057	-3.70414	26/314	CDK1,HELLS,HMGB2,IGHMBP2,MCM3,MCM4,NAP1L4,NPM1,PLK1,RFC3,TOP2A,CDC45,H3C6,RUVBL1,NCAPD2,SMC4,SMC2,RUVBL2,NCAPH,KAT6B,POT1,ASF1B,TWNK,NCAPG,BRIP1,CDCA5
10_Member	GO Biological Processes	GO:0030261	chromosome condensation	-5.56349	-3.42363	9/43	CDK1,PLK1,TOP2A,NCAPD2,SMC4,SMC2,NCAPH,NCAPG,CDCA5
10_Member	GO Biological Processes	GO:0060623	regulation of chromosome condensation	-5.13562	-3.05845	5/11	NCAPD2,SMC4,SMC2,NCAPH,NCAPG
10_Member	GO Biological Processes	GO:0010032	meiotic chromosome condensation	-5.03344	-2.97005	4/6	NCAPD2,SMC4,SMC2,NCAPH
10_Member	GO Biological Processes	GO:0006323	DNA packaging	-3.26977	-1.44683	16/218	CDK1,HELLS,HMGB2,NAP1L4,NPM1,PLK1,TOP2A,H3C6,NCAPD2,SMC4,SMC2,NCAPH,KAT6B,ASF1B,NCAPG,CDCA5
10_Member	CORUM	CORUM:49	DNMT3B complex	-3.13464	-1.3394	3/7	SMC4,SMC2,KIF4A
10_Member	GO Biological Processes	GO:2001252	positive regulation of chromosome organization	-2.98076	-1.20811	9/90	FEN1,NEK2,NCAPD2,SMC4,SMC2,NCAPH,POT1,NCAPG,SLF1
11_Summary	GO Biological Processes	GO:0051383	kinetochore organization	-10.3346	-7.83917	10/20	CENPE,CENPF,KNTC1,DLGAP5,SMC4,NDC80,SMC2,CENPN,CENPK,NUF2,CENPI,HELLS,CENPO,BRF1,HMGB2,MYC,NAP1L4,NPM1,RAD51C,CDC45,H3C6,RUVBL1,RUVBL2,KAT6B,ASF1B,POLR1E
11_Member	GO Biological Processes	GO:0051383	kinetochore organization	-10.3346	-7.83917	10/20	CENPE,CENPF,KNTC1,DLGAP5,SMC4,NDC80,SMC2,CENPN,CENPK,NUF2
11_Member	GO Biological Processes	GO:0034508	centromere complex assembly	-7.4669	-5.14959	9/27	CENPE,CENPF,CENPI,HELLS,KNTC1,DLGAP5,CENPN,CENPK,CENPO
11_Member	GO Biological Processes	GO:0071824	protein-DNA complex subunit organization	-5.79204	-3.62433	22/240	CENPE,CENPF,CENPI,BRF1,HELLS,HMGB2,MYC,NAP1L4,NPM1,RAD51C,CDC45,H3C6,RUVBL1,KNTC1,DLGAP5,RUVBL2,KAT6B,ASF1B,CENPN,CENPK,POLR1E,CENPO
11_Member	GO Biological Processes	GO:0065004	protein-DNA complex assembly	-5.74684	-3.58768	19/187	CENPE,CENPF,CENPI,BRF1,HELLS,HMGB2,NAP1L4,NPM1,RAD51C,CDC45,H3C6,KNTC1,DLGAP5,KAT6B,ASF1B,CENPN,CENPK,POLR1E,CENPO
11_Member	GO Biological Processes	GO:0051382	kinetochore assembly	-5.68353	-3.53824	6/15	CENPE,CENPF,KNTC1,DLGAP5,CENPN,CENPK
12_Summary	GO Biological Processes	GO:0007143	female meiotic nuclear division	-10.2814	-7.798	12/33	PLK1,RAD51C,AURKA,TOP2A,TTK,CCNB2,TRIP13,NDC80,NCAPH,FBXO5,SPIRE1,MASTL,ASPM,BRCA2,MYC,PDE3A,METTL3,MYH9
12_Member	GO Biological Processes	GO:0007143	female meiotic nuclear division	-10.2814	-7.798	12/33	PLK1,RAD51C,AURKA,TOP2A,TTK,CCNB2,TRIP13,NDC80,NCAPH,FBXO5,SPIRE1,MASTL
12_Member	GO Biological Processes	GO:0007057	spindle assembly involved in female meiosis I	-6.18967	-3.97009	4/4	AURKA,CCNB2,NDC80,FBXO5
12_Member	GO Biological Processes	GO:0090306	meiotic spindle assembly	-6.02113	-3.82195	5/8	AURKA,CCNB2,NDC80,FBXO5,ASPM
12_Member	GO Biological Processes	GO:0007292	female gamete generation	-5.86068	-3.68718	17/150	BRCA2,MYC,PDE3A,PLK1,RAD51C,AURKA,TOP2A,TTK,CCNB2,TRIP13,NDC80,NCAPH,FBXO5,METTL3,SPIRE1,MASTL,ASPM
12_Member	GO Biological Processes	GO:0000212	meiotic spindle organization	-5.68353	-3.53824	6/15	MYH9,AURKA,CCNB2,NDC80,FBXO5,ASPM
12_Member	GO Biological Processes	GO:0007056	spindle assembly involved in female meiosis	-5.50063	-3.37143	4/5	AURKA,CCNB2,NDC80,FBXO5
12_Member	GO Biological Processes	GO:0007144	female meiosis I	-4.71128	-2.68681	5/13	AURKA,CCNB2,TRIP13,NDC80,FBXO5
13_Summary	GO Biological Processes	GO:0044770	cell cycle phase transition	-9.14954	-6.73227	23/171	CCNA2,CCNB1,CCNE1,CCNF,CDK1,CDC25C,CDK6,CHEK1,MYC,PLK1,AURKA,BRSK2,CCNB2,MELK,NDC80,TACC3,PIM2,CIT,CHEK2,CCNJ,MASTL,IQGAP3,E2F7,BRCA2,CENPF,NEK2,BUB1,RELA,TUBA1A,PLPP1,GDF15,YAP1,BRCA1,CASP3,FANCD2,PMAIP1,MIR17HG,RRM2,SIVA1,NPM1,E2F8,SLC25A6,E2F5,PIK3CD,MCU,RFC3,EHMT2,TPX2,FANCI,BRIP1,COX20,BUB1B,CDC20,MAD2L1,PTTG2,CDC26,LBR
13_Member	GO Biological Processes	GO:0044770	cell cycle phase transition	-9.14954	-6.73227	23/171	CCNA2,CCNB1,CCNE1,CCNF,CDK1,CDC25C,CDK6,CHEK1,MYC,PLK1,AURKA,BRSK2,CCNB2,MELK,NDC80,TACC3,PIM2,CIT,CHEK2,CCNJ,MASTL,IQGAP3,E2F7
13_Member	GO Biological Processes	GO:0044772	mitotic cell cycle phase transition	-8.86086	-6.46356	22/162	CCNA2,CCNB1,CCNE1,CCNF,CDK1,CDC25C,CDK6,CHEK1,MYC,PLK1,AURKA,BRSK2,CCNB2,MELK,TACC3,PIM2,CIT,CHEK2,CCNJ,MASTL,IQGAP3,E2F7
13_Member	GO Biological Processes	GO:0044839	cell cycle G2/M phase transition	-8.25835	-5.88938	13/57	CCNA2,CDK1,CDC25C,CHEK1,PLK1,AURKA,BRSK2,CCNB2,MELK,NDC80,CIT,CHEK2,MASTL
13_Member	Canonical Pathways	M176	PID FOXM1 PATHWAY	-8.00395	-5.64404	11/40	BRCA2,CCNA2,CCNB1,CCNE1,CDK1,CENPF,MYC,NEK2,PLK1,CCNB2,CHEK2
13_Member	Canonical Pathways	M19	PID P73PATHWAY	-7.34742	-5.03816	14/79	BRCA2,BUB1,CCNA2,CCNB1,CDK1,CDK6,CHEK1,MYC,PLK1,RELA,TUBA1A,PLPP1,GDF15,YAP1
13_Member	WikiPathways	WP707	DNA damage response	-7.19645	-4.89508	13/69	BRCA1,CASP3,CCNB1,CCNE1,CDK1,CDC25C,CDK6,CHEK1,FANCD2,MYC,PMAIP1,CCNB2,CHEK2
13_Member	GO Biological Processes	GO:0000086	G2/M transition of mitotic cell cycle	-6.632	-4.38911	11/53	CCNA2,CDK1,CDC25C,CHEK1,PLK1,AURKA,BRSK2,MELK,CIT,CHEK2,MASTL
13_Member	WikiPathways	WP1530	miRNA regulation of DNA damage response	-6.43063	-4.20122	14/93	BRCA1,CASP3,CCNB1,CCNE1,CDK1,CDC25C,CDK6,CHEK1,FANCD2,MYC,PMAIP1,CCNB2,CHEK2,MIR17HG
13_Member	KEGG Pathway	hsa04115	p53 signaling pathway	-5.18701	-3.09273	11/73	CASP3,CCNB1,CCNE1,CDK1,CDK6,CHEK1,PMAIP1,RRM2,CCNB2,SIVA1,CHEK2
13_Member	Reactome Gene Sets	R-HSA-6791312	TP53 Regulates Transcription of Cell Cycle Genes	-5.14528	-3.05845	9/48	CCNA2,CCNB1,CCNE1,CDK1,CDC25C,NPM1,AURKA,E2F8,E2F7
13_Member	WikiPathways	WP2516	ATM signaling pathway	-4.85167	-2.81537	8/40	BRCA1,CCNB1,CCNE1,CDK1,CDC25C,CHEK1,FANCD2,CHEK2
13_Member	Reactome Gene Sets	R-HSA-75035	Chk1/Chk2(Cds1) mediated inactivation of Cyclin B:Cdk1 complex	-4.71128	-2.68681	5/13	CCNB1,CDK1,CDC25C,CHEK1,CHEK2
13_Member	KEGG Pathway	hsa04218	Cellular senescence	-3.81361	-1.90149	14/156	SLC25A6,CCNA2,CCNB1,CCNE1,CDK1,CDK6,CHEK1,E2F5,MYC,PIK3CD,RELA,CCNB2,CHEK2,MCU
13_Member	WikiPathways	WP1971	Integrated cancer pathway	-3.52813	-1.66432	7/46	BRCA1,CASP3,CDK1,CHEK1,MYC,PLK1,CHEK2
13_Member	Reactome Gene Sets	R-HSA-3700989	Transcriptional Regulation by TP53	-2.37515	-0.753521	20/365	BRCA1,CCNA2,CCNB1,CCNE1,CDK1,CDC25C,CHEK1,FANCD2,NPM1,PMAIP1,RFC3,AURKA,EHMT2,CHEK2,TPX2,FANCI,E2F8,BRIP1,COX20,E2F7
13_Member	KEGG Pathway	hsa05166	Human T-cell leukemia virus 1 infection	-2.32943	-0.724791	14/222	SLC25A6,BUB1B,CCNA2,CCNE1,CDC20,CHEK1,MAD2L1,MYC,PIK3CD,RELA,CCNB2,PTTG2,CHEK2,CDC26
13_Member	Reactome Gene Sets	R-HSA-69473	G2/M DNA damage checkpoint	-2.2458	-0.673628	8/95	BRCA1,CCNB1,CDK1,CDC25C,CHEK1,RFC3,CHEK2,BRIP1
13_Member	WikiPathways	WP3878	ATM signaling in development and disease	-2.01933	-0.501952	5/46	BUB1,CDK1,CHEK1,LBR,CHEK2
14_Summary	GO Biological Processes	GO:0007098	centrosome cycle	-8.62753	-6.23989	16/86	BRCA1,BRCA2,CDK1,KIF11,NEK2,NPM1,PLK1,STIL,AURKA,PCLAF,NDC80,CEP72,KIAA1614,PARD6B,HAUS1,SGO1,CCNB1,TUBA1A,CCNB2,OPTN,AJUBA,TUBB,CCNA2,CDC25C,CENPF,HMMR,PSMC3,TPX2,TCTN2,KIF24,GABPB1,MEF2D,POLG2,PPRC1,CHCHD3,DNAJC11,TWNK,IFT46
14_Member	GO Biological Processes	GO:0007098	centrosome cycle	-8.62753	-6.23989	16/86	BRCA1,BRCA2,CDK1,KIF11,NEK2,NPM1,PLK1,STIL,AURKA,PCLAF,NDC80,CEP72,KIAA1614,PARD6B,HAUS1,SGO1
14_Member	GO Biological Processes	GO:0031023	microtubule organizing center organization	-7.58117	-5.25979	16/101	BRCA1,BRCA2,CDK1,KIF11,NEK2,NPM1,PLK1,STIL,AURKA,PCLAF,NDC80,CEP72,KIAA1614,PARD6B,HAUS1,SGO1
14_Member	Reactome Gene Sets	R-HSA-2565942	Regulation of PLK1 Activity at G2/M Transition	-5.1403	-3.05845	12/88	CCNB1,CDK1,NEK2,PLK1,AURKA,TUBA1A,CCNB2,OPTN,CEP72,AJUBA,HAUS1,TUBB
14_Member	Reactome Gene Sets	R-HSA-69275	G2/M Transition	-4.86553	-2.82634	18/196	CCNA2,CCNB1,CDK1,CDC25C,CENPF,HMMR,NEK2,PLK1,PSMC3,AURKA,TUBA1A,CCNB2,OPTN,TPX2,CEP72,AJUBA,HAUS1,TUBB
14_Member	Reactome Gene Sets	R-HSA-453274	Mitotic G2-G2/M phases	-4.80545	-2.77683	18/198	CCNA2,CCNB1,CDK1,CDC25C,CENPF,HMMR,NEK2,PLK1,PSMC3,AURKA,TUBA1A,CCNB2,OPTN,TPX2,CEP72,AJUBA,HAUS1,TUBB
14_Member	Reactome Gene Sets	R-HSA-8854518	AURKA Activation by TPX2	-4.39857	-2.4069	10/73	CDK1,HMMR,NEK2,PLK1,AURKA,TUBA1A,TPX2,CEP72,HAUS1,TUBB
14_Member	Reactome Gene Sets	R-HSA-5620912	Anchoring of the basal body to the plasma membrane	-2.7197	-1.01448	9/98	CDK1,NEK2,PLK1,TUBA1A,CEP72,TCTN2,HAUS1,TUBB,KIF24
14_Member	Reactome Gene Sets	R-HSA-380259	Loss of Nlp from mitotic centrosomes	-2.43253	-0.787812	7/70	CDK1,NEK2,PLK1,TUBA1A,CEP72,HAUS1,TUBB
14_Member	Reactome Gene Sets	R-HSA-380284	Loss of proteins required for interphase microtubule organization from the centrosome	-2.43253	-0.787812	7/70	CDK1,NEK2,PLK1,TUBA1A,CEP72,HAUS1,TUBB
14_Member	Reactome Gene Sets	R-HSA-1852241	Organelle biogenesis and maintenance	-2.29725	-0.703376	17/296	CDK1,GABPB1,MEF2D,NEK2,PLK1,TUBA1A,POLG2,PPRC1,CHCHD3,CEP72,DNAJC11,TWNK,IFT46,TCTN2,HAUS1,TUBB,KIF24
14_Member	Reactome Gene Sets	R-HSA-380270	Recruitment of mitotic centrosome proteins and complexes	-2.05741	-0.528729	7/82	CDK1,NEK2,PLK1,TUBA1A,CEP72,HAUS1,TUBB
14_Member	Reactome Gene Sets	R-HSA-380287	Centrosome maturation	-2.05741	-0.528729	7/82	CDK1,NEK2,PLK1,TUBA1A,CEP72,HAUS1,TUBB
15_Summary	GO Biological Processes	GO:0034502	protein localization to chromosome	-8.139	-5.77458	14/69	BRCA2,CDK1,PLK1,TTK,KNTC1,RUVBL2,POT1,ZWILCH,RCC2,KNL1,HASPIN,SLF1,ESCO2,FAM47E
15_Member	GO Biological Processes	GO:0034502	protein localization to chromosome	-8.139	-5.77458	14/69	BRCA2,CDK1,PLK1,TTK,KNTC1,RUVBL2,POT1,ZWILCH,RCC2,KNL1,HASPIN,SLF1,ESCO2,FAM47E
15_Member	GO Biological Processes	GO:0034501	protein localization to kinetochore	-7.11516	-4.82538	7/15	CDK1,TTK,KNTC1,ZWILCH,RCC2,KNL1,HASPIN
15_Member	GO Biological Processes	GO:1903083	protein localization to condensed chromosome	-7.11516	-4.82538	7/15	CDK1,TTK,KNTC1,ZWILCH,RCC2,KNL1,HASPIN
15_Member	GO Biological Processes	GO:0071459	protein localization to chromosome, centromeric region	-5.92299	-3.74066	7/21	CDK1,TTK,KNTC1,ZWILCH,RCC2,KNL1,HASPIN
16_Summary	GO Biological Processes	GO:0033365	protein localization to organelle	-7.97839	-5.62293	47/661	BRCA2,CDK1,CSE1L,TIMM8A,DLG4,INSIG1,KPNA2,IPO5,MAN1A1,MID1,PEX7,PLK1,PEX5,STIL,SORL1,STK3,AURKA,TTK,ZBTB16,UBL4A,KIF20B,KNTC1,OPTN,SPAG5,RUVBL2,MAPRE2,DNAAF11,POT1,HACL1,INVS,VPS36,INSIG2,NEURL1B,ZWILCH,RCC2,KNL1,MOAP1,TCTN2,FAM83D,ODAD4,HASPIN,TOMM40L,SLF1,OSBPL8,ESCO2,TAPT1,FAM47E
16_Member	GO Biological Processes	GO:0033365	protein localization to organelle	-7.97839	-5.62293	47/661	BRCA2,CDK1,CSE1L,TIMM8A,DLG4,INSIG1,KPNA2,IPO5,MAN1A1,MID1,PEX7,PLK1,PEX5,STIL,SORL1,STK3,AURKA,TTK,ZBTB16,UBL4A,KIF20B,KNTC1,OPTN,SPAG5,RUVBL2,MAPRE2,DNAAF11,POT1,HACL1,INVS,VPS36,INSIG2,NEURL1B,ZWILCH,RCC2,KNL1,MOAP1,TCTN2,FAM83D,ODAD4,HASPIN,TOMM40L,SLF1,OSBPL8,ESCO2,TAPT1,FAM47E
16_Member	GO Biological Processes	GO:0072594	establishment of protein localization to organelle	-2.32108	-0.721809	18/319	BRCA2,CSE1L,TIMM8A,KPNA2,IPO5,MAN1A1,PEX7,PEX5,SORL1,STK3,UBL4A,RUVBL2,POT1,HACL1,VPS36,NEURL1B,MOAP1,TOMM40L
17_Summary	WikiPathways	WP2361	Gastric cancer network 1	-7.15928	-4.86181	9/29	CENPF,ECT2,MCM4,AURKA,TOP2A,RUVBL1,KIF20B,TPX2,E2F7
17_Member	WikiPathways	WP2361	Gastric cancer network 1	-7.15928	-4.86181	9/29	CENPF,ECT2,MCM4,AURKA,TOP2A,RUVBL1,KIF20B,TPX2,E2F7
18_Summary	GO Biological Processes	GO:0045859	regulation of protein kinase activity	-6.99314	-4.71091	44/645	ADRB2,CASP3,CCNA2,CCNB1,CCNE1,CCNF,CDC6,CDC25C,CDKN2D,CENPE,DLG3,DLG4,ECT2,FLT1,FLT3,IL6R,IPO5,NPM1,PAK2,PLK1,SDC4,SORL1,STK3,TRAF6,NCK2,RGN,CCNB2,SOCS5,KIF14,TPX2,GTPBP4,TRIB2,CDK5RAP1,CCNJ,FAM20A,CAMK2N1,CLSPN,DEPTOR,AIDA,DBF4B,SPRY4,PSRC1,AJUBA,OSBPL8,EPHA7,IRS1,CDC20,CD200,MYC,NEK2,RFC3,POLG2,POT1,MASTL,SERINC5,LIMK2,NKX3-1,PDE8A,TRPC5,TTK,GDF15,RALBP1,CHEK2,FIZ1,NIBAN1,IQGAP3,MIR128-1
18_Member	GO Biological Processes	GO:0045859	regulation of protein kinase activity	-6.99314	-4.71091	44/645	ADRB2,CASP3,CCNA2,CCNB1,CCNE1,CCNF,CDC6,CDC25C,CDKN2D,CENPE,DLG3,DLG4,ECT2,FLT1,FLT3,IL6R,IPO5,NPM1,PAK2,PLK1,SDC4,SORL1,STK3,TRAF6,NCK2,RGN,CCNB2,SOCS5,KIF14,TPX2,GTPBP4,TRIB2,CDK5RAP1,CCNJ,FAM20A,CAMK2N1,CLSPN,DEPTOR,AIDA,DBF4B,SPRY4,PSRC1,AJUBA,OSBPL8
18_Member	GO Biological Processes	GO:0000079	regulation of cyclin-dependent protein serine/threonine kinase activity	-6.94303	-4.66823	15/98	CASP3,CCNA2,CCNB1,CCNE1,CCNF,CDC6,CDC25C,CDKN2D,IPO5,PLK1,CCNB2,GTPBP4,CDK5RAP1,CCNJ,PSRC1
18_Member	GO Biological Processes	GO:1904029	regulation of cyclin-dependent protein kinase activity	-6.76557	-4.50167	15/101	CASP3,CCNA2,CCNB1,CCNE1,CCNF,CDC6,CDC25C,CDKN2D,IPO5,PLK1,CCNB2,GTPBP4,CDK5RAP1,CCNJ,PSRC1
18_Member	GO Biological Processes	GO:0043549	regulation of kinase activity	-5.7716	-3.60676	46/763	ADRB2,CASP3,CCNA2,CCNB1,CCNE1,CCNF,CDC6,CDC25C,CDKN2D,CENPE,DLG3,DLG4,ECT2,EPHA7,FLT1,FLT3,IL6R,IRS1,IPO5,NPM1,PAK2,PLK1,SDC4,SORL1,STK3,TRAF6,NCK2,RGN,CCNB2,SOCS5,KIF14,TPX2,GTPBP4,TRIB2,CDK5RAP1,CCNJ,FAM20A,CAMK2N1,CLSPN,DEPTOR,AIDA,DBF4B,SPRY4,PSRC1,AJUBA,OSBPL8
18_Member	GO Biological Processes	GO:0071900	regulation of protein serine/threonine kinase activity	-5.00967	-2.95302	27/372	ADRB2,CASP3,CCNA2,CCNB1,CCNE1,CCNF,CDC6,CDC25C,CDKN2D,FLT1,FLT3,IPO5,PLK1,SORL1,STK3,TRAF6,CCNB2,GTPBP4,TRIB2,CDK5RAP1,CCNJ,FAM20A,AIDA,DBF4B,SPRY4,PSRC1,AJUBA
18_Member	GO Biological Processes	GO:0051347	positive regulation of transferase activity	-4.87885	-2.83752	35/559	ADRB2,CCNB1,CDC6,CDC20,CENPE,DLG3,DLG4,ECT2,EPHA7,FLT1,FLT3,IL6R,IRS1,CD200,MYC,NEK2,PAK2,PLK1,RFC3,SDC4,SORL1,STK3,TRAF6,KIF14,POLG2,TPX2,POT1,FAM20A,CLSPN,DBF4B,PSRC1,MASTL,AJUBA,OSBPL8,SERINC5
18_Member	GO Biological Processes	GO:0001934	positive regulation of protein phosphorylation	-3.05206	-1.26667	36/722	ADRB2,CCNB1,CDC6,CENPE,DLG3,DLG4,ECT2,EPHA7,FLT1,FLT3,IL6R,LIMK2,NKX3-1,PAK2,PDE8A,PLK1,SDC4,STK3,TRAF6,TRPC5,TTK,GDF15,KIF14,RALBP1,CHEK2,TPX2,FAM20A,CLSPN,DBF4B,PSRC1,FIZ1,AJUBA,OSBPL8,NIBAN1,IQGAP3,MIR128-1
18_Member	GO Biological Processes	GO:0045860	positive regulation of protein kinase activity	-2.66941	-0.97303	22/393	ADRB2,CCNB1,CDC6,CENPE,DLG3,DLG4,ECT2,FLT1,FLT3,IL6R,PAK2,SDC4,STK3,TRAF6,KIF14,TPX2,FAM20A,CLSPN,DBF4B,PSRC1,AJUBA,OSBPL8
18_Member	GO Biological Processes	GO:0033674	positive regulation of kinase activity	-2.3155	-0.717004	24/473	ADRB2,CCNB1,CDC6,CENPE,DLG3,DLG4,ECT2,EPHA7,FLT1,FLT3,IL6R,IRS1,PAK2,SDC4,STK3,TRAF6,KIF14,TPX2,FAM20A,CLSPN,DBF4B,PSRC1,AJUBA,OSBPL8
19_Summary	Reactome Gene Sets	R-HSA-176417	Phosphorylation of Emi1	-6.97051	-4.69201	5/6	CCNB1,CDK1,CDC20,PLK1,FBXO5,LMNB1,TMPO,LPIN2,LPIN3,LBR,CCNB2,NDC1,RALBP1,CCNF,PTCH1,ORC1,ORC6,H2AZ1,H3C6,SMC4,SMC2,MASTL,CCNA2,CDC25C,CENPF,CHCHD2,TUBA1A,AURKA,CDC26
19_Member	Reactome Gene Sets	R-HSA-176417	Phosphorylation of Emi1	-6.97051	-4.69201	5/6	CCNB1,CDK1,CDC20,PLK1,FBXO5
19_Member	Reactome Gene Sets	R-HSA-4419969	Depolymerisation of the Nuclear Lamina	-5.68353	-3.53824	6/15	CCNB1,CDK1,LMNB1,TMPO,LPIN2,LPIN3
19_Member	Reactome Gene Sets	R-HSA-2995383	Initiation of Nuclear Envelope (NE) Reformation	-4.99174	-2.93731	6/19	CCNB1,CDK1,LBR,LMNB1,TMPO,CCNB2
19_Member	Reactome Gene Sets	R-HSA-2980766	Nuclear Envelope Breakdown	-4.84815	-2.81533	9/52	CCNB1,CDK1,LMNB1,PLK1,TMPO,CCNB2,LPIN2,NDC1,LPIN3
19_Member	Reactome Gene Sets	R-HSA-2980767	Activation of NIMA Kinases NEK9, NEK6, NEK7	-4.67538	-2.6591	4/7	CCNB1,CDK1,PLK1,CCNB2
19_Member	CORUM	CORUM:243	RalBP1-CDC2-CCNB1 complex	-4.64151	-2.63527	3/3	CCNB1,CDK1,RALBP1
19_Member	CORUM	CORUM:5550	CDK1-CCNB1-CCNF complex	-4.64151	-2.63527	3/3	CCNB1,CCNF,CDK1
19_Member	CORUM	CORUM:5551	CDC2-CCNB1-PTCH1 complex	-4.64151	-2.63527	3/3	CCNB1,CDK1,PTCH1
19_Member	Reactome Gene Sets	R-HSA-113507	E2F-enabled inhibition of pre-replication complex formation	-4.38425	-2.40118	4/8	CCNB1,CDK1,ORC1,ORC6
19_Member	Reactome Gene Sets	R-HSA-68875	Mitotic Prophase	-4.25379	-2.28368	14/142	CCNB1,CDK1,H2AZ1,LMNB1,PLK1,TMPO,H3C6,CCNB2,LPIN2,SMC4,SMC2,NDC1,LPIN3,MASTL
19_Member	Reactome Gene Sets	R-HSA-69273	Cyclin A/B1/B2 associated events during G2/M transition	-4.24027	-2.2738	6/25	CCNA2,CCNB1,CDK1,CDC25C,PLK1,CCNB2
19_Member	Reactome Gene Sets	R-HSA-156711	Polo-like kinase mediated events	-4.21141	-2.24854	5/16	CCNB1,CDC25C,CENPF,PLK1,CCNB2
19_Member	GO Biological Processes	GO:1905448	positive regulation of mitochondrial ATP synthesis coupled electron transport	-4.04877	-2.1137	3/4	CCNB1,CDK1,CHCHD2
19_Member	Reactome Gene Sets	R-HSA-69478	G2/M DNA replication checkpoint	-3.66013	-1.77585	3/5	CCNB1,CDK1,CCNB2
19_Member	CORUM	CORUM:310	Cell cycle kinase complex CDC2	-3.3684	-1.52686	3/6	CCNB1,CDK1,CCNB2
19_Member	Reactome Gene Sets	R-HSA-162658	Golgi Cisternae Pericentriolar Stack Reorganization	-3.28816	-1.46391	4/14	CCNB1,CDK1,PLK1,CCNB2
19_Member	GO Biological Processes	GO:1905446	regulation of mitochondrial ATP synthesis coupled electron transport	-3.13464	-1.3394	3/7	CCNB1,CDK1,CHCHD2
19_Member	Reactome Gene Sets	R-HSA-2995410	Nuclear Envelope (NE) Reassembly	-2.88931	-1.14251	8/75	CCNB1,CDK1,LBR,LMNB1,TMPO,TUBA1A,CCNB2,NDC1
19_Member	Reactome Gene Sets	R-HSA-6804114	TP53 Regulates Transcription of Genes Involved in G2 Cell Cycle Arrest	-2.84216	-1.10055	4/18	CCNB1,CDK1,CDC25C,AURKA
19_Member	Reactome Gene Sets	R-HSA-176412	Phosphorylation of the APC/C	-2.66218	-0.972551	4/20	CCNB1,CDK1,PLK1,CDC26
19_Member	Reactome Gene Sets	R-HSA-2465910	MASTL Facilitates Mitotic Progression	-2.62727	-0.947107	3/10	CCNB1,CDK1,MASTL
19_Member	Reactome Gene Sets	R-HSA-113510	E2F mediated regulation of DNA replication	-2.58019	-0.908365	4/21	CCNB1,CDK1,ORC1,ORC6
19_Member	Reactome Gene Sets	R-HSA-174048	APC/C:Cdc20 mediated degradation of Cyclin B	-2.36016	-0.741827	4/24	CCNB1,CDK1,CDC20,CDC26
19_Member	Reactome Gene Sets	R-HSA-2299718	Condensation of Prophase Chromosomes	-2.29823	-0.703594	7/74	CCNB1,CDK1,H2AZ1,PLK1,H3C6,SMC4,SMC2
19_Member	CORUM	CORUM:1005	RC complex during G2/M-phase of cell cycle	-2.27772	-0.696699	3/13	CCNA2,CCNB1,CDK1
20_Summary	GO Biological Processes	GO:0007135	meiosis II	-6.67591	-4.42265	6/11	BUB1,BUB1B,RAD51C,MASTL,SGO2,SGO1,CDC20,PLK1,HASPIN,CDCA5,ESCO2,CDK1
20_Member	GO Biological Processes	GO:0007135	meiosis II	-6.67591	-4.42265	6/11	BUB1,BUB1B,RAD51C,MASTL,SGO2,SGO1
20_Member	GO Biological Processes	GO:0061983	meiosis II cell cycle process	-6.67591	-4.42265	6/11	BUB1,BUB1B,RAD51C,MASTL,SGO2,SGO1
20_Member	GO Biological Processes	GO:0007062	sister chromatid cohesion	-6.01052	-3.81612	10/49	BUB1,BUB1B,CDC20,PLK1,RAD51C,HASPIN,CDCA5,SGO2,SGO1,ESCO2
20_Member	GO Biological Processes	GO:0045144	meiotic sister chromatid segregation	-5.38856	-3.27232	5/10	BUB1,BUB1B,RAD51C,SGO2,SGO1
20_Member	GO Biological Processes	GO:0051177	meiotic sister chromatid cohesion	-5.38856	-3.27232	5/10	BUB1,BUB1B,RAD51C,SGO2,SGO1
20_Member	GO Biological Processes	GO:0070601	centromeric sister chromatid cohesion	-4.38425	-2.40118	4/8	BUB1,BUB1B,SGO2,SGO1
20_Member	GO Biological Processes	GO:0051754	meiotic sister chromatid cohesion, centromeric	-3.66013	-1.77585	3/5	BUB1,BUB1B,SGO2
20_Member	WikiPathways	WP5117	Cohesin complex - Cornelia de Lange syndrome	-3.38312	-1.53474	6/35	CDK1,PLK1,CDCA5,SGO2,SGO1,ESCO2
20_Member	GO Biological Processes	GO:0007064	mitotic sister chromatid cohesion	-2.66218	-0.972551	4/20	CDC20,HASPIN,CDCA5,SGO1

## Sheet: DEGs_CellCycle
Genes Cell Cycle	Log2FC
BRCA1	-1.90355
BRCA2	-2.28007
BUB1	-2.8056
BUB1B	-3.65219
CCNA2	-2.33594
CCNB1	-1.50156
CCNE1	3.4569
CDK1	-2.22025
CDC6	-2.13657
CDC20	-4.93935
CDC25C	-5.55364
CDK6	-1.94541
CDKN2D	-5.9927
CENPE	-2.43486
CENPF	-2.08965
CHEK1	-1.49114
E2F5	-1.28876
FEN1	-2.35003
CENPI	-2.96872
H2AZ1	-1.23227
HMMR	-1.9837
LBR	-1.03056
LMNB1	-1.99339
MAD2L1	-3.31509
MCM3	-2.46728
MCM4	-1.56417
MYC	-1.36807
NEK2	-1.71213
NPM1	-1.22734
ORC1	-6.15707
PLK1	-6.9314
PSMC3	-3.59245
RAD51C	-1.11494
RFC3	-1.57407
RRM2	-2.8172
AURKA	-2.93945
TMPO	-1.49681
TOP2A	-3.2103
TUBA1A	1.93209
CDC45	-5.59671
H3C6	1.06761
RUVBL1	-2.16835
CCNB2	-2.51138
KIF23	-1.52007
LPIN2	-1.24876
KNTC1	-1.50432
NCAPD2	-2.00904
SMC4	-1.70817
OPTN	3.21705
NDC80	-3.32733
SMC2	-1.25549
RUVBL2	-6.60178
ZWINT	-2.24693
CHEK2	-2.50813
TPX2	-1.84334
ANKRD28	1.03513
NCAPH	-3.26084
ORC6	-2.19608
POT1	-1.07331
FBXO5	-2.45814
PSMC3IP	-6.74817
DYNC1LI1	-1.12466
ZWILCH	-1.14385
MCM10	-4.86848
NDC1	-1.24618
CEP72	-3.4545
CENPN	-1.85738
RCC2	-2.03764
KNL1	-3.51788
CLSPN	-2.43385
CENPK	-3.21434
NCAPG	-3.44425
LPIN3	6.52436
CENPO	-3.22177
CENPU	-2.67062
KIF18A	-3.19206
NUF2	-3.11428
BRIP1	-2.96887
MASTL	-1.76385
AJUBA	-2.34856
CDCA5	-5.98586
HAUS1	-2.63157
SGO2	-1.43129
SGO1	-3.012
ESCO2	-3.58932
TUBB	-1.04739
SKA1	-3.19806
CDC26	-4.22628
CCNF	-3.36003
FOXN3	1.0442
ECT2	-1.50817
EML1	-1.89258
FANCD2	-1.87645
KIF11	-2.67142
STMN1	-2.23503
NEK3	-2.93532
STIL	-1.84392
TTK	-2.83403
BRSK2	5.00145
TRIP13	-2.67327
DLGAP5	-2.24795
MELK	-3.81632
KIF14	-2.16431
TACC3	-2.97325
SPAG5	-2.39302
PIM2	3.0278
CIT	-3.68684
WDHD1	-1.42486
KIF4A	-4.01084
RACGAP1	-1.74415
DONSON	-1.56084
DTL	-2.78528
ANLN	-1.90685
CCNJ	1.61629
PBK	-4.17663
E2F8	-2.05777
HASPIN	-6.96364
PSRC1	-4.98342
IQGAP3	-2.13179
E2F7	-3.59366
SKA3	-3.34817
HELLS	-1.05307
MYH9	-1.33368
ZBTB16	-3.91797
FZD7	4.32962
KIF20B	-1.54695
MAPRE2	1.31618
SPIRE1	-1.15633
AKNA	-6.68054
FAM83D	-2.82469
CDCA3	-3.42675
PARD6B	1.0533
CDCA2	-3.66283
ASPM	-2.06864
PTTG2	3.28934
EHMT2	1.927
SRGAP2	1.2754
DIAPH3	-3.8599
KLK3	-4.08265
DLG4	4.22112
KLK2	-3.41362
LIMK2	1.87065
NCF2	3.55184
PAK2	1.17833
ADD3	1.52256
SPTAN1	1.49361
NCK2	2.71251
DOCK4	1.23031
ARHGAP11A	-2.29632
RALBP1	-1.26566
DEPDC1B	-2.70617
ARHGAP22	-4.24289
ARHGAP39	4.47591
ARHGEF39	-3.49529

## Sheet: LNCAP_DEGs processes
#Results from DisGeNET(platform containing one of the largest publicly available collections of genes and variants associated to human diseases and processes)
						*****CHECK BELOW FOR MORE WITH LogP > -6
Category	CategoryID	Description	LogP	Enrichment	Z-score	#TotalGeneInLibrary	#GeneInGO	#GeneInHitList	#GeneInGOAndHitList	%InGO	STDV %InGO	Hits	Log(q-value)
DisGeNET	35	Sloping forehead	-12	5.9	10	30211	149	858	25	2.9	0.57	BRCA1|BRCA2|BUB1|BUB1B|CDK6|CENPE|FANCD2|FANCB|KIF11|RAD51C|STIL|TRIP13|NCAPD2|KIF14|CIT|NCAPH|KAT6B|UBE2T|PSAT1|FANCI|KNL1|TCTN2|BRIP1|ASPM|OCLN	-8.9
DisGeNET	35	Hormone refractory prostate cancer	-9.3	2.6	7.4	30211	683	858	51	5.9	0.81	ADRB2|KLK3|ATP1B1|BRCA1|BRCA2|CASP3|CCNA2|CDK1|CDC20|CENPE|TIMM8A|GATA2|GRB10|IL6R|IRS1|KLK2|KPNA2|LIMK2|MID1|MYC|PIK3CD|PLA2G2A|PLAG1|PLK1|SIAH2|AURKA|TMPO|TMPRSS2|UGT2B15|UGT2B17|KDM6A|DEK|STC2|CCNB2|ZBED1|GDF15|GREB1|DLGAP5|PARP2|YAP1|KIF4A|ATAD2|PSAT1|PCA3|ANLN|CAMK2N1|CIP2A|NCAPG|TRPM8|ELOVL7|NUF2	-6.4
DisGeNET	35	Dilated ventricles (finding)	-9.2	3.1	7.6	30211	427	858	38	4.4	0.7	ADD3|BRCA1|BRCA2|BUB1B|CDK6|ERCC8|DHCR24|EML1|FANCD2|FANCB|MOCS2|TRIM37|PTCH1|RAD51C|STIL|KDM6A|TUBA1A|KIF14|CIT|PLPBP|DNAAF11|SHPK|KIF4A|HIBCH|UBE2T|POMT2|RNF125|FANCI|KNL1|ZSWIM6|ODAD4|JAM3|BRIP1|TAPT1|PHACTR1|ASPM|NEXMIF|OCLN	-6.3
DisGeNET	35	Agenesis of corpus callosum	-9	2.7	7.2	30211	615	858	47	5.5	0.78	BIRC3|BRCA1|BRCA2|BUB1B|CASP3|CCNB1|CDK1|CDK6|CENPF|TIMM8A|DHCR24|EML1|STMN1|MID1|MYC|NEFL|PIK3CD|PLAG1|PMAIP1|PTCH1|RRM2|STIL|ZEB1|TOP2A|KDM6A|ZIC2|TUBA1A|PCLAF|MELK|KIF14|CIT|KAT6B|SMUG1|KIF4A|HIBCH|POMT2|FANCI|PBK|KNL1|ZSWIM6|NDRG4|KREMEN1|MINDY4|MAML2|SKA1|ASPM|MIR17HG	-6.1
DisGeNET	35	Upward slant of palpebral fissure	-8.5	4.1	7.8	30211	216	858	25	2.9	0.57	BRCA1|BRCA2|BUB1B|CDK6|FANCD2|FANCB|KIF11|PEX7|PTCH1|PEX5|RAD51C|STIL|ZIC2|KDM5C|KIF14|MAPRE2|CIT|IL1RAPL1|UBE2T|DONSON|FANCI|KNL1|BRIP1|PIGO|ASPM	-5.6
DisGeNET	35	Sclerocystic Ovaries	-8.3	4.9	8	30211	144	858	20	2.3	0.52	CCNB1|CDC6|DLG4|GAB1|HELLS|HMMR|MAD2L1|PDE3B|RRM2|TOP2A|TTK|TMEFF2|RACGAP1|ANLN|PBK|MANEA|MORN1|LRATD1|ASPM|NMNAT3	-5.5
DisGeNET	35	Cerebral ventriculomegaly	-8	3	7	30211	410	858	35	4.1	0.68	BRCA1|BRCA2|BUB1B|CDK6|DHCR24|EML1|FANCD2|FANCB|MOCS2|TRIM37|PTCH1|RAD51C|STIL|KDM6A|TUBA1A|KIF14|CIT|PLPBP|DNAAF11|SHPK|HIBCH|UBE2T|POMT2|RNF125|FANCI|KNL1|ZSWIM6|ODAD4|JAM3|BRIP1|TAPT1|PHACTR1|ASPM|NEXMIF|OCLN	-5.2
DisGeNET	35	Promyelocytic leukemia	-7.7	3.6	7.1	30211	255	858	26	3	0.59	BRCA1|CASP3|CCNB1|CDK1|CDC25C|CDKN2D|DTNA|MECOM|FANCB|FEN1|FLT3|GATA2|LMNB1|MYC|NPM1|PIK3CD|PMAIP1|RELA|SUMO3|ABCC8|TSHR|ZBTB16|KLK4|PCLAF|EHMT2|PIM2	-4.9
DisGeNET	35	Abnormality of chromosome stability	-7.6	10	9.3	30211	34	858	10	1.2	0.37	BRCA1|BRCA2|FANCD2|FANCB|HELLS|RAD51C|UBE2T|FANCI|CDCA7|BRIP1	-4.9
DisGeNET	35	Fanconi Anemia	-7.4	3	6.7	30211	393	858	33	3.8	0.66	BRCA1|BRCA2|CASP3|CCNB1|CCNE1|CDK1|CHEK1|TIMM8A|MECOM|FANCD2|FANCB|FEN1|STMN1|MCM4|NPM1|PTCH1|RAD51C|RELA|SPTAN1|ZEB1|TTK|EZR|RUVBL1|RUVBL2|CHEK2|UBE2T|DONSON|PARPBP|FANCI|NEIL3|MCM10|DCLRE1B|BRIP1	-4.7
DisGeNET	35	Congenital chromosomal disease	-7.4	2.3	6.3	30211	757	858	50	5.8	0.8	BIRC3|BRCA1|BRCA2|CASP3|CCNE1|CDK6|CHEK1|FOXN3|ERCC8|CYP2E1|MECOM|FANCD2|FANCB|FLT1|FLT3|FUT4|IRS1|STMN1|LBR|MAD2L1|MKI67|CD200|MYC|NPM1|PIK3CD|PLAG1|PTCH1|RAD51C|AURKA|ZEB1|TMPRSS2|DEK|KNTC1|ZNF197|ZWINT|IL1RAPL1|CHEK2|NCAPH|KAT6B|SMUG1|POT1|ZWILCH|FANCI|PBK|DCLRE1B|BRIP1|MAML2|GSTO2|E2F7|CA13	-4.7
DisGeNET	35	Stenosis of duodenum	-7.2	11	9.1	30211	29	858	9	1	0.35	BRCA1|BRCA2|FANCD2|FANCB|RAD51C|CDC45|UBE2T|FANCI|BRIP1	-4.4
DisGeNET	35	Abnormality of the preputium	-7	13	9.5	30211	22	858	8	0.93	0.33	BRCA1|BRCA2|FANCD2|FANCB|RAD51C|UBE2T|FANCI|BRIP1	-4.3
DisGeNET	35	Aplasia/Hypoplasia of the uvula	-7	13	9.5	30211	22	858	8	0.93	0.33	BRCA1|BRCA2|FANCD2|FANCB|RAD51C|UBE2T|FANCI|BRIP1	-4.3
DisGeNET	35	Aplasia/Hypoplasia of fingers	-7	13	9.5	30211	22	858	8	0.93	0.33	BRCA1|BRCA2|FANCD2|FANCB|RAD51C|UBE2T|FANCI|BRIP1	-4.3
DisGeNET	35	Cafe au lait spots, multiple	-6.9	6.9	7.9	30211	61	858	12	1.4	0.4	BRCA1|BRCA2|BUB1|BUB1B|FANCD2|FANCB|RAD51C|KDM5C|TRIP13|UBE2T|FANCI|BRIP1	-4.2
DisGeNET	35	Microphthalmos	-6.8	3	6.4	30211	337	858	29	3.4	0.62	BRCA1|BRCA2|BUB1|BUB1B|CENPF|FANCD2|FANCB|KIF11|MID1|PEX7|PTCH1|RAD51C|ZEB1|TUBA1A|TRIP13|KIF14|YAP1|RALBP1|MAPRE2|UBE2T|POMT2|DONSON|FANCI|FAM111A|TCTN2|BRIP1|ESCO2|TUBB|RBM24	-4.1
DisGeNET	35	Pyridoxine-responsive sideroblastic anemia	-6.7	12	9	30211	24	858	8	0.93	0.33	BRCA1|BRCA2|FANCD2|FANCB|RAD51C|UBE2T|FANCI|BRIP1	-4
DisGeNET	35	Absent testes	-6.7	12	9	30211	24	858	8	0.93	0.33	BRCA1|BRCA2|FANCD2|FANCB|RAD51C|UBE2T|FANCI|BRIP1	-4
DisGeNET	35	Abnormality of femur morphology	-6.6	9.6	8.5	30211	33	858	9	1	0.35	BRCA1|BRCA2|FANCD2|FANCB|RAD51C|GPC6|UBE2T|FANCI|BRIP1	-4
DisGeNET	35	Irregular hyperpigmentation	-6.5	7	7.7	30211	55	858	11	1.3	0.38	BRCA1|BRCA2|FANCD2|FANCB|LBR|RAD51C|MAPRE2|UBE2T|FANCI|BRIP1|TUBB	-3.8
DisGeNET	35	Cryptorchidism	-6.4	2.2	5.8	30211	725	858	46	5.4	0.77	BRCA1|BRCA2|BUB1B|CASP3|CDC6|ERCC8|FANCD2|FANCB|GART|MID1|ORC1|PTCH1|PEX5|RAD51C|KDM5A|VAMP7|KDM6A|ZBTB16|TUBA1A|KDM5C|CDC45|BRSK2|GPC6|IRX5|CITED2|SPAG5|MAPRE2|KAT6B|LPAR3|ORC6|CNTNAP2|HIBCH|UBE2T|POMT2|PARPBP|FANCI|ZSWIM6|GGCT|TCTN2|SPRY4|CDCA7|BRIP1|CKAP2L|ESCO2|TUBB|PHACTR1	-3.8
DisGeNET	35	Myelodysplasia, CTCAE	-6.4	6.2	7.4	30211	68	858	12	1.4	0.4	BRCA1|BRCA2|BUB1|BUB1B|FANCD2|FANCB|GATA2|RAD51C|TRIP13|UBE2T|FANCI|BRIP1	-3.7
DisGeNET	35	Abnormality of the outer ear	-6.3	5.2	7	30211	95	858	14	1.6	0.43	BRCA1|BRCA2|ERCC8|CTH|FANCD2|FANCB|PEX5|RAD51C|MAPRE2|UBE2T|FANCI|BRIP1|ESCO2|TUBB	-3.7
DisGeNET	35	Metastatic Prostate Carcinoma	-6.2	2.8	6	30211	362	858	29	3.4	0.62	ACP3|ADRB2|KLK3|BRCA1|BRCA2|CASP3|CSE1L|GATA2|IL6R|STMN1|MSR1|MYC|NKX3-1|PIK3CD|PLAG1|TMPRSS2|TOP2A|GDF15|KLK4|CITED2|SMUG1|PSAT1|PCA3|SLC45A2|CAMK2N1|TRPM8|E2F8|DIAPH3|PYGO2	-3.6
DisGeNET	35	Clinodactyly of the 5th finger	-6.2	3.1	6.1	30211	284	858	25	2.9	0.57	BRCA1|BRCA2|BUB1|BUB1B|CDC6|CENPE|DPAGT1|MECOM|FANCD2|FANCB|ORC1|PTCH1|RAD51C|CDC45|TRIP13|CITED2|KAT6B|ORC6|WIPI2|UBE2T|DONSON|FANCI|BRIP1|CKAP2L|ESCO2	-3.6
DisGeNET	35	Prostatic Intraepithelial Neoplasias	-6.1	3.4	6.2	30211	230	858	22	2.6	0.54	KLK3|FLT1|MKI67|MYC|DRG1|NEFL|PIK3CD|PLAG1|PLK1|PTMA|MOK|RELA|AURKA|TLR5|TMPRSS2|EZR|ZBED1|GDF15|KLK4|TSPAN13|PSAT1|PCA3	-3.5
DisGeNET	35	Hyperreflexia	-6	2.4	5.7	30211	539	858	37	4.3	0.69	BRCA1|BRCA2|CDK6|DDC|TIMM8A|DPAGT1|FANCD2|FANCB|IGHMBP2|LMNB1|NEK2|PDE6A|PEX5|RAD51C|ATXN7|STIL|SPTAN1|ABCC8|KDM5C|KIF14|CIT|HIBCH|NDUFAF4|UBE2T|PSAT1|ATL1|CHCHD2|GLRX5|FANCI|KNL1|REEP1|TCTN2|JAM3|BRIP1|RFT1|ASPM|OCLN	-3.5
DisGeNET	35	Childhood Medulloblastoma	-6	2.1	5.5	30211	771	858	47	5.5	0.78	ACP3|BRCA1|BRCA2|CASP3|CCNB1|CCNE1|CDK1|CDK6|CDKN2D|CHEK1|EPHA7|FUT4|GAB1|HELLS|IRS1|STMN1|MAP2|MCM3|MCM4|MYC|PIK3CD|PLK1|PTCH1|RELA|AURKA|ABCC8|TOP2A|TTK|KDM6A|EZR|ZIC2|H3C6|MKNK1|MELK|KIF14|YAP1|DCDC2|DTL|MCM10|CIP2A|CDCA7|SMYD4|SKA3|ASPM|MIR128-1|MIR17HG|CDKN2B-AS1	-3.5
DisGeNET	35	Abnormal aortic morphology	-6	9.7	8	30211	29	858	8	0.93	0.33	BRCA1|BRCA2|FANCD2|FANCB|RAD51C|UBE2T|FANCI|BRIP1	-3.4
DisGeNET	35	Prostate cancer, familial	-6	4.6	6.6	30211	116	858	15	1.7	0.45	KLK3|BRCA1|BRCA2|MECOM|KLK2|MSR1|MYC|PLAG1|CHEK2|PSAT1|KNL1|SUGCT|CDCA7|BRIP1|RASSF3	-3.4
DisGeNET	35	Primary microcephaly	-5.9	8.1	7.6	30211	39	858	9	1	0.35	CDK6|CENPE|STIL|NCAPD2|KIF14|CIT|KNL1|ASPM|OCLN	-3.4
DisGeNET	35	Decreased fertility in males	-5.9	9.4	7.9	30211	30	858	8	0.93	0.33	BRCA1|BRCA2|FANCD2|FANCB|RAD51C|UBE2T|FANCI|BRIP1	-3.3
DisGeNET	35	Clubbing of toes	-5.9	9.4	7.9	30211	30	858	8	0.93	0.33	BRCA1|BRCA2|FANCD2|FANCB|RAD51C|UBE2T|FANCI|BRIP1	-3.3
DisGeNET	35	Almond-shaped palpebral fissure	-5.8	7.9	7.5	30211	40	858	9	1	0.35	BRCA1|BRCA2|FANCD2|FANCB|RAD51C|UBE2T|FANCI|BRIP1|SPATA5	-3.3
DisGeNET	35	Recurrent tumor	-5.8	2.2	5.4	30211	735	858	45	5.2	0.76	KLK3|BRCA1|BRCA2|BUB1B|CASP3|CCNB1|CDK1|CDC25C|CENPE|CENPF|FANCD2|FUT4|GPX3|KCNH2|STMN1|MKI67|MYC|NEK2|NPM1|PIK3CD|PLAG1|PLK1|PTCH1|PTMA|PTPN3|RELA|AURKA|ZEB1|TLR5|TOP2A|TRPC5|EZR|MKNK1|ZBED1|GDF15|PCLAF|YAP1|RALBP1|CHEK2|KLF8|SMUG1|SNHG1|PSAT1|FAM83D|MIR17HG	-3.3
DisGeNET	35	Aortic Valve Insufficiency	-5.8	2.7	5.7	30211	377	858	29	3.4	0.62	ADRB2|KLK3|BRCA1|BUB1|BUB1B|CDK1|CTH|CYP2E1|GATA2|LOX|MYC|NCF2|PIK3CD|PLAG1|PLK1|MLX|TMPRSS2|TRIP13|GREB1|SLC35A1|LPAR3|PSAT1|PCA3|JPT1|MOCOS|CAMK2N1|PBK|CIP2A|MIR17HG	-3.3
DisGeNET	35	Progression of prostate cancer	-5.8	2.7	5.7	30211	398	858	30	3.5	0.63	ACP3|KLK3|BRCA1|BRCA2|CASP3|CDC20|DLX1|E2F5|GPX3|TRIM37|MYC|NNMT|NPM1|PIK3CD|PLAG1|PTCH1|AURKA|ZEB1|TMPRSS2|TTK|KDM6A|DEK|ZBED1|GDF15|KLK4|TSPAN13|PSAT1|PRR11|TRPM8|SKA1	-3.3
DisGeNET	35	Short palpebral fissure	-5.8	5	6.6	30211	91	858	13	1.5	0.42	BRCA1|BRCA2|FANCD2|FANCB|ORC1|RAD51C|MAPRE2|KAT6B|UBE2T|DONSON|FANCI|BRIP1|TUBB	-3.2
DisGeNET	35	Metastasis from malignant tumor of prostate	-5.7	2.8	5.7	30211	342	858	27	3.1	0.6	ACP3|ADRB2|KLK3|BRCA1|BRCA2|CASP3|CSE1L|GATA2|IL6R|MSR1|MYC|NKX3-1|PIK3CD|PLAG1|TMPRSS2|TOP2A|GDF15|KLK4|CITED2|PSAT1|PCA3|SLC45A2|CAMK2N1|TRPM8|E2F8|DIAPH3|PYGO2	-3.2
DisGeNET	35	Abnormal carotid artery morphology	-5.6	8.8	7.6	30211	32	858	8	0.93	0.33	BRCA1|BRCA2|FANCD2|FANCB|RAD51C|UBE2T|FANCI|BRIP1	-3.1
DisGeNET	35	Severe intellectual disability	-5.6	2.5	5.5	30211	429	858	31	3.6	0.64	CDK6|DLG3|DPAGT1|EML1|PEX7|PTCH1|PEX5|STIL|SPTAN1|ABCC8|TSHR|EZR|TUBA1A|KDM5C|KIF14|CIT|IL1RAPL1|KAT6B|CNTNAP2|WIPI2|POMT2|SOBP|KNL1|CIP2A|ZSWIM6|PIGO|RFT1|SPATA5|ALG14|ASPM|NEXMIF	-3.1
DisGeNET	35	Micrognathism	-5.6	2.3	5.4	30211	586	858	38	4.4	0.7	BRCA1|BRCA2|BUB1|BUB1B|CDC6|CENPE|CENPF|COL12A1|DHCR24|DPAGT1|FANCD2|FANCB|HELLS|LBR|ORC1|PEX7|PEX5|RAD51C|KDM5C|CDC45|TRIP13|GPC6|MAPRE2|KAT6B|ORC6|UBE2T|PSAT1|DONSON|FANCI|KNL1|TCTN2|CDCA7|BRIP1|PIGO|RFT1|ESCO2|TAPT1|TUBB	-3.1
DisGeNET	35	Meningioma	-5.6	2.2	5.3	30211	634	858	40	4.7	0.72	KLK3|BRCA1|BRCA2|CASP3|CCNB1|CDK1|CDK6|CENPF|DHCR24|FLT1|KIF11|STMN1|MCM3|MCM4|MKI67|MSN|MYC|PIK3CD|PLA2G2A|PTCH1|ZEB1|TOP2A|EZR|XDH|KIF14|PPIF|ZNF197|YAP1|RALBP1|CHEK2|SMUG1|SNHG1|KIF4A|TMEM97|RACGAP1|NDC1|NDRG4|BRIP1|MINDY4|TUBB	-3.1
DisGeNET	35	Lip and Oral Cavity Carcinoma	-5.5	2.1	5.2	30211	734	858	44	5.1	0.75	BUB1B|CASP3|CASP7|CDK1|CDC20|FOXN3|CYP2E1|DPAGT1|ECT2|FLT1|IRS1|KIF11|FADS1|MAD2L1|MSN|MYC|NNMT|NPM1|PIK3CD|PLK1|MOK|RELA|SIAH2|SNTB1|STIM1|AURKA|TRAF6|EZR|ST8SIA4|GDF15|KLK4|POLG2|LPAR3|TMEFF2|KIF4A|DEPDC1B|CENPN|PBK|CIP2A|GGCT|CDCA3|NUF2|ATG10|CDKN2B-AS1	-3
DisGeNET	35	Bicornuate uterus	-5.5	7.2	7	30211	44	858	9	1	0.35	BRCA1|BRCA2|FANCD2|FANCB|RAD51C|UBE2T|FANCI|BRIP1|ESCO2	-3
DisGeNET	35	Adult Medulloblastoma	-5.4	2.1	5.2	30211	762	858	45	5.2	0.76	ACP3|BRCA1|BRCA2|CASP3|CCNB1|CCNE1|CDK1|CDK6|CDKN2D|CHEK1|EPHA7|FUT4|GAB1|HELLS|IRS1|STMN1|MAP2|MCM3|MCM4|MYC|PIK3CD|PLK1|PTCH1|RELA|AURKA|ABCC8|TOP2A|TTK|KDM6A|EZR|H3C6|MKNK1|MELK|KIF14|YAP1|DCDC2|DTL|MCM10|CDCA7|SMYD4|SKA3|ASPM|MIR128-1|MIR17HG|CDKN2B-AS1	-3
DisGeNET	35	Transitional cell carcinoma of bladder	-5.4	2.7	5.5	30211	333	858	26	3	0.59	KLK3|BRCA2|BUB1|BUB1B|CASP3|CCNB1|CHEK1|TIMM8A|FLT1|FUT4|LRP1|MYC|NNMT|PIK3CD|PLAG1|PTCH1|MOK|TOP2A|SPAG5|PSAT1|ANLN|CEP72|PBK|SLC16A10|GSTO2|CDKN2B-AS1	-2.9
DisGeNET	35	Aplasia/Hypoplasia of the radius	-5.4	7	6.9	30211	45	858	9	1	0.35	BRCA1|BRCA2|FANCD2|FANCB|RAD51C|ZBTB16|UBE2T|FANCI|BRIP1	-2.9
DisGeNET	35	Hereditary Prostate Carcinoma	-5.4	7	6.9	30211	45	858	9	1	0.35	KLK3|BRCA1|BRCA2|KLK2|MSR1|PLAG1|CHEK2|PSAT1|BRIP1	-2.9
DisGeNET	35	Microtia, third degree	-5.4	18	9	30211	10	858	5	0.58	0.26	CDC6|FANCB|ORC1|CDC45|ORC6	-2.9
DisGeNET	35	Myelodysplasia	-5.3	3.5	5.8	30211	181	858	18	2.1	0.49	BRCA1|BRCA2|BUB1|BUB1B|MECOM|FANCD2|FANCB|FLT3|GATA2|NPM1|RAD51C|TRAF6|DEK|ZRSR2|TRIP13|UBE2T|FANCI|BRIP1	-2.9
DisGeNET	35	Oestrogen receptor positive breast cancer	-5.3	2.3	5.2	30211	510	858	34	4	0.67	BRCA1|BRCA2|CDK1|CDC20|ECT2|CENPI|IRS1|LOX|MKI67|MSN|MYC|PIK3CD|PTCH1|SIAH2|AURKA|ZEB1|TMPO|TOP2A|UGT2B15|UGT2B17|DEK|STC2|KIF23|PPIF|CITED2|YAP1|CHEK2|SMUG1|TOX3|CIP2A|E2F8|KIF18A|MASTL|E2F7	-2.9
DisGeNET	35	Patellar aplasia	-5.3	12	8.1	30211	17	858	6	0.7	0.28	CDC6|ORC1|CDC45|KAT6B|ORC6|ESCO2	-2.9
DisGeNET	35	FANCONI ANEMIA, COMPLEMENTATION GROUP A (disorder)	-5.3	2.6	5.4	30211	359	858	27	3.1	0.6	BRCA1|BRCA2|CASP3|CCNB1|CDK1|CENPE|CHEK1|TIMM8A|MECOM|FANCD2|FANCB|FEN1|STMN1|NPM1|RAD51C|RELA|SPTAN1|TTK|EZR|CHEK2|UBE2T|DONSON|PARPBP|FANCI|MCM10|DCLRE1B|BRIP1	-2.9
DisGeNET	35	Breast Cancer, Familial	-5.3	3.5	5.7	30211	183	858	18	2.1	0.49	BRCA1|BRCA2|BUB1B|CENPE|CHEK1|FANCD2|FANCB|MSR1|MYC|RAD51C|TTK|CHEK2|TOX3|FANCI|CLSPN|BRIP1|GEN1|MIR17HG	-2.9
DisGeNET	35	Meningioma, benign, no ICD-O subtype	-5.2	2.5	5.3	30211	404	858	29	3.4	0.62	KLK3|BRCA1|BRCA2|CASP3|CCNB1|CDK1|CENPF|DHCR24|KIF11|STMN1|MKI67|MYC|PIK3CD|PTCH1|ZEB1|TOP2A|XDH|PPIF|ZNF197|YAP1|RALBP1|CHEK2|SNHG1|TMEM97|NDC1|NDRG4|BRIP1|MINDY4|TUBB	-2.8
DisGeNET	35	Adult Meningioma	-5.2	2.5	5.3	30211	405	858	29	3.4	0.62	KLK3|BRCA1|BRCA2|CASP3|CCNB1|CDK1|CENPF|DHCR24|KIF11|STMN1|MKI67|MYC|PIK3CD|PTCH1|ZEB1|TOP2A|XDH|PPIF|ZNF197|YAP1|RALBP1|CHEK2|SNHG1|TMEM97|NDC1|NDRG4|BRIP1|MINDY4|TUBB	-2.8
DisGeNET	35	Ataxia Telangiectasia	-5.2	2.6	5.3	30211	384	858	28	3.3	0.61	ADRB2|BIRC3|BRCA1|BRCA2|BUB1|BUB1B|CASP3|CCNB1|CDK1|CDC25C|CHEK1|DLG4|FANCD2|FLT3|IRS1|LBR|LOX|MYC|PIK3CD|PLK1|PTCH1|TOP2A|TSHR|CCNB2|CHEK2|NEIL3|CLSPN|DTD1	-2.8
DisGeNET	35	Cleft Palate	-5.2	2.2	5.1	30211	611	858	38	4.4	0.7	BRCA1|BRCA2|BUB1|BUB1B|CENPF|DHCR24|FANCD2|FANCB|MID1|MYC|ORC1|PEX7|PTCH1|PEX5|RAD51C|MOK|STK3|KDM6A|ZIC2|CDC45|TRIP13|YAP1|MAPRE2|KAT6B|GTPBP4|UBE2T|POMT2|PSAT1|DONSON|FANCI|ZSWIM6|TCTN2|SPRY4|BRIP1|PIGO|ESCO2|TAPT1|TUBB	-2.8
DisGeNET	35	Congenital absence of external ear	-5.1	16	8.5	30211	11	858	5	0.58	0.26	CDC6|FANCB|ORC1|CDC45|ORC6	-2.8
DisGeNET	35	Malignant neoplasm of male breast	-5.1	5.2	6.2	30211	75	858	11	1.3	0.38	BRCA1|BRCA2|CHEK1|MYC|PIK3CD|YAP1|CHEK2|SMUG1|TOX3|GGCT|BRIP1	-2.7
DisGeNET	35	ULNAR HYPOPLASIA	-5	6.3	6.5	30211	50	858	9	1	0.35	BRCA1|BRCA2|FANCD2|FANCB|RAD51C|ZBTB16|UBE2T|FANCI|BRIP1	-2.6
DisGeNET	35	Abnormality of aortic valve	-5	6.3	6.5	30211	50	858	9	1	0.35	BRCA1|BRCA2|FANCD2|FANCB|RAD51C|MLX|UBE2T|FANCI|BRIP1	-2.6
DisGeNET	35	Carcinoma, Transitional Cell	-5	2.1	4.9	30211	623	858	38	4.4	0.7	KLK3|BRCA1|BRCA2|BUB1B|CASP3|CCNA2|CCNE1|CDC20|CHEK1|CYP2E1|TIMM8A|DHCR24|FLT1|GAB1|HMMR|KPNA2|STMN1|MAD2L1|MKI67|CD200|MYC|PIK3CD|PLK1|PMAIP1|PTCH1|RRM2|AURKA|KDM6A|GDF15|KIF20B|DLGAP5|TACC3|CHEK2|SMUG1|MCM10|CIP2A|TRPM8|GSTO2	-2.6
DisGeNET	35	Meckel Diverticulum	-5	5.6	6.2	30211	63	858	10	1.2	0.37	BRCA1|BRCA2|DLG3|FANCD2|FANCB|RAD51C|IL1RAPL1|UBE2T|FANCI|BRIP1	-2.6
DisGeNET	35	Metastatic castration-resistant prostate cancer	-4.9	3.8	5.6	30211	140	858	15	1.7	0.45	ACP3|KLK3|BRCA1|BRCA2|CDC20|MYC|NKX3-1|PIK3CD|PLAG1|TMPRSS2|GDF15|ENDOD1|NCAPH|PSAT1|CIP2A	-2.6
DisGeNET	35	Cortical gyral simplification	-4.9	7.2	6.6	30211	39	858	8	0.93	0.33	CDK6|CENPE|KIF11|KIF14|CIT|PSAT1|DONSON|ASPM	-2.6
DisGeNET	35	Ductal Breast Carcinoma	-4.9	3.2	5.4	30211	196	858	18	2.1	0.49	KLK3|BRCA1|BRCA2|BUB1B|CASP3|CSE1L|FLT1|HMMR|MAD2L1|MKI67|MYC|CTSA|SIAH2|TMPRSS2|EZR|ZNF224|MKNK1|ATL1	-2.5
DisGeNET	35	Abnormal localization of kidney	-4.9	7	6.5	30211	40	858	8	0.93	0.33	BRCA1|BRCA2|FANCD2|FANCB|RAD51C|UBE2T|FANCI|BRIP1	-2.5
DisGeNET	35	Aplasia/Hypoplasia of the iris	-4.8	6.1	6.3	30211	52	858	9	1	0.35	BRCA1|BRCA2|FANCD2|FANCB|RAD51C|UBE2T|FANCI|TCTN2|BRIP1	-2.5
DisGeNET	35	Adenomatous Polyposis Coli	-4.8	2.1	4.9	30211	609	858	37	4.3	0.69	KLK3|BRCA1|BRCA2|CASP3|CCNB1|CCNE1|CDK1|CHEK1|CYP2A7|DLG4|FANCB|FEN1|FUT4|KCNH2|LOX|MKI67|MYC|PIK3CD|PLA2G2A|PLK1|PTCH1|RELA|ZEB1|FZD7|RUVBL1|NDC80|YAP1|MAPRE2|CHEK2|SMUG1|TMEFF2|PSAT1|ANKS1B|AFAP1|FMN1|GEN1|MIR17HG	-2.5
DisGeNET	35	Ovarian Carcinoma	-4.8	2.2	4.9	30211	539	858	34	4	0.67	BIRC3|KLK3|BRCA1|BRCA2|CASP3|CCNE1|CDK1|CDKN2D|TIMM8A|MECOM|FLT1|STMN1|MCM3|MEF2D|MKI67|MYC|PIK3CD|PTCH1|RAD51C|RELA|RFC3|ZEB1|EZR|XDH|FZD7|KLK4|CIT|KLF8|SNHG1|METTL3|TWNK|GGCT|MINDY4|OCLN	-2.5
DisGeNET	35	High-Grade Prostatic Intraepithelial Neoplasia	-4.8	4.1	5.6	30211	111	858	13	1.5	0.42	APOD|KLK3|BRCA2|CHEK1|MKI67|MYC|PIK3CD|ZEB1|TLR5|TMPRSS2|EZR|GDF15|PCA3	-2.5
DisGeNET	35	Ichthyosis, X-Linked	-4.8	3.2	5.3	30211	199	858	18	2.1	0.49	BRCA1|BRCA2|CASP3|CDK1|CDC25C|CHEK1|TIMM8A|MKI67|MYC|PIK3CD|TOP2A|EZR|PUDP|PCLAF|TACC3|CHEK2|SMUG1|DEPDC1B	-2.4
DisGeNET	35	Steroid Sulfatase Deficiency Disease	-4.8	3.3	5.3	30211	181	858	17	2	0.48	BRCA1|BRCA2|CASP3|CDK1|CDC25C|CHEK1|TIMM8A|MKI67|MYC|PIK3CD|TOP2A|EZR|PCLAF|TACC3|CHEK2|SMUG1|DEPDC1B	-2.4
DisGeNET	35	Multiple malignancy	-4.8	3.5	5.4	30211	163	858	16	1.9	0.46	BRCA1|CASP3|CSE1L|FEN1|KPNA2|MYC|NEK2|NUCB2|PIK3CD|RFC3|TMPRSS2|SMC4|YAP1|CHEK2|KIF4A|CDKN2B-AS1	-2.4
DisGeNET	35	Neuronal heterotopia	-4.7	5.3	6	30211	67	858	10	1.2	0.37	CDK6|EML1|STIL|TUBA1A|KIF14|CIT|SMUG1|POMT2|KNL1|ASPM	-2.4
DisGeNET	35	Miller Dieker syndrome	-4.7	3.3	5.3	30211	182	858	17	2	0.48	BRCA1|BRCA2|MECOM|FANCD2|FANCB|FLT1|FLT3|GATA2|CD200|NPM1|PLK1|RAD51C|RELA|CHEK2|UBE2T|FANCI|BRIP1	-2.4
DisGeNET	35	Oligohydramnios	-4.7	3.8	5.5	30211	129	858	14	1.6	0.43	BRCA1|BRCA2|BUB1B|FANCD2|FANCB|RAD51C|KIF14|INVS|UBE2T|DONSON|FANCI|TCTN2|BRIP1|PIGO	-2.4
DisGeNET	35	Prostate cancer recurrent	-4.7	5.9	6.1	30211	54	858	9	1	0.35	ACP3|KLK3|GATA2|NKX3-1|PIK3CD|PLAG1|SMUG1|PSAT1|PCA3	-2.4
DisGeNET	35	Aplasia Cutis Congenita	-4.6	2.4	4.8	30211	393	858	27	3.1	0.6	BIRC3|BRCA1|BRCA2|BUB1B|CASP3|CCNB1|CDK1|TIMM8A|DHCR24|STMN1|MYC|PIK3CD|PLAG1|PMAIP1|RRM2|TOP2A|KDM6A|PCLAF|MELK|SMUG1|PBK|NDRG4|KREMEN1|MINDY4|MAML2|SKA1|MIR17HG	-2.3
DisGeNET	35	Abnormality of the fallopian tube	-4.6	9.6	6.9	30211	22	858	6	0.7	0.28	BRCA1|BRCA2|FANCB|RAD51C|CHEK2|BRIP1	-2.3
DisGeNET	35	Acute Promyelocytic Leukemia	-4.6	2.1	4.7	30211	651	858	38	4.4	0.7	BRCA1|CASP3|CCNA2|CCNB1|CCNE1|CDK1|CDC25C|CDKN2D|DTNA|MECOM|FANCB|FEN1|FLT1|FLT3|FUT4|GATA2|STMN1|LBR|LMNB1|MYC|NPM1|PIK3CD|PMAIP1|RELA|SUMO3|ABCC8|TSHR|KDM6A|ZBTB16|DEK|KLK4|PCLAF|EHMT2|PIM2|CHEK2|WIPI2|AIDA|MIR17HG	-2.3
DisGeNET	35	HER2-positive carcinoma of breast	-4.5	2.7	4.9	30211	288	858	22	2.6	0.54	ADRB2|BRCA1|CCNB1|CDK1|MECOM|FEN1|HOXC4|IRS1|MKI67|MYC|NPAS2|PAK2|PIK3CD|PLK1|KDM5A|TOP2A|EZR|YAP1|PLAAT3|SMUG1|KCTD10|CDKN2B-AS1	-2.2
DisGeNET	35	Autosomal Recessive Primary Microcephaly	-4.5	7.5	6.4	30211	33	858	7	0.82	0.31	CDK6|STIL|TUBA1A|KIF14|CIT|KNL1|ASPM	-2.2
DisGeNET	35	Height	-4.5	2.8	5	30211	249	858	20	2.3	0.52	CDK6|LTBP1|NUCB2|PDE3A|PDE8A|PLAG1|PSMC3|PTCH1|PROCR|POLG2|DTL|CDK5RAP1|NCAPG|CENPO|MAML2|RFT1|LRRC37B|DRAIC|ZNF367|MMP24OS	-2.2
DisGeNET	35	Malignant neoplasm of mouth	-4.5	2	4.6	30211	756	858	42	4.9	0.74	BUB1B|CASP3|CASP7|CDK1|CDC20|FOXN3|CYP2E1|DPAGT1|ECT2|FLT1|KIF11|FADS1|MAD2L1|MSN|MYC|NNMT|NPM1|PIK3CD|PLK1|MOK|RELA|SIAH2|SNTB1|STIM1|AURKA|TRAF6|EZR|ST8SIA4|GDF15|KLK4|POLG2|SMUG1|TMEFF2|KIF4A|DEPDC1B|CENPN|PBK|CIP2A|GGCT|CDCA3|NUF2|CDKN2B-AS1	-2.2
DisGeNET	35	Dilatation of ureter	-4.5	4.9	5.7	30211	72	858	10	1.2	0.37	BRCA1|BRCA2|EPHA7|FANCD2|FANCB|GATA2|RAD51C|UBE2T|FANCI|BRIP1	-2.2
DisGeNET	35	Carcinoma of Male Breast	-4.4	4.5	5.5	30211	87	858	11	1.3	0.38	BRCA1|BRCA2|CHEK1|MKI67|PIK3CD|YAP1|CHEK2|SMUG1|TOX3|GGCT|BRIP1	-2.2
DisGeNET	35	Diffuse Intrinsic Pontine Glioma	-4.4	4.5	5.5	30211	87	858	11	1.3	0.38	BRCA2|CDK6|PIK3CD|PLK1|PTCH1|KDM5A|H3C6|MELK|CHEK2|SMUG1|BRIP1	-2.2
DisGeNET	35	Weight decreased	-4.4	2.7	4.9	30211	271	858	21	2.4	0.53	BIRC3|BRCA1|BRCA2|FANCD2|FANCB|GATA2|NPM1|PEX5|RAD51C|ABCC8|MLX|TSHR|KDM6A|ZBTB16|CDC45|TRIP13|CHEK2|UBE2T|FANCI|BRIP1|CKAP2L	-2.2
DisGeNET	35	Rhabdoid Tumor	-4.4	4.1	5.4	30211	103	858	12	1.4	0.4	BIRC3|MKI67|MYC|NPM1|PIK3CD|PLK1|PMAIP1|STIM1|MELK|SMUG1|CNTNAP2|DCDC2	-2.2
DisGeNET	35	Congenital ear anomaly NOS (disorder)	-4.4	3.6	5.2	30211	137	858	14	1.6	0.43	BRCA1|BRCA2|CTH|FANCD2|FANCB|PEX5|RAD51C|ABCC8|MAPRE2|UBE2T|FANCI|BRIP1|ESCO2|TUBB	-2.2
DisGeNET	35	Orbital separation excessive	-4.4	2.1	4.6	30211	590	858	35	4.1	0.68	BRCA1|BRCA2|BUB1B|CENPF|FANCD2|FANCB|HELLS|LBR|LOX|MID1|MOCS2|TRIM37|PTCH1|PEX5|RAD51C|STIM1|IRX5|CIT|IL1RAPL1|KAT6B|UBE2T|PSAT1|FANCI|KNL1|ZSWIM6|FAM111A|TCTN2|SPRY4|CDCA7|BRIP1|PIGO|ESCO2|TAPT1|TUBB|PHACTR1	-2.1
DisGeNET	35	Acute Myeloid Leukemia, M1	-4.4	3.6	5.2	30211	138	858	14	1.6	0.43	ATP1B1|CASP7|CDK6|MECOM|FANCB|FLT3|FUT4|GATA2|MYC|NPM1|ASMTL|EHMT2|PIM2|SPRY4	-2.1
DisGeNET	35	Chromosomal breakage induced by crosslinking agents	-4.4	18	8	30211	8	858	4	0.47	0.23	BRCA2|FANCD2|FANCI|BRIP1	-2.1
DisGeNET	35	Pancytopenia	-4.4	2.8	4.9	30211	253	858	20	2.3	0.52	BRCA1|BRCA2|BUB1|MECOM|FANCD2|FANCB|FLT1|GATA2|LIPA|MSN|MYH9|NPM1|RAD51C|TRAF6|ZBTB16|DOCK4|UBE2T|MOCOS|FANCI|BRIP1	-2.1
DisGeNET	35	Hydrocephalus	-4.4	2.2	4.6	30211	473	858	30	3.5	0.63	BRCA1|BRCA2|BUB1B|CENPF|DHCR24|E2F5|EML1|FANCD2|FANCB|MYC|PIK3CD|PTCH1|RAD51C|KDM6A|ZIC2|RUVBL1|NDC80|DNAAF11|KIF4A|UBE2T|POMT2|DCDC2|RNF125|FANCI|FAM111A|TCTN2|ODAD4|BRIP1|MINDY4|ESCO2	-2.1
DisGeNET	35	Atrial Septal Defects	-4.3	2.4	4.7	30211	384	858	26	3	0.59	BRCA1|BRCA2|BUB1|BUB1B|CCNA2|COL5A2|CYP2E1|FANCD2|FANCB|KIF11|RAD51C|STIM1|ABCC8|TLL1|KDM6A|CDC45|TRIP13|GPC6|CITED2|WDHD1|KAT6B|CNTNAP2|UBE2T|FANCI|BRIP1|ESCO2	-2.1
DisGeNET	35	Malformations of Cortical Development	-4.3	5.3	5.7	30211	60	858	9	1	0.35	CCNA2|CCNB1|CDK1|PIK3CD|MOK|TUBA1A|CNTNAP2|TUBB|OCLN	-2.1
DisGeNET	35	Slender long bone	-4.3	7	6.1	30211	35	858	7	0.82	0.31	CDC6|BRF1|ORC1|PTCH1|CDC45|ORC6|FAM111A	-2.1
DisGeNET	35	Abnormality of the liver	-4.3	4.7	5.5	30211	75	858	10	1.2	0.37	BRCA1|BRCA2|FANCD2|FANCB|MYC|PEX5|RAD51C|UBE2T|FANCI|BRIP1	-2.1
DisGeNET	35	Secondary malignant neoplasm of bone	-4.3	2	4.5	30211	647	858	37	4.3	0.69	ACP3|KLK3|BRCA1|BRCA2|BUB1|CASP3|CENPF|CHEK1|DHCR24|FLT1|IL6R|KLK2|LOX|MCM3|MYC|DRG1|PIK3CD|PLAG1|MOK|ZEB1|TMPRSS2|TRAF6|UGT8|EZR|GDF15|KLK4|DOCK4|CITED2|YAP1|RALBP1|SMUG1|TOX3|PSAT1|PCA3|SHCBP1|MIRLET7G|OCLN	-2.1
DisGeNET	35	Frontal bossing	-4.3	2.5	4.7	30211	321	858	23	2.7	0.55	BRCA1|BRCA2|BUB1|BUB1B|DHCR24|FANCD2|FANCB|LBR|MID1|MOCS2|TRIM37|ORC1|PEX7|PTCH1|PEX5|RAD51C|TRIP13|GPC6|CNTNAP2|UBE2T|FANCI|BRIP1|CKAP2L	-2.1
DisGeNET	35	Spina Bifida	-4.3	3.1	4.9	30211	179	858	16	1.9	0.46	BRCA1|BRCA2|CASP3|FANCD2|FANCB|LMNB1|CD200|NNMT|PTCH1|RAD51C|ZIC2|UBE2T|PSAT1|FANCI|BRIP1|PRICKLE2	-2
DisGeNET	35	Cutaneous Melanoma	-4.2	2.2	4.5	30211	507	858	31	3.6	0.64	ADRB2|BRCA1|BRCA2|CASP3|CCNF|CDK6|MAP2|MCM3|MCM4|MELTF|MKI67|MSR1|MYC|NEK2|NNMT|PLA2G2A|PLK1|PTCH1|KDM5A|ABCC8|TOP2A|YAP1|CHEK2|SMUG1|SLC45A2|DTL|PBK|CIP2A|MINDY4|MAML2|FMN1	-2
DisGeNET	35	Primary peritoneal carcinoma	-4.2	5.7	5.7	30211	49	858	8	0.93	0.33	ADRB2|BRCA1|BRCA2|STMN1|RAD51C|PARP2|CHEK2|BRIP1	-2
DisGeNET	35	Bone marrow hypocellularity	-4.1	5	5.4	30211	64	858	9	1	0.35	BRCA2|FANCD2|FANCB|GATA2|LBR|RAD51C|UBE2T|FANCI|BRIP1	-1.9
DisGeNET	35	Mantle cell lymphoma	-4.1	2.2	4.4	30211	466	858	29	3.4	0.62	KLK3|CASP3|CCNB1|CDC6|CDC20|CDK6|CHEK1|LBR|MAP2|CD200|MYC|NPM1|PDE3B|PIK3CD|PLAG1|PLK1|PMAIP1|AURKA|ZEB1|MELK|RAD51AP1|PIM2|CHEK2|TPX2|SMUG1|PSAT1|PBK|E2F8|MIR17HG	-1.9
DisGeNET	35	Thick vermilion border	-4.1	4.1	5.1	30211	95	858	11	1.3	0.38	CDC6|ERCC8|KIF11|MOCS2|ORC1|TRAF6|CDC45|CIT|ORC6|PSAT1|RFT1	-1.9
DisGeNET	35	Pachygyria	-4.1	3.5	5	30211	129	858	13	1.5	0.42	CDK6|DHCR24|STIL|TUBA1A|KIF14|CIT|CNTNAP2|POMT2|PSAT1|KNL1|TCTN2|ASPM|OCLN	-1.9
DisGeNET	35	Disease Exacerbation	-4.1	3.2	4.8	30211	166	858	15	1.7	0.45	KLK3|CCNE1|DPAGT1|E2F5|FLT1|MKI67|MYC|ZEB1|TOP2A|PLPP1|YAP1|CHEK2|POLR3K|E2F8|E2F7	-1.9
DisGeNET	35	Exophthalmos	-4.1	2.8	4.7	30211	225	858	18	2.1	0.49	BRCA1|BRCA2|CSE1L|FANCD2|FANCB|IL6R|RAD51C|TSHR|CDC45|CITED2|KAT6B|UBE2T|PSAT1|FANCI|BRIP1|CKAP2L|ESCO2|ASPM	-1.9
DisGeNET	35	Acinar Cell Carcinoma	-4.1	4.9	5.3	30211	65	858	9	1	0.35	KLK3|BRCA2|CENPF|MKI67|CD200|MYC|PLAG1|TMPRSS2|PSAT1	-1.9
DisGeNET	35	Pelvic Cancer	-4	26	8.7	30211	4	858	3	0.35	0.2	BRCA1|BRCA2|SMUG1	-1.9
DisGeNET	35	Acute leukemia	-4	2	4.3	30211	639	858	36	4.2	0.68	BRCA1|BRCA2|CCNA2|CDKN2D|EPHA7|MECOM|FANCD2|FANCB|FLT1|FLT3|FUT4|GATA2|STMN1|LBR|LRP1|MEF2D|CD200|MYC|MYH9|NPM1|PIK3CD|PLK1|KDM5A|STIL|SORL1|TOP2A|UNG|ZRSR2|ZNF197|YAP1|EHMT2|PIM2|SMUG1|BTBD8|MIR17HG|OCLN	-1.9
DisGeNET	35	Precursor T-Cell Lymphoblastic Leukemia-Lymphoma	-4	2	4.2	30211	644	858	36	4.2	0.68	ADD3|BRCA1|BRCA2|CASP3|CDK6|CHEK1|TIMM8A|EML1|MECOM|FANCD2|FANCB|FLT3|IARS1|MYC|NKX3-1|PIK3CD|PLK1|PMAIP1|SIAH2|STIL|STIM1|TAPBP|ZEB1|TRGC1|KDM6A|ZBTB16|DEK|GDF15|SOCS5|SMC4|DEPTOR|MAML2|MCU|HENMT1|ASPM|MIR17HG	-1.8
DisGeNET	35	Refractory anemia with excess blasts in transformation (clinical)	-3.9	14	7.1	30211	10	858	4	0.47	0.23	MECOM|FANCB|FLT3|NPM1	-1.8
DisGeNET	35	Carcinoma of peritoneum	-3.9	14	7.1	30211	10	858	4	0.47	0.23	BRCA1|BRCA2|RAD51C|BRIP1	-1.8
DisGeNET	35	Li-Fraumeni-Like Syndrome	-3.9	14	7.1	30211	10	858	4	0.47	0.23	BRCA1|BRCA2|CHEK2|POT1	-1.8
DisGeNET	35	Luminal A Breast Carcinoma	-3.9	3.2	4.7	30211	153	858	14	1.6	0.43	BRCA1|CASP7|CHEK1|FLT1|HMMR|LOX|MKI67|TMPO|TOP2A|EZR|STC2|MELK|CHEK2|TOX3	-1.7
DisGeNET	35	High grade serous carcinoma	-3.9	3.6	4.8	30211	118	858	12	1.4	0.4	BRCA1|BRCA2|CCNE1|CHEK1|IL6R|STMN1|MAD2L1|PIK3CD|AURKA|TOP2A|KDM6A|CHEK2	-1.7
DisGeNET	35	Congenital exomphalos	-3.8	2.7	4.5	30211	235	858	18	2.1	0.49	BRCA1|BRCA2|COL5A2|FANCD2|FANCB|HELLS|LBR|LRP1|PTCH1|RAD51C|TSHR|GPC6|MAPRE2|UBE2T|FANCI|CDCA7|BRIP1|TUBB	-1.7
DisGeNET	35	Low grade glioma	-3.8	4.1	5	30211	85	858	10	1.2	0.37	CASP3|CHEK1|DUSP5|ECT2|FLT1|FUT4|MYC|YAP1|KIF4A|GALNT7	-1.7
DisGeNET	35	Submucous cleft of hard palate	-3.8	5.1	5.2	30211	55	858	8	0.93	0.33	CDC6|DHCR24|ORC1|CDC45|KAT6B|ORC6|POMT2|PSAT1	-1.7
DisGeNET	35	Abnormality of the hypothalamus-pituitary axis	-3.8	4.5	5.1	30211	70	858	9	1	0.35	BRCA1|BRCA2|FANCD2|FANCB|RAD51C|UBE2T|FANCI|TCTN2|BRIP1	-1.7
DisGeNET	35	Sarcoma of soft tissue	-3.8	2.6	4.4	30211	258	858	19	2.2	0.5	BRCA1|BRCA2|CASP3|CHEK1|DHCR24|GAB1|MAD2L1|MYC|PTCH1|STK3|TOP2A|EZR|GDF15|PCLAF|YAP1|TACC3|SMUG1|DEPDC1B|MINDY4	-1.6
DisGeNET	35	Frontal lobe hypoplasia	-3.8	7	5.7	30211	30	858	6	0.7	0.28	CDK6|STIL|KIF14|CIT|KNL1|ASPM	-1.6
DisGeNET	35	Anus, Imperforate	-3.8	3.3	4.6	30211	139	858	13	1.5	0.42	BRCA1|BRCA2|FANCD2|FANCB|MID1|RAD51C|KDM6A|CDC45|UBE2T|POMT2|FANCI|BRIP1|PIGO	-1.6
DisGeNET	35	Triphalangeal thumb	-3.8	5	5.2	30211	56	858	8	0.93	0.33	BRCA1|BRCA2|FANCD2|FANCB|RAD51C|UBE2T|FANCI|BRIP1	-1.6
DisGeNET	35	Seckel syndrome	-3.8	5	5.2	30211	56	858	8	0.93	0.33	BRCA1|CDC6|CENPE|CENPF|CHEK1|ORC1|ORC6|DONSON	-1.6
DisGeNET	35	Nephroblastoma	-3.8	2	4.1	30211	586	858	33	3.8	0.66	KLK3|BRCA1|BRCA2|BUB1|BUB1B|CASP3|FANCB|FEN1|FLT3|FUT4|GATA2|MKI67|TRIM37|NAP1L4|NEFL|NPM1|PIK3CD|PLAG1|PTCH1|STIL|STIM1|VAMP7|TOP2A|TTK|ZBTB16|ZNF224|DEK|FZD7|MKNK1|TRIP13|IRX5|NDC80|CHEK2	-1.6
DisGeNET	35	Female Breast Carcinoma	-3.8	4.5	5	30211	71	858	9	1	0.35	KLK3|BRCA1|BRCA2|MKI67|MYC|TOP2A|CHEK2|TOX3|BRIP1	-1.6
DisGeNET	35	Choanal Atresia	-3.7	3.7	4.8	30211	104	858	11	1.3	0.38	BRCA1|BRCA2|FANCD2|FANCB|PTCH1|RAD51C|ZIC2|CDC45|UBE2T|FANCI|BRIP1	-1.6
DisGeNET	35	Rhabdomyosarcoma	-3.7	2	4.1	30211	565	858	32	3.7	0.65	BRCA1|BUB1|BUB1B|CASP3|FLT1|IRS1|MEF2D|MKI67|MYC|NPM1|PIK3CD|PLAG1|PLK1|PTCH1|PTMA|MOK|RELA|RRM2|STIM1|EZR|ZBTB16|ST8SIA4|RGN|TRIP13|YAP1|CHEK2|PPRC1|SMUG1|DEPDC1B|GGCT|SPRY4|MIR17HG	-1.6
DisGeNET	35	Embryonal Neoplasm	-3.7	4.9	5.1	30211	57	858	8	0.93	0.33	BRCA2|BUB1B|CCNB1|CDK1|MYC|PIK3CD|STIM1|TRIP13	-1.6
DisGeNET	35	Mature B-Cell Non-Hodgkin Lymphoma	-3.7	8.8	6	30211	20	858	5	0.58	0.26	CHEK1|FANCB|MYC|PIM2|SMUG1	-1.6
DisGeNET	35	HER2-negative breast cancer	-3.7	3.1	4.5	30211	160	858	14	1.6	0.43	BRCA1|BRCA2|CCNE1|MSN|MYC|NPAS2|PIK3CD|PLK1|KDM5A|TOP2A|YAP1|MAGED2|SMUG1|LAPTM4B	-1.6
DisGeNET	35	Malignant Pleural Mesothelioma	-3.7	2.2	4.1	30211	421	858	26	3	0.59	BIRC3|CASP3|CDK1|FEN1|GART|KIF11|STMN1|LBR|MAD2L1|MYC|PIK3CD|PLK1|RELA|AURKA|ZEB1|TSHR|KDM6A|KIF23|NDC80|YAP1|PROCR|PPRC1|SMUG1|SEMA6D|MINDY4|CDCA5	-1.6
DisGeNET	35	Ewings sarcoma	-3.7	2	4.1	30211	517	858	30	3.5	0.63	KLK3|BRCA1|CASP3|CDK6|CHEK1|CSE1L|FLT3|GAB1|GRB10|STMN1|LOX|LRP1|MYC|NPM1|PIK3CD|PLK1|PMAIP1|PTCH1|TMPRSS2|EZR|ZBTB16|YAP1|PPRC1|SMUG1|PSAT1|DTL|PBK|ZNF93|MIRLET7G|MIR17HG	-1.6
DisGeNET	35	Aneuploidy	-3.7	21	7.7	30211	5	858	3	0.35	0.2	KIF11|AURKA|TRIP13	-1.6
DisGeNET	35	Atkin syndrome	-3.7	21	7.7	30211	5	858	3	0.35	0.2	DLG3|EPM2A|IL1RAPL1	-1.6
DisGeNET	35	Acute myeloid leukemia with recurrent genetic abnormality	-3.7	21	7.7	30211	5	858	3	0.35	0.2	MECOM|FLT3|GATA2	-1.6
DisGeNET	35	increased risk of pancreatic cancer	-3.7	21	7.7	30211	5	858	3	0.35	0.2	BRCA1|BRCA2|CHEK2	-1.6
DisGeNET	35	Warburton Anyane Yeboa syndrome	-3.7	21	7.7	30211	5	858	3	0.35	0.2	BUB1|BUB1B|TRIP13	-1.6
DisGeNET	35	Renal hypoplasia/aplasia	-3.7	4.3	4.9	30211	73	858	9	1	0.35	BRCA1|BRCA2|FANCD2|FANCB|RAD51C|KDM6A|UBE2T|FANCI|BRIP1	-1.6
DisGeNET	35	MRSA - Methicillin resistant Staphylococcus aureus infection	-3.7	2.7	4.3	30211	222	858	17	2	0.48	ACP3|ERCC8|CYP2E1|TIMM8A|FLT3|IARS1|STIL|TOP2A|ST8SIA4|ASAP2|GDF15|TTI1|POT1|GLRX5|ANLN|BTBD8|GEN1	-1.5
DisGeNET	35	stage, prostate cancer	-3.7	4.9	5	30211	58	858	8	0.93	0.33	KLK3|MSR1|MYC|PLAG1|KLK4|PSAT1|PCA3|SELENOK	-1.5
DisGeNET	35	Acute Myeloid Leukemia (AML-M2)	-3.6	3.2	4.5	30211	143	858	13	1.5	0.42	ATP1B1|CASP7|CDK6|MECOM|FLT3|GATA2|MYC|NPM1|OPRK1|ASMTL|EHMT2|PIM2|SPRY4	-1.5
DisGeNET	35	Urothelial Carcinoma	-3.6	2.1	4.1	30211	449	858	27	3.1	0.6	BRCA2|BUB1B|CASP3|CCNE1|CDC20|CHEK1|CYP2E1|TIMM8A|DHCR24|GAB1|KPNA2|STMN1|MAD2L1|MKI67|MYC|PIK3CD|PLK1|RRM2|AURKA|KDM6A|GDF15|KIF20B|CHEK2|SMUG1|MCM10|TRPM8|GSTO2	-1.5
DisGeNET	35	Klinefelter's syndrome - male with more than two X chromosomes	-3.6	3.9	4.7	30211	90	858	10	1.2	0.37	KLK3|BRCA2|PLAG1|VAMP7|KDM6A|KDM5C|IL1RAPL1|WDHD1|PSAT1|HENMT1	-1.5
DisGeNET	35	estrogen receptor-negative breast cancer	-3.6	2.3	4.1	30211	356	858	23	2.7	0.55	BRCA1|BRCA2|DUSP4|ECT2|MECOM|FLT1|CENPI|IRS1|STMN1|LOX|MSN|MYC|PIK3CD|RRM2|DEK|PPIF|YAP1|TOX3|PSAT1|CIP2A|E2F8|KIF18A|MASTL	-1.5
DisGeNET	35	Thumb absent	-3.6	8.4	5.8	30211	21	858	5	0.58	0.26	FANCD2|FANCB|RAD51C|ZBTB16|FANCI	-1.5
DisGeNET	35	Nystagmus, CTCAE 3.0	-3.6	1.8	3.9	30211	779	858	40	4.7	0.72	ADD3|BRCA1|BRCA2|BUB1B|CACNA1B|CENPE|ERCC8|DHCR24|DPAGT1|FANCD2|FANCB|KIF11|LMNB1|MOCS2|NEFL|NEK2|PDE6A|PEX7|PEX5|RAD51C|ATXN7|SCN3A|KDM6A|YAP1|SLC35A1|KAT6B|HIBCH|NDUFAF4|UBE2T|SLC45A2|GLRX5|FANCI|TWNK|ELOVL5|TCTN2|SPRY4|BRIP1|PNPT1|ESCO2|OCLN	-1.5
DisGeNET	35	Nystagmus, CTCAE 5.0	-3.6	1.8	3.9	30211	779	858	40	4.7	0.72	ADD3|BRCA1|BRCA2|BUB1B|CACNA1B|CENPE|ERCC8|DHCR24|DPAGT1|FANCD2|FANCB|KIF11|LMNB1|MOCS2|NEFL|NEK2|PDE6A|PEX7|PEX5|RAD51C|ATXN7|SCN3A|KDM6A|YAP1|SLC35A1|KAT6B|HIBCH|NDUFAF4|UBE2T|SLC45A2|GLRX5|FANCI|TWNK|ELOVL5|TCTN2|SPRY4|BRIP1|PNPT1|ESCO2|OCLN	-1.5
DisGeNET	35	Pelvic Neoplasms	-3.6	12	6.4	30211	12	858	4	0.47	0.23	BRCA1|GDF15|SMUG1|TMEFF2	-1.5
DisGeNET	35	Stage III Breast Cancer AJCC v6	-3.6	12	6.4	30211	12	858	4	0.47	0.23	BRCA1|BRCA2|CHEK2|SMUG1	-1.5
DisGeNET	35	Stage III Breast Cancer AJCC v7	-3.6	12	6.4	30211	12	858	4	0.47	0.23	BRCA1|BRCA2|CHEK2|SMUG1	-1.5
DisGeNET	35	Anatomic Stage III Breast Cancer AJCC v8	-3.6	12	6.4	30211	12	858	4	0.47	0.23	BRCA1|BRCA2|CHEK2|SMUG1	-1.5
DisGeNET	35	Prognostic Stage III Breast Cancer AJCC v8	-3.6	12	6.4	30211	12	858	4	0.47	0.23	BRCA1|BRCA2|CHEK2|SMUG1	-1.5
DisGeNET	35	Breast cancer stage III	-3.6	12	6.4	30211	12	858	4	0.47	0.23	BRCA1|BRCA2|CHEK2|SMUG1	-1.5
DisGeNET	35	Middle Cerebral Artery Occlusion	-3.6	1.9	3.9	30211	626	858	34	4	0.67	KLK3|CASP3|CDK6|IL6R|LRP1|MAP2|MBP|MKI67|OMG|PIK3CD|PLAG1|PTMA|MOK|RELA|RTN1|SUMO3|STIM1|TRAF6|XDH|STC2|GDF15|KLK4|IVNS1ABP|SMUG1|SNHG1|STK39|PSAT1|DCDC2|PBK|MINDY4|MCU|MIR17HG|CDNF|OCLN	-1.5
DisGeNET	35	Serous Tubal Intraepithelial Carcinoma	-3.5	6.4	5.3	30211	33	858	6	0.7	0.28	BRCA1|BRCA2|CCNE1|STMN1|MKI67|TOP2A	-1.5
DisGeNET	35	Laryngeal Squamous Cell Carcinoma	-3.5	2	4	30211	504	858	29	3.4	0.62	BRCA2|CASP3|CDK1|CHEK1|CYP2E1|ECT2|EPHA7|FADS1|MCM4|MKI67|MSN|MYC|PIK3CD|RELA|AURKA|ZEB1|TOP2A|EZR|ST8SIA4|STC2|CCNB2|KLK4|YAP1|SNHG1|CNTNAP2|GALNT7|ZNF667|DIAPH3|OCLN	-1.5
DisGeNET	35	Reduced bone mineral density	-3.5	4.2	4.7	30211	76	858	9	1	0.35	BRCA1|BRCA2|FANCD2|FANCB|RAD51C|UBE2T|FANCI|SPRY4|BRIP1	-1.5
DisGeNET	35	White Blood Cell Count procedure	-3.5	1.9	3.9	30211	681	858	36	4.2	0.68	CDK6|FLT3|IL6R|LIPA|FADS1|MEF2D|NAP1L4|DRG1|NPAS2|PAK2|PDE3A|PIK3CD|PTCH1|PTMA|ZBTB16|ST8SIA4|DOCK4|PCLAF|YAP1|UBE2E3|CIT|NLGN1|SETD1B|CUX2|BRI3|CCDC69|PCA3|CCDC186|RNF130|KIAA1614|LPIN3|SEMA6D|NUF2|FAM234A|PRUNE2|RASSF3	-1.5
DisGeNET	35	Thumb aplasia	-3.5	8	5.6	30211	22	858	5	0.58	0.26	FANCD2|FANCB|RAD51C|ZBTB16|FANCI	-1.4
DisGeNET	35	IMMUNODEFICIENCY 13	-3.5	8	5.6	30211	22	858	5	0.58	0.26	DUSP4|FANCD2|FANCI|GGCT|E2F7	-1.4
DisGeNET	35	Abnormality of radial ray	-3.5	6.2	5.2	30211	34	858	6	0.7	0.28	BRCA2|FANCD2|FANCB|RAD51C|FANCI|BRIP1	-1.4
DisGeNET	35	Adenocarcinoma of prostate	-3.5	2.3	4	30211	342	858	22	2.6	0.54	KLK3|BRCA1|BRCA2|CASP3|TIMM8A|FLT1|MKI67|MYC|PLAG1|RRM2|SIAH2|AURKA|TMPRSS2|UGT2B15|PLPP1|ZBED1|GDF15|CHEK2|PSAT1|MINDY4|PNPT1|PYGO2	-1.4
DisGeNET	35	Hypospadias	-3.4	2.2	4	30211	366	858	23	2.7	0.55	BRCA1|BRCA2|BUB1B|CDC6|FANCD2|FANCB|MID1|ORC1|PIK3CD|PEX5|RAD51C|VAMP7|KDM6A|CDC45|MAPRE2|ORC6|UBE2T|FANCI|CDCA7|BRIP1|ESCO2|TAPT1|TUBB	-1.4
DisGeNET	35	Chronic myeloproliferative disorder	-3.4	2.2	4	30211	366	858	23	2.7	0.55	CASP3|CDC6|CDK6|CENPE|CENPF|ERCC8|MECOM|FANCB|FLT3|FUT4|GATA2|IRS1|LOX|MYC|NPM1|ORC1|PIK3CD|AURKA|GDF15|COPS6|ORC6|DTL|TET3	-1.4
DisGeNET	35	EAR, PATELLA, SHORT STATURE SYNDROME	-3.4	4.1	4.6	30211	78	858	9	1	0.35	BRCA2|CDC6|FANCD2|MYH9|ORC1|RELA|CDC45|CHEK2|ORC6	-1.4
DisGeNET	35	Vaginal Neoplasms	-3.4	11	6.1	30211	13	858	4	0.47	0.23	BUB1|BUB1B|TRIP13|SMUG1	-1.4
DisGeNET	35	Pure Red-Cell Aplasia	-3.4	5.1	4.9	30211	48	858	7	0.82	0.31	KLK3|BRCA1|BRCA2|MSR1|PLAG1|CHEK2|PSAT1	-1.4
DisGeNET	35	Somatic mutation	-3.4	3	4.3	30211	151	858	13	1.5	0.42	BRCA1|BRCA2|BUB1|BUB1B|FLT3|GATA2|HMMR|MSR1|MYC|NPM1|PLAG1|CHEK2|BRIP1	-1.4
DisGeNET	35	Strabismus	-3.4	1.8	3.8	30211	716	858	37	4.3	0.69	BRCA1|BRCA2|CACNA1B|ERCC8|DHCR24|DLG3|FANCD2|FANCB|LBR|TRIM37|ORC1|PTCH1|PEX5|RAD51C|ABCC8|TSHR|KDM6A|ZIC2|ZBTB16|KDM5C|CDC45|KIF14|YAP1|PLPBP|KAT6B|CNTNAP2|HIBCH|NDUFAF4|UBE2T|POMT2|SLC45A2|GLRX5|FANCI|TCTN2|CDCA7|BRIP1|RFT1	-1.4
DisGeNET	35	Hypertrophy of clitoris	-3.4	4.5	4.7	30211	63	858	8	0.93	0.33	CDC6|ORC1|PEX5|VAMP7|CDC45|KAT6B|ORC6|ESCO2	-1.4
DisGeNET	35	Liposarcoma, Myxoid	-3.4	4	4.6	30211	79	858	9	1	0.35	FLT1|LRP1|MAD2L1|MYC|PIK3CD|PLAG1|PMAIP1|ZEB1|SMUG1	-1.4
DisGeNET	35	Leukopenia	-3.4	2.1	3.9	30211	440	858	26	3	0.59	BRCA1|BRCA2|CASP3|FANCD2|FANCB|FLT3|GATA2|HMMR|IL6R|NPM1|PIK3CD|PLK1|RAD51C|ABCC8|TRAF6|XDH|ZBTB16|ZRSR2|LPIN2|WDHD1|UBE2T|SLC45A2|JPT1|FANCI|BRIP1|BTBD8	-1.4
DisGeNET	35	Oculodigitoesophagoduodenal syndrome	-3.4	18	7	30211	6	858	3	0.35	0.2	MYC|LRATD1|MIR17HG	-1.4
DisGeNET	35	EAR WAX, WET/DRY	-3.4	18	7	30211	6	858	3	0.35	0.2	KLK3|PLAG1|PSAT1	-1.4
DisGeNET	35	Breast Cancer, Familial Male	-3.4	18	7	30211	6	858	3	0.35	0.2	BRCA1|BRCA2|CHEK2	-1.4
DisGeNET	35	Benign Neoplasm	-3.4	2.2	3.9	30211	371	858	23	2.7	0.55	KLK3|BRCA1|CENPF|CSE1L|MECOM|GPX3|KCNH2|MELTF|MKI67|MYC|PLAG1|PTCH1|TOP2A|TSHR|KDM6A|GDF15|KLK4|CITED2|SMUG1|PSAT1|ZNF367|MIR17HG|OCLN	-1.3
DisGeNET	35	Tracheoesophageal Fistula	-3.4	4	4.5	30211	80	858	9	1	0.35	BRCA1|BRCA2|FANCD2|FANCB|NCF2|RAD51C|UBE2T|FANCI|BRIP1	-1.3
DisGeNET	35	Hypoplasia of thumb	-3.4	5	4.8	30211	49	858	7	0.82	0.31	FANCD2|PTCH1|RAD51C|WIPI2|UBE2T|ESCO2|MIR17HG	-1.3
DisGeNET	35	Red cell distribution width determination	-3.3	1.9	3.8	30211	593	858	32	3.7	0.65	CCNA2|CCNE1|CCNF|MECOM|FLT3|HELLS|IL6R|LIPA|FADS1|NEK2|PAK2|MOK|ATXN7|LPIN2|CIT|CHEK2|ATP11A|SMUG1|CCDC69|ANLN|ARL15|CEP72|CENPO|CPEB4|FAM234A|PAPLN|MCU|CDCA5|SLC16A10|CDCA2|MAST4|LINC02615	-1.3
DisGeNET	35	RDW - Red blood cell distribution width result	-3.3	1.9	3.8	30211	593	858	32	3.7	0.65	CCNA2|CCNE1|CCNF|MECOM|FLT3|HELLS|IL6R|LIPA|FADS1|NEK2|PAK2|MOK|ATXN7|LPIN2|CIT|CHEK2|ATP11A|SMUG1|CCDC69|ANLN|ARL15|CEP72|CENPO|CPEB4|FAM234A|PAPLN|MCU|CDCA5|SLC16A10|CDCA2|MAST4|LINC02615	-1.3
DisGeNET	35	Cranial nerve palsies	-3.3	3.9	4.5	30211	81	858	9	1	0.35	BRCA1|BRCA2|FANCD2|FANCB|RAD51C|UBE2T|FANCI|BRIP1|ESCO2	-1.3
DisGeNET	35	Depletion of mitochondrial DNA	-3.3	5.9	5	30211	36	858	6	0.7	0.28	CASP3|DGKB|IRS1|PIK3CD|POLG2|TWNK	-1.3
DisGeNET	35	Treatment related acute myeloid leukaemia	-3.3	4.3	4.6	30211	65	858	8	0.93	0.33	BRCA1|BRCA2|MECOM|FANCB|FLT3|MYC|NPM1|TOP2A	-1.3
DisGeNET	35	Leukemia secondary	-3.3	7.3	5.3	30211	24	858	5	0.58	0.26	FANCB|FLT3|CD200|NPM1|TOP2A	-1.3
DisGeNET	35	Breast Neoplasms, Male	-3.3	10	5.8	30211	14	858	4	0.47	0.23	BRCA1|BRCA2|CHEK2|TOX3	-1.3
DisGeNET	35	Chromosome Breaks	-3.3	10	5.8	30211	14	858	4	0.47	0.23	BRCA1|MYC|EHMT2|CDKN2B-AS1	-1.3
DisGeNET	35	Congenital absence of mandible	-3.3	10	5.8	30211	14	858	4	0.47	0.23	CDC6|ORC1|CDC45|ORC6	-1.3
DisGeNET	35	Posteriorly rotated ear	-3.3	2.8	4.1	30211	176	858	14	1.6	0.43	BUB1B|CDC6|DHCR24|ORC1|KDM6A|CDC45|GPC6|MAPRE2|KAT6B|ORC6|POMT2|ESCO2|TAPT1|TUBB	-1.3
DisGeNET	35	Xeroderma Pigmentosum	-3.3	3.1	4.2	30211	137	858	12	1.4	0.4	BRCA1|CHEK1|ERCC8|TIMM8A|FEN1|LBR|MYC|NPM1|PTCH1|SMUG1|WDR76|BRIP1	-1.3
DisGeNET	35	Flatfoot	-3.2	2.3	3.9	30211	285	858	19	2.2	0.5	BRCA1|BRCA2|COL5A2|COL12A1|DLG3|DPAGT1|FANCD2|FANCB|LOX|PTCH1|RAD51C|IL1RAPL1|UBE2T|FANCI|REEP1|SPRY4|BRIP1|RFT1|ALG14	-1.3
DisGeNET	35	Neoplasms, Intracranial	-3.2	2.9	4.1	30211	157	858	13	1.5	0.42	BRCA1|CASP3|CDK1|HMMR|MYC|PIK3CD|PTCH1|RELA|GDF15|MELK|YAP1|DCDC2|NDC1	-1.3
DisGeNET	35	aggressive cancer	-3.2	3.8	4.4	30211	83	858	9	1	0.35	KLK3|MYC|PLAG1|ZEB1|EZR|YAP1|ATAD2|PSAT1|PCA3	-1.3
DisGeNET	35	Myoclonus	-3.2	2.4	3.9	30211	265	858	18	2.1	0.49	BRCA2|CACNA1B|DDC|SCN3A|SORL1|SPTAN1|CNTN2|EPM2A|PLPBP|CUX2|CNTNAP2|HIBCH|PSAT1|GLRX5|TWNK|PIGO|RFT1|PHACTR1	-1.2
DisGeNET	35	SVEINSSON CHORIORETINAL ATROPHY	-3.2	3	4.1	30211	139	858	12	1.4	0.4	APOD|KLK3|BRCA1|CASP3|CCNB1|DLG4|GPX3|IRS1|PIK3CD|PLAG1|PSAT1|ATP8B4	-1.2
DisGeNET	35	Congenital absence of breast	-3.2	9.4	5.6	30211	15	858	4	0.47	0.23	CDC6|ORC1|CDC45|ORC6	-1.2
DisGeNET	35	MUNGAN SYNDROME	-3.2	9.4	5.6	30211	15	858	4	0.47	0.23	CDC6|ORC1|CDC45|ORC6	-1.2
DisGeNET	35	Platelet mean volume determination (procedure)	-3.2	2.5	3.9	30211	223	858	16	1.9	0.46	BRF1|FADS1|RFX2|STIM1|ZBTB16|EPM2A|DDO|ENDOD1|SSH1|ELOVL7|FAM234A|SLC35B4|DRAIC|RASSF3|MAST4|PRC1-AS1	-1.2
DisGeNET	35	Tumor Initiation	-3.1	1.9	3.6	30211	533	858	29	3.4	0.62	ACP3|BRCA1|CASP3|CDK1|IRS1|LOX|MYC|NKX3-1|PCK2|PIK3CD|PLK1|PTCH1|MOK|ZEB1|KDM6A|EZR|DEK|FZD7|ZBED1|MELK|YAP1|KLF8|KAT6B|PSD4|LPAR3|KIF4A|DCDC2|LAPTM4B|CENPU	-1.2
DisGeNET	35	Excessive tearing	-3.1	6.8	5	30211	26	858	5	0.58	0.26	ADRB2|LRP1|IRX5|TRPM8|OCLN	-1.2
DisGeNET	35	Disorder of soft tissue	-3.1	15	6.4	30211	7	858	3	0.35	0.2	KLK3|PLAG1|PSAT1	-1.2
DisGeNET	35	Blanching	-3.1	15	6.4	30211	7	858	3	0.35	0.2	RTN1|SPECC1|PHACTR1	-1.2
DisGeNET	35	Visual auras	-3.1	15	6.4	30211	7	858	3	0.35	0.2	CNTN2|EPM2A|CSAD	-1.2
DisGeNET	35	Duodenal atresia	-3.1	5.4	4.7	30211	39	858	6	0.7	0.28	BUB1|BUB1B|CENPF|PTCH1|ZIC2|TRIP13	-1.2
DisGeNET	35	Malignant neoplasm of kidney	-3.1	1.8	3.6	30211	664	858	34	4	0.67	KLK3|ATP1B1|BRCA1|BRCA2|CASP3|TIMM8A|FLT1|GABPB1|KIF11|MYC|NPAS2|NUCB2|PIK3CD|PLAG1|MOK|RELA|AURKA|KDM6A|KDM5C|RGN|PCLAF|MELK|RALBP1|CHEK2|KLF8|SMUG1|TMEM97|UBE2T|PSAT1|TRPM8|TTYH2|ESCO2|C4orf46|MIR17HG	-1.1
DisGeNET	35	Atrial Premature Complexes	-3.1	2.7	3.9	30211	183	858	14	1.6	0.43	BRCA1|BRCA2|CDKN2D|CHEK1|CYP2A7|FEN1|MYC|PIK3CD|PLK1|PTCH1|YAP1|PPRC1|AFAP1|FMN1	-1.1
DisGeNET	35	Congenital arteriovenous malformation	-3.1	2.8	4	30211	163	858	13	1.5	0.42	BRCA1|BRCA2|CASP3|FANCD2|FANCB|FLT1|PIK3CD|RAD51C|SMUG1|UBE2T|FANCI|BRIP1|CDKN2B-AS1	-1.1
DisGeNET	35	Multiple tumors	-3.1	3	4	30211	143	858	12	1.4	0.4	BRCA1|BRCA2|CDC20|GAB1|MYC|PTCH1|MOK|TRIP13|GDF15|YAP1|ENDOD1|CDKN2B-AS1	-1.1
DisGeNET	35	Cardiomyopathy, Familial Idiopathic	-3.1	1.7	3.5	30211	772	858	38	4.4	0.7	ADRB2|SLC25A6|KLK3|BRCA1|BRCA2|CASP3|ERCC8|CLIC2|COL5A2|CTH|CYP2E1|DUSP5|GAB1|GCLM|GPX3|LMNB1|LOX|MKI67|MYC|NEK2|PDE3A|PIK3CD|RRM2|SDC4|TMPO|UGT8|MKNK1|CCNB2|GDF15|YAP1|SMC2|WDHD1|SETD1B|SMUG1|INSIG2|CHCHD2|TUBB|RBM24	-1.1
DisGeNET	35	Neuroectodermal Tumor, Primitive	-3.1	2.7	3.9	30211	184	858	14	1.6	0.43	BRCA2|CASP3|CDK6|FLT3|HMMR|STMN1|MAP2|MELTF|MYC|OPRK1|PIK3CD|PTCH1|ZBTB16|CHEK2	-1.1
DisGeNET	35	Neutropenia	-3.1	2.1	3.7	30211	389	858	23	2.7	0.55	BRCA1|BRCA2|CASP3|MECOM|FANCD2|FLT3|GATA2|HMMR|IL6R|MSN|NPM1|PIK3CD|PLK1|TRAF6|ZBTB16|ZRSR2|LPIN2|SLC35A1|WDHD1|SLC45A2|JPT1|FANCI|BTBD8	-1.1
DisGeNET	35	Microlissencephaly	-3.1	5.3	4.6	30211	40	858	6	0.7	0.28	BUB1B|ORC1|TUBA1A|CIT|DONSON|MIR17HG	-1.1
DisGeNET	35	Chromophobe Renal Cell Carcinoma	-3.1	2.7	3.9	30211	185	858	14	1.6	0.43	KLK3|CASP3|FLT1|FUT4|IL6R|KLK2|PDHB|PLAG1|PRCC|RELA|KDM5C|SMUG1|PSAT1|FAM111B	-1.1
DisGeNET	35	Limbic Encephalitis	-3.1	6.5	4.9	30211	27	858	5	0.58	0.26	BRSK2|GDF15|SMUG1|CNTNAP2|AK5	-1.1
DisGeNET	35	Low set ears	-3.1	1.9	3.6	30211	489	858	27	3.1	0.6	BUB1B|CDC6|CENPF|DHCR24|FANCB|BRF1|HELLS|LBR|ORC1|PTCH1|PEX5|CDC45|GPC6|IRX5|MAPRE2|KAT6B|ORC6|POMT2|PSAT1|DONSON|TCTN2|CDCA7|ESCO2|TAPT1|TUBB|PHACTR1|OCLN	-1.1
DisGeNET	35	Malignant lymphoma, lymphocytic, intermediate differentiation, diffuse	-3.1	2.3	3.7	30211	296	858	19	2.2	0.5	BIRC3|CCNB1|CDK6|CHEK1|MKI67|CD200|MYC|PDE3B|PIK3CD|PMAIP1|AURKA|ZEB1|TOP2A|PIM2|TPX2|SMUG1|PBK|E2F8|MIR17HG	-1.1
DisGeNET	35	Aggressive Adult Non-Hodgkin Lymphoma	-3	8.8	5.3	30211	16	858	4	0.47	0.23	MYC|NPM1|AURKA|SMUG1	-1.1
DisGeNET	35	Malignant neoplasm of female breast	-3	4	4.3	30211	71	858	8	0.93	0.33	KLK3|BRCA1|BRCA2|MKI67|MYC|CHEK2|TOX3|BRIP1	-1.1
DisGeNET	35	Thrombocytopenia	-3	1.8	3.5	30211	592	858	31	3.6	0.64	KLK3|BRCA1|BRCA2|CDC20|MECOM|FANCD2|FANCB|FLT1|GATA2|MAD2L1|MSR1|MYH9|NPM1|PIK3CD|RAD51C|STIM1|XDH|ZBTB16|SLC35A1|CIT|WDHD1|CHEK2|UBE2T|MOCOS|FANCI|JAM3|BRIP1|MASTL|ESCO2|BTBD8|OCLN	-1.1
DisGeNET	35	Congenital Epicanthus	-3	2	3.6	30211	417	858	24	2.8	0.56	BRCA1|BRCA2|BUB1|BUB1B|COL5A2|DHCR24|FANCD2|FANCB|HELLS|KIF11|PTCH1|PEX5|RAD51C|TRIP13|GPC6|MAPRE2|KAT6B|HIBCH|UBE2T|FANCI|CDCA7|BRIP1|PIGO|TUBB	-1.1
DisGeNET	35	Familial lichen amyloidosis	-3	2.4	3.8	30211	230	858	16	1.9	0.46	ACP3|KLK3|BRCA2|CASP3|IRS1|MKI67|PLAG1|AURKA|TMPRSS2|UGT2B17|KDM6A|ZBED1|YAP1|PIM2|PSAT1|PCA3	-1.1
DisGeNET	35	Abnormal cortical bone morphology	-3	5.2	4.5	30211	41	858	6	0.7	0.28	CDK6|STIL|KIF14|CIT|KNL1|ASPM	-1.1
DisGeNET	35	Stage 0 Breast Cancer AJCC v6 and v7	-3	5.2	4.5	30211	41	858	6	0.7	0.28	BRCA1|BRCA2|MKI67|PTCH1|TOX3|CDKN2B-AS1	-1.1
DisGeNET	35	Nocturia	-3	6.3	4.8	30211	28	858	5	0.58	0.26	KLK3|PLAG1|POLG2|PSAT1|TWNK	-1.1
[truncated: 267 more rows]

## Sheet: LNCAP_DEGs_TranscriptionFactors
Category	CategoryID	Description	LogP	Enrichment	Z-score	#TotalGeneInLibrary	#GeneInGO	#GeneInHitList	#GeneInGOAndHitList	%InGO	STDV %InGO	Hits	Log(q-value)
[truncated: 144 more rows]

[truncated: 8 more sheets: LNCAP_DEGs_PaGenBase, LNCAP_DEGs_TF-target regulatory, LNCAP_UP pathways, LNCAP_UP processes, LNCAP_UP_transcriptionFactors, LNCAP_DOWN pathways, LNCAP_DOWN processes, LNCAP_DOWN_TranscriptionFactors]
