# Supplementary material for: A GATA2-CDC6 axis modulates androgen receptor blockade-induced senescence in prostate cancer
Source: J Exp Clin Cancer Res. 2023 Jul 29;42:187. doi: 10.1186/s13046-023-02769-z (PMC10386253; doi:10.1186/s13046-023-02769-z)
Supplement: Supplementary file 3 — Additional file 3: Table S2. Pathway expression analysis of in vitro and in vivo enzalutamide-sensitive and –resistant prostate cancer samples. RNA sequencing data were retrieved from publically available datasets with accession numbers GSE55030, GSE109708, GSE184168, GSE163240, GSE150807 and GSE151083. [file 13046_2023_2769_MOESM3_ESM.xlsx]

## Sheet: RawCounts
Gene_ensID	control1	control2	control3	control4	control5	control6	control7	control8	control9	control10	control11	control12	control13		EnzaR1	EnzaR2	EnzaR3	EnzaR4	EnzaR5	EnzaR6	EnzaR7	EnzaR8	EnzaR9	EnzaR10	EnzaR11	EnzaR12	EnzaR13
TSPAN6	74	89	67	47	51	99	94	66	215	118	126	121	201		1246	1111	1052	1147	936	1071	969	1204	994	882	780	378	360
TNMD	0	0	0	2	1	0	0	0	0	0	0	0	0		0	0	0	0	0	0	0	0	0	0	0	0	0
DPM1	375	349	349	112	121	223	243	157	735	182	164	160	591		1243	978	1017	883	733	967	787	952	843	3753	2847	859	933
SCYL3	230	187	187	222	257	94	95	63	144	64	68	61	155		208	207	246	207	195	226	200	233	273	1039	685	204	185
C1orf112	73	93	76	123	170	133	135	89	237	100	79	62	238		835	670	641	494	490	542	518	585	585	1608	1192	224	191
FGR	0	0	0	0	2	0	0	0	0	0	0	1	0		0	1	0	1	0	1	1	2	2	1	1	0	0
CFH	0	0	0	0	0	0	0	0	0	0	2	0	0		0	0	0	0	0	0	0	1	1	0	1	0	0
FUCA2	312	300	275	78	74	351	394	232	1294	12	4	2	625		1003	994	821	987	776	832	744	844	828	271	188	541	517
GCLC	14523	12945	12368	148	168	203	214	148	510	166	154	136	199		513	444	533	500	421	512	495	556	566	1454	1110	413	462
NFYA	430	431	432	342	511	332	337	261	578	306	264	280	512		0	0	0	0	0	0	0	0	0	3018	2151	768	782
STPG1	140	133	128	17	22	32	18	26	62	26	60	46	45		159	167	160	176	137	142	137	160	163	384	273	53	40
NIPAL3	2956	2678	2820	192	240	216	183	174	512	351	428	434	455		954	798	809	1315	1119	912	1251	1480	1177	6692	4863	329	329
LAS1L	576	466	453	156	179	527	441	355	569	260	254	255	694		4005	3329	3109	3137	2411	2829	2698	3088	3107	6782	4760	1330	1177
ENPP4	409	411	389	63	46	94	142	100	570	128	109	97	287		880	770	910	1133	973	1077	1052	1303	1087	1731	1280	514	547
SEMA3F	176	142	166	11	17	191	180	139	282	301	362	383	147		1345	1211	1117	2275	1898	1625	2473	2881	2437	1553	1088	247	181
CFTR	0	0	1	10	9	0	0	0	1	0	0	0	0		2	2	1	13	1	2	16	22	13	1	4	1	0
ANKIB1	564	548	548	575	730	487	468	395	696	540	459	475	543		2130	1868	1937	1866	1691	1838	1792	2058	2224	4303	3136	694	722
CYP51A1	67	36	49	470	715	509	408	337	72	309	254	255	58		21	24	17	19	15	12	18	16	10	16840	12693	77	89
KRIT1	71	78	73	559	598	287	295	245	612	338	297	315	527		6	10	3	4	5	4	3	8	0	3923	2896	652	602
RAD52	90	75	73	167	228	95	93	90	170	80	77	83	150		305	275	212	201	154	204	158	207	219	945	726	209	135
MYH16	0	0	1	19	24	3	1	0	1	4	3	6	0		0	0	0	0	0	0	0	0	0	5	3	0	0
BAD	342	253	256	321	370	192	189	132	103	119	142	180	124		326	284	286	356	308	295	328	354	291	2784	1881	275	379
LAP3	696	604	643	101	129	218	202	146	474	185	188	156	712		1765	1430	1392	1552	1262	1386	1472	1732	1578	10694	7851	1192	1170
CD99	22	13	47	311	416	524	433	346	872	718	822	806	1060		2360	2176	2115	2647	2045	2173	1736	1969	1858	5606	4106	1388	1309
HS3ST1	37	37	28	4	7	8	9	6	312	4	7	7	24		45	39	80	38	29	31	62	65	47	1797	1310	98	95
AOC1	282	321	331	7	0	3	0	0	0	17	18	12	2		10	8	8	21	6	8	24	35	15	7	5	0	0
WNT16	0	0	0	4	8	1	0	0	0	0	0	0	0		0	0	0	0	0	1	0	0	1	0	0	0	0
HECW1	0	0	0	1	5	0	2	1	0	0	1	2	0		4	0	1	99	86	72	96	97	56	1	1	0	0
MAD1L1	186	146	134	121	141	243	217	184	96	162	128	170	94		1	8	6	8	5	2	7	3	4	2045	1502	126	126
LASP1	1673	1366	1358	57	68	437	397	410	774	740	752	794	712		1169	989	1115	2223	1919	1944	2884	3221	2755	5002	3543	1306	1266
SNX11	193	185	182	53	66	78	66	63	171	99	86	77	159		941	832	793	948	867	791	747	942	885	1651	1115	254	195
TMEM176A	0	0	0	0	0	0	0	0	0	1	3	0	0		1	0	0	0	2	2	5	3	5	0	0	0	0
M6PR	636	547	522	115	154	338	310	284	841	192	183	212	903		2947	2519	2287	2675	2353	2256	2812	3468	2980	4999	3544	1024	995
KLHL13	30	17	29	1	0	38	25	16	28	21	28	14	52		232	195	197	263	214	184	223	261	167	178	114	24	25
CYP26B1	9	5	6	4	1	1	0	0	3	1	5	5	0		164	122	144	332	274	251	325	341	341	12	10	2	2
ICA1	512	421	446	251	267	227	241	187	459	195	174	140	430		998	801	884	817	698	723	675	792	736	4468	3320	576	535
DBNDD1	319	254	250	30	36	662	548	524	267	351	395	425	252		2139	1818	1992	1302	1064	1304	1030	1103	1226	3018	2087	248	247
ALS2	351	369	346	186	215	198	172	143	311	173	157	155	316		886	710	830	904	717	849	766	843	849	2770	2016	429	425
CASP10	1	3	2	12	23	40	25	37	71	18	11	18	10		7	8	18	67	46	46	69	82	42	87	58	43	28
CFLAR	91	88	92	439	452	314	339	245	723	196	191	189	558		779	618	646	791	718	785	590	700	789	2376	1825	476	436
TFPI	3227	2604	2644	41	31	366	379	329	2483	2087	1654	1291	2651		0	0	1	4	5	8	8	15	6	11816	8749	2245	2285
NDUFAF7	130	128	124	78	89	58	64	48	98	79	74	93	152		278	261	248	306	265	298	289	332	325	1187	861	338	282
RBM5	1254	1241	1183	779	938	541	559	571	1531	521	581	552	1192		694	537	670	589	467	731	567	600	811	6415	4990	1517	1377
MTMR7	1	0	0	46	61	25	24	23	0	26	14	17	0		13	8	5	5	7	9	9	6	7	38	23	0	0
SLC7A2	53	78	61	1342	1498	442	409	265	813	371	322	333	817		968	809	814	291	284	440	340	383	441	3080	2312	203	219
ARF5	633	567	564	222	290	631	407	426	850	523	655	578	676		0	0	0	0	0	0	0	0	0	6634	4629	1126	876
SARM1	476	407	449	368	483	140	113	110	517	81	79	86	437		525	445	511	478	392	444	420	481	502	882	618	626	515
POLDIP2	1600	1202	1162	417	568	1161	915	830	1187	709	801	771	1373		9475	8335	7488	10578	8816	8656	9046	10348	8994	12029	8494	2247	1806
PLXND1	73	53	55	40	32	8	8	8	9	179	196	189	1		620	570	534	439	364	420	559	668	653	80	64	44	40
AK2	1133	869	879	561	588	876	812	707	1090	631	579	516	1130		1503	1310	1206	1247	1078	1135	1009	1180	1076	10757	7558	1639	1513
CD38	1	0	2	7	4	0	0	0	0	0	0	0	0		0	1	0	31	30	19	75	79	43	0	0	1	0
FKBP4	2384	2014	2030	903	1386	2917	2539	2188	2596	1352	1360	1364	2912		0	0	0	0	0	0	0	0	0	53231	38551	4150	3754
KDM1A	802	759	709	807	940	770	699	575	706	618	558	590	917		574	518	436	459	370	378	383	474	466	8558	6250	1219	1149
RBM6	806	826	786	665	906	506	555	504	871	558	639	528	803		1834	1516	1671	1038	882	1147	973	1026	1334	3796	2868	1289	1158
CAMKK1	560	498	456	183	173	212	192	162	389	110	102	116	372		1357	1057	1194	1332	1207	1262	1386	1511	1495	2890	1974	661	542
RECQL	277	241	291	94	107	290	242	244	568	187	173	185	561		1953	1626	1643	1474	1311	1527	1227	1446	1641	3466	2517	641	720
VPS50	220	193	198	155	201	0	0	0	295	0	0	0	205		824	771	747	516	460	556	498	577	677	0	0	310	297
HSPB6	2	0	0	3	6	4	2	2	0	3	3	3	0		19	14	13	498	367	236	633	623	342	2	0	1	2
ARHGAP33	266	234	231	187	208	92	99	94	165	138	126	155	145		90	52	76	65	50	97	41	65	71	90	57	168	145
NDUFAB1	491	454	504	70	85	502	466	321	669	380	373	376	690		5862	5146	4843	4256	3512	4320	3631	4393	4405	11231	8310	929	879
PDK4	0	0	0	3	0	0	3	1	1	4	4	2	0		0	0	0	0	0	0	0	0	0	0	0	0	0
SLC22A16	2	0	0	0	1	0	0	1	2	2	1	2	1		2	3	3	0	5	2	3	6	0	12	10	0	0
ZMYND10	64	64	52	13	15	14	10	18	10	46	39	33	30		16	13	15	35	20	25	27	28	27	142	96	30	37
ABCB5	0	1	1	26	26	0	0	1	0	1	0	0	0		0	1	2	59	44	43	42	58	33	3	2	0	0
ARX	6	8	2	3	5	5	6	1	5	4	3	7	3		44	38	44	97	71	101	58	92	68	16	12	12	7
SLC25A13	219	168	186	306	349	315	403	309	568	167	120	130	449		2152	1883	1721	1830	1531	1693	1346	1506	1469	4261	3218	456	484
ST7	1803	1590	1545	84	90	99	95	84	702	332	309	316	1489		1922	1723	1392	665	624	667	896	1019	826	5141	3645	693	652
CDC27	705	679	671	484	601	414	488	296	835	409	379	354	1048		4506	3806	3737	3246	2844	3190	2856	3246	3368	6145	4638	1255	1341
SLC4A1	2	1	6	36	38	0	0	1	0	0	0	2	2		0	0	1	0	0	1	1	3	5	1	2	0	0
CALCR	0	2	0	0	0	0	1	0	0	0	0	0	0		1	1	0	1	0	2	0	2	0	0	0	0	0
HCCS	399	346	335	49	56	146	126	104	300	85	78	52	247		839	736	666	925	738	775	776	875	671	2054	1523	562	617
DVL2	715	560	583	118	114	358	315	254	385	372	406	375	455		2230	1857	1953	2905	2390	2930	1956	2290	2304	3840	2622	661	583
PRSS22	12	20	11	4	4	6	2	9	11	12	28	24	8		9	12	14	44	37	25	119	122	68	5	7	15	9
UPF1	1266	963	939	1020	1160	1348	1196	1032	704	957	1096	1137	876		5217	4512	4267	4543	3891	4033	4091	4570	4696	8643	6004	953	887
SKAP2	903	891	881	55	73	209	220	137	473	322	289	277	455		2320	1902	1959	1998	1701	1959	1693	2073	1910	4223	3228	365	343
SLC25A5	2031	1675	1556	321	419	1769	1453	1454	2543	1235	1266	1177	3449		24068	21420	20316	20679	16826	18006	16476	19217	16440	21999	15476	5446	4926
MCUB	4	2	0	6	3	0	0	0	8	0	0	0	3		428	357	370	431	352	334	502	578	457	0	0	3	4
HOXA11	43	30	31	42	37	28	29	24	20	0	0	0	2		801	669	579	556	482	524	482	524	582	19	15	0	0
POLR2J	191	156	160	46	66	158	123	115	156	120	142	142	143		1326	1135	1067	1270	1141	1223	1202	1415	1187	1803	1255	262	205
DHX33	475	406	416	186	190	403	373	314	534	298	276	254	784		959	823	801	722	625	743	591	758	770	2300	1705	1028	1028
MEOX1	0	0	0	0	0	0	0	1	0	0	0	0	0		0	0	0	0	0	0	1	0	0	0	0	0	0
THSD7A	64	91	81	41	30	2	2	3	2	0	0	0	4		1	1	0	1	3	0	0	2	2	3	2	12	4
LIG3	615	606	559	681	813	633	567	558	634	512	527	558	832		2136	1901	1979	2035	1732	1998	1608	1855	2014	4966	3596	1096	981
RPAP3	400	363	342	155	177	291	285	215	488	218	185	206	692		2599	2142	2060	1917	1636	1835	1908	2056	2165	3780	2815	748	788
ACSM3	44	46	56	231	353	161	139	109	307	500	531	508	267		484	375	484	255	235	310	289	341	415	3797	2846	356	349
REXO5	114	150	136	70	105	0	0	0	420	0	0	0	237		0	0	0	0	0	0	0	0	0	0	0	255	240
CIAPIN1	263	201	225	89	97	297	268	269	416	187	195	172	518		2398	2137	1812	2013	1722	1651	1870	2080	1778	4893	3575	540	461
SPPL2B	523	411	425	253	285	243	205	237	463	189	229	281	406		356	275	285	184	148	211	128	162	190	1462	892	361	350
FAM214B	234	205	206	42	42	149	115	105	160	234	296	276	143		439	357	432	1222	1041	945	798	972	768	708	485	191	168
COPZ2	2	3	3	0	0	0	0	0	0	0	1	0	0		5	2	3	3	3	1	3	7	3	4	0	0	0
PRKAR2B	177	168	150	45	42	85	97	50	352	155	108	117	396		1833	1620	1507	1493	1397	1188	1515	1782	1567	2252	1734	603	639
MSL3	223	174	171	90	93	150	131	123	275	107	89	87	257		900	774	772	1079	955	945	785	906	819	1460	1079	433	438
CREBBP	937	816	780	661	895	850	713	649	687	442	407	469	592		2546	2338	2238	2438	2390	2207	2336	2994	2935	1475	1041	593	543
TSPOAP1	68	57	57	242	274	0	0	0	159	0	0	0	50		75	76	78	33	52	58	75	116	122	0	0	52	35
MPO	0	0	0	0	2	0	1	0	0	0	0	0	0		0	0	0	7	3	4	9	12	6	0	0	0	0
PON1	0	0	0	21	14	3	2	0	0	1	0	2	0		1	0	0	7	2	3	8	8	10	2	1	0	0
GCFC2	422	377	373	312	340	286	318	251	393	233	167	185	483		711	579	513	675	601	586	407	441	448	5156	3802	747	854
WDR54	100	75	67	71	86	130	106	67	141	69	70	55	108		912	773	655	706	567	573	784	909	655	1409	1007	214	155
CROT	206	200	220	239	236	206	229	142	624	222	194	166	483		1742	1421	1204	1857	1647	1390	531	658	606	2336	1810	429	366
ABCB4	0	0	0	11	9	8	7	5	3	2	1	4	4		8	14	17	36	34	58	14	32	21	12	5	1	0
KMT2E	1388	1254	1203	1178	1378	627	619	549	629	756	728	676	700		1147	1026	1040	1415	1359	1449	1499	1695	1740	2053	1614	800	770
RHBDD2	794	562	536	59	90	320	257	263	614	237	297	311	496		1350	1254	1147	2026	1548	1495	1544	1878	1344	2234	1522	955	698
SOX8	22	19	18	0	0	41	39	35	24	2	3	3	20		107	74	33	109	108	37	250	317	114	1178	838	27	32
IBTK	827	798	720	444	556	510	538	363	764	598	587	536	667		1637	1211	1449	1381	1309	1476	1062	1241	1455	8458	6496	890	992
ZNF195	412	456	450	218	217	256	268	232	447	229	195	188	680		1068	895	836	598	549	608	562	693	748	3038	2320	841	848
MYCBP2	770	733	751	997	1293	3036	2820	2351	1263	1582	1389	1286	4035		498	400	430	332	303	406	164	177	307	12781	9525	900	966
FBXL3	378	283	266	253	287	202	215	144	409	147	111	110	495		0	0	0	0	0	0	0	0	0	3151	2439	290	313
ITGAL	0	1	0	6	9	6	1	4	1	5	0	1	0		2	5	4	56	46	29	23	32	32	5	0	0	1
PDK2	5	6	8	120	121	123	116	122	103	181	200	190	152		596	523	484	520	530	489	605	667	630	710	469	114	78
ITGA3	215	192	190	161	236	38	41	44	109	32	30	42	68		325	265	274	678	604	392	946	1046	636	1091	770	70	56
ZFX	436	424	440	645	758	308	303	259	362	271	234	217	391		1048	885	861	1035	919	984	776	943	940	3669	2846	604	610
LAMP2	2436	2257	2123	214	254	852	1017	686	3905	963	883	801	2894		6423	5466	5783	8969	7577	8129	7598	9185	8437	24549	18376	3829	3900
ITGA2B	6	7	3	25	21	7	3	5	7	11	20	17	2		33	36	27	32	36	38	44	79	59	12	10	5	9
ASB4	0	0	0	2	0	0	0	0	0	0	0	0	0		0	0	0	2	1	2	2	1	0	0	0	0	0
GDE1	648	582	587	195	195	452	433	296	1032	512	484	467	893		3736	3184	3189	3808	3314	3065	3694	4383	3466	8488	6478	2417	2256
REX1BD	130	102	116	61	46	0	0	0	138	0	0	0	80		0	0	0	0	0	0	0	0	0	0	0	95	83
CRLF1	5	10	8	8	7	13	11	12	5	1	7	4	0		40	26	30	58	44	53	73	76	52	41	31	1	3
OSBPL7	0	1	0	122	118	18	10	11	15	3	7	6	3		24	14	24	63	58	42	39	53	38	5	3	67	41
TMEM98	278	264	265	208	294	138	101	120	309	119	143	131	414		1903	1723	1580	1561	1342	1565	1395	1568	1631	1262	912	491	452
YBX2	10	21	9	0	0	5	10	13	23	10	8	15	15		755	663	645	913	827	851	826	987	875	29	15	17	19
KRT33A	0	0	0	0	0	0	0	0	0	0	0	0	0		0	0	0	0	0	0	0	0	0	0	0	0	1
MAP3K14	124	84	90	98	121	136	97	129	200	185	240	232	128		87	80	127	117	132	142	128	156	192	856	522	372	266
ABCC8	333	283	263	33	34	11	11	8	13	65	62	70	24		58	36	77	77	74	73	79	110	90	259	181	127	103
CACNG3	0	0	0	0	0	0	0	0	0	0	0	0	0		0	0	0	1	1	0	0	0	0	0	0	0	0
TMEM132A	1625	1193	1256	105	152	938	871	726	960	1131	1220	1359	848		2639	2254	2014	3027	2543	2214	3493	3888	3073	8743	6146	985	878
AP2B1	4143	3684	3622	1293	1678	2180	1990	1656	2253	2342	2595	2476	2351		6550	5826	5763	7087	6081	6079	5908	7120	6230	18017	13488	3400	3360
TAC1	2	1	0	2	0	0	0	0	0	0	1	0	0		0	0	0	4	4	1	3	0	4	0	0	0	0
ZNF263	314	299	284	95	158	300	234	209	421	236	294	308	483		1716	1416	1507	1326	1221	1277	1274	1473	1476	3331	2347	523	513
CX3CL1	0	0	0	23	12	0	0	0	2	0	0	0	2		0	0	0	3	2	2	20	26	21	0	1	0	0
SPATA20	2895	2563	2432	637	807	636	543	540	1038	843	901	909	1106		2637	2296	2161	2997	2553	2360	2988	3634	2868	8034	5635	1651	1233
CACNA1G	6	2	3	61	71	0	0	0	0	12	13	10	0		6	7	8	11	15	12	23	39	24	71	40	1	1
TNFRSF12A	113	95	84	0	0	65	73	62	100	47	80	81	77		621	549	568	624	481	538	835	1032	823	1160	808	50	38
DLX6	0	0	0	20	20	1	0	0	0	0	0	0	0		0	0	0	0	0	0	0	0	0	0	0	0	0
MAP3K9	197	185	172	162	230	244	207	177	218	233	261	268	227		678	469	583	936	923	818	990	1100	1093	1396	953	281	253
RALA	415	352	386	230	323	170	203	132	409	202	142	138	397		1610	1340	1353	1485	1265	1273	1312	1503	1379	2135	1637	521	579
BAIAP2L1	739	635	625	288	398	447	389	365	745	451	524	536	594		1999	1626	1563	1777	1529	1616	1575	1823	1573	4470	3247	797	733
KDM7A	210	249	183	521	477	151	194	144	258	571	577	553	209		473	389	564	1381	1229	1164	979	1234	1128	974	721	356	419
ETV1	2262	2131	2063	1	1	0	0	2	1	2	0	2	2084		2	2	24	11	14	6	21	5	3	16	14	1	0
AGK	173	135	162	232	322	383	366	309	667	291	328	303	699		1064	859	849	719	638	803	732	805	849	3917	2834	1194	1068
ALDH3B1	3	4	3	91	117	33	30	31	2	57	71	74	2		50	52	49	56	60	63	72	75	55	172	127	6	2
TTC22	0	0	0	3	2	0	0	1	0	0	0	0	0		1	0	2	35	32	30	64	52	51	0	0	0	0
PHTF2	232	173	153	252	219	304	333	206	1224	267	224	224	734		2782	2446	2498	2305	2097	2330	1763	2147	2428	2050	1581	1070	1090
CCL26	0	0	0	0	0	0	0	0	1	2	0	0	0		0	0	1	4	4	1	11	5	11	0	0	0	1
FARP2	691	583	631	243	381	268	273	292	504	330	297	348	690		2238	1772	1969	2099	1915	1855	1981	2335	2452	2883	2049	892	852
USH1C	0	0	0	82	76	1	2	1	1	36	26	33	0		4	3	8	34	38	26	40	50	40	1	3	1	0
GGCT	189	174	171	106	146	751	617	516	984	414	440	417	839		1919	1738	1953	1329	1115	1399	1089	1221	1335	17720	13171	1115	1250
DBF4	157	132	126	182	216	167	165	126	472	136	110	80	346		1720	1518	1293	1041	858	1065	960	1134	1231	1876	1325	483	487
TBXA2R	0	0	0	78	74	4	5	2	2	6	6	5	0		12	15	12	44	42	53	61	67	61	7	1	1	0
IFRD1	439	427	384	364	453	294	328	223	828	441	485	472	472		1435	1002	1666	497	401	846	333	417	868	1143	838	538	573
LGALS14	0	0	0	0	2	0	0	0	0	0	0	0	0		0	0	0	0	0	0	0	0	0	0	0	0	0
COX10	125	139	126	72	92	131	101	93	161	86	99	113	171		1009	846	882	601	521	578	571	712	672	1043	769	207	208
GTF2IRD1	413	304	299	222	229	226	235	219	256	314	369	325	266		773	640	746	616	562	612	754	880	901	1103	786	326	269
PAF1	777	617	601	157	184	361	290	255	432	206	192	179	498		2719	2440	2069	2347	1847	2081	1995	2216	2230	5125	3715	577	553
VPS41	460	424	440	339	380	238	251	168	436	285	311	283	451		1585	1327	1497	1478	1316	1445	1421	1651	1537	3913	2910	631	675
ARHGAP44	278	256	231	15	16	133	116	96	208	261	310	282	174		566	493	599	533	447	522	581	661	583	1579	1106	207	218
ELAC2	659	614	535	227	298	994	783	686	821	412	501	501	865		6558	5728	5084	5799	4831	4950	5297	5997	5392	12469	9071	1571	1375
SCIN	19	31	27	59	93	3	0	0	3	4	1	2	18		24	4	11	34	26	12	32	44	28	29	13	5	5
ARSD	139	135	131	540	687	219	185	195	837	301	264	279	688		96	71	82	310	259	172	390	386	282	4772	3324	256	214
PNPLA4	365	295	297	39	47	68	79	57	192	140	138	130	277		711	668	710	875	714	708	834	984	777	2498	1747	449	370
MYH13	0	0	0	5	8	0	0	0	2	0	1	0	0		1	0	1	3	3	3	0	6	0	9	3	0	0
ADIPOR2	872	824	767	228	389	474	479	366	1058	482	503	515	981		3378	2951	2961	3437	2923	3245	3651	4205	3931	5939	4420	1350	1229
CDKL3	4	2	9	30	12	7	8	9	13	11	7	8	22		0	0	1	0	0	0	0	0	0	98	81	14	12
UPP2	0	0	0	1	0	1	0	0	0	0	0	0	0		19	5	7	13	11	5	4	9	8	1	0	0	1
PRSS21	0	1	0	0	0	1	0	0	0	0	0	0	0		1	3	4	33	40	24	40	49	17	0	1	0	0
MARK4	155	131	130	138	153	85	51	64	48	109	123	126	59		475	373	415	465	395	403	481	566	462	223	159	76	79
PROM1	1	0	0	2	1	0	0	1	0	0	0	0	0		0	0	2	5	3	1	0	1	3	2	0	0	0
CCDC124	424	295	271	48	45	579	377	460	307	296	286	318	310		4861	4320	3901	3759	3125	3605	2891	3198	3161	3794	2714	318	391
CEACAM21	0	0	0	1	1	0	0	0	0	0	0	0	0		0	0	1	1	0	0	3	2	0	0	0	1	1
PAFAH1B1	2285	2068	2006	1116	1391	662	614	430	1277	680	580	570	1339		3424	2952	2963	2936	2469	2803	2714	3126	3052	8417	6447	1751	1635
NOS2	0	0	1	0	0	0	0	0	0	1	0	0	0		4	4	4	8	9	2	4	5	7	1	4	0	0
DNAH9	3	2	4	9	19	6	11	3	22	9	8	7	0		36	25	16	49	48	43	38	57	50	28	22	4	1
KIAA0100	3636	3127	3079	2207	3060	3612	3104	2791	3159	2154	2169	2305	3455		9052	8226	7581	8937	8249	7812	7996	9791	8774	48015	34082	3920	3521
SLC13A2	0	0	3	1	5	0	0	2	0	0	0	2	0		0	0	0	0	0	0	0	0	0	1	1	0	0
GAS7	1	2	1	9	10	3	4	0	2	35	41	53	1		12	16	18	36	31	14	55	51	35	9	6	2	6
TRAPPC6A	111	96	93	98	99	26	29	23	41	76	83	80	56		0	0	0	0	0	0	0	0	0	915	627	92	97
MATK	1	2	0	62	61	1	0	3	0	3	2	5	0		0	3	2	23	20	15	49	31	26	0	0	0	0
CEACAM7	0	0	0	0	0	0	0	0	0	0	0	0	0		0	0	0	0	0	0	1	0	0	0	0	0	0
CD79B	0	0	0	0	0	0	0	0	0	2	1	5	1		0	0	0	3	0	0	0	0	1	1	0	0	0
SCN4A	0	0	1	0	2	0	0	1	0	9	7	9	0		1	4	6	77	52	67	57	94	85	0	0	0	0
ST7L	324	307	284	142	152	105	97	77	311	64	65	56	285		729	748	721	905	772	864	715	879	781	2255	1679	299	273
TKTL1	2	0	0	2	2	1	4	1	2	4	3	2	1		15	14	17	6339	4906	2893	5095	6279	2752	0	1	0	1
PAX6	0	1	0	26	37	4	5	2	0	5	7	5	0		2	0	3	0	2	1	1	1	1	62	44	0	0
RPUSD1	210	130	176	53	63	307	351	267	219	150	148	180	193		2830	2341	1899	1963	1694	1815	1813	1963	1986	3340	2352	273	243
RHBDF1	376	258	280	112	122	203	190	165	382	182	195	236	330		556	389	458	1173	1081	953	1009	1236	903	2024	1320	236	200
LUC7L	250	283	331	260	278	223	247	196	588	307	325	297	458		814	655	603	497	421	500	443	483	515	1783	1292	461	418
CACNA2D2	110	86	95	111	131	15	32	23	40	54	65	75	80		96	85	69	198	157	98	179	223	173	384	272	72	67
BAIAP3	74	61	81	56	57	75	93	67	66	74	121	111	30		169	162	170	338	297	253	350	384	335	522	355	90	80
TSR3	241	153	164	31	40	236	160	146	135	118	98	128	138		2486	2140	1993	2193	1808	1915	2000	2267	1922	2596	1853	208	257
PIGQ	378	271	234	143	171	350	301	255	264	177	182	225	217		653	569	517	915	720	721	769	843	705	2747	1746	236	178
CRAMP1	168	180	180	586	753	0	0	0	263	0	0	0	214		156	124	109	161	139	146	122	129	141	0	0	207	182
TEAD3	153	129	114	58	88	194	159	146	215	123	124	126	115		527	457	441	665	543	563	525	639	696	382	282	225	184
SELE	1	0	0	1	0	0	0	0	0	1	0	0	0		0	0	0	0	0	0	0	0	0	2	1	0	0
DNAJC11	672	585	597	219	283	493	412	377	692	241	208	240	916		3072	2802	2468	1464	1225	1467	1217	1424	1549	4707	3412	1231	1026
FMO3	0	1	1	0	0	1	0	0	1	1	0	0	0		0	0	0	0	0	0	0	0	0	0	1	1	0
MYLIP	191	173	151	46	43	227	193	136	228	93	85	92	176		514	421	388	515	451	521	431	534	559	1981	1377	163	148
NOX1	0	0	1	1	0	1	3	1	36	2	1	1	15		17	16	19	18	16	19	15	15	20	56	48	0	0
E2F2	69	59	46	109	153	154	141	129	141	52	44	50	119		904	792	748	714	578	645	608	658	747	1801	1309	70	88
PSMB1	1869	1658	1560	156	208	856	603	587	1278	764	806	732	1228		6582	5870	5636	7101	6054	6476	6061	7242	6509	18186	12999	1590	1497
SYN1	0	0	0	40	54	1	5	0	0	1	0	2	0		1	0	0	1	3	0	0	1	1	5	2	0	0
JARID2	171	159	159	205	207	252	179	212	250	314	300	300	214		630	575	594	912	763	684	743	937	876	1129	817	188	173
CDKL5	80	103	117	45	59	52	56	46	123	114	87	98	84		222	186	227	236	208	206	259	293	267	420	336	135	146
CAMK1G	0	0	0	1	0	0	0	0	0	0	0	0	0		3	0	0	4	6	4	3	6	6	0	0	0	0
CDK11A	25	25	25	167	215	45	34	42	84	35	41	51	110		9	17	15	7	6	11	19	7	16	357	282	121	111
NADK	714	576	567	453	642	638	523	525	776	358	383	457	649		2202	1818	1781	2639	2353	2445	2123	2321	2376	5206	3569	852	796
TFAP2B	0	0	0	0	0	1	0	0	2	0	0	0	0		2	1	0	2	4	1	13	8	9	0	0	0	0
TFAP2D	0	0	0	0	0	0	0	1	0	0	0	0	0		0	0	0	0	0	0	0	0	0	0	0	0	0
DLEC1	1	0	0	43	51	28	29	28	0	16	19	22	0		0	1	3	39	32	24	35	41	19	51	33	0	0
CYTH3	534	527	488	132	199	309	256	237	293	285	312	301	473		1598	1306	1499	1777	1496	1628	1633	1936	1921	2618	1885	310	289
ADAM22	209	239	235	35	30	92	97	74	213	199	161	180	207		427	346	377	265	257	240	277	320	328	1443	1060	231	245
SYPL1	990	850	761	188	216	416	392	351	2548	379	289	279	1621		4471	3636	3730	4925	4069	4074	3670	4263	3950	7844	5855	1902	1948
CYB561	2195	1909	1940	315	383	1773	1438	1449	2822	1177	1351	1486	1798		9359	8290	7903	11559	9632	9504	10227	11660	10208	15953	11244	3069	2655
SPAG9	793	727	728	691	766	682	607	479	841	663	672	675	696		2705	2240	2458	3073	2643	2715	2655	2935	2979	6300	4460	731	679
CELSR3	74	60	46	400	436	114	140	110	120	112	115	129	63		139	98	155	168	156	175	179	200	217	581	368	190	154
AASS	196	226	208	244	185	98	100	85	95	94	87	84	160		139	99	127	240	188	188	191	230	190	2143	1625	137	131
PLEKHG6	7	5	10	21	38	21	24	22	16	170	217	237	1		147	126	136	272	251	223	194	257	222	41	45	9	14
SS18L2	113	105	101	83	71	94	76	70	183	76	78	88	188		0	0	0	0	0	0	0	0	0	1280	975	263	271
MPND	224	170	185	47	69	111	91	71	78	119	134	113	86		444	377	339	592	518	519	533	609	490	778	545	109	119
MGST1	1177	1145	1036	34	30	698	656	529	3013	442	389	396	2317		4367	3731	4725	4117	3497	4508	3143	3560	4068	11699	8417	2781	2539
CRY1	290	235	225	99	99	143	123	96	306	100	139	122	293		1407	1088	1442	1195	1097	1321	1313	1461	1598	1792	1390	365	404
PGLYRP1	0	0	0	10	18	1	6	1	0	2	4	1	0		3	3	0	0	3	1	1	0	2	3	3	0	0
NFIX	2623	2096	2069	2415	3011	3760	3122	3080	2645	2170	2081	2308	2839		27284	24344	21487	16969	14596	14070	17806	20945	18536	8482	5919	3125	2809
ST3GAL1	11092	10657	10460	48	42	3249	2934	2634	8980	4015	4328	4275	6697		4360	3593	3895	4792	4052	4095	7530	8319	8250	32288	23228	3439	3066
MMP25	2	0	2	27	47	5	5	4	0	7	11	10	7		7	5	4	6	4	11	0	7	2	22	10	2	1
IL32	12	16	7	6	4	11	10	7	23	22	21	27	7		131	156	110	237	206	167	491	527	359	24	24	0	1
PKD1	825	682	649	1637	1827	886	794	757	571	897	1037	1168	521		1241	949	1293	1326	1359	1665	1114	1215	1992	4211	2760	445	430
MAPK8IP2	151	98	101	204	237	301	279	230	183	188	154	244	102		589	530	627	1463	1192	958	1252	1424	1029	798	581	65	49
MED24	669	632	573	399	500	456	342	386	546	486	577	544	662		1960	1838	1725	1348	1081	1283	1187	1411	1382	4479	2974	883	649
RHOBTB2	267	218	252	76	118	221	159	178	200	215	194	224	193		118	100	78	115	96	90	75	105	76	1755	1238	340	299
HEATR5B	772	757	702	621	755	351	377	296	447	310	301	339	457		1423	1096	1171	1365	1231	1266	1072	1161	1364	3988	2909	976	940
SEC62	1529	1301	1333	687	753	562	617	401	2028	608	520	488	1456		7309	6047	6043	5550	4486	5113	4129	4655	4886	11130	8684	1842	1966
RPS20	3232	2817	2907	2655	3135	949	815	610	3070	881	974	934	3042		17535	16148	14031	18460	15199	14915	19429	23121	16167	39469	29573	4468	4430
CSDE1	9779	8320	8439	1678	2130	4823	4751	3370	5752	4678	4695	4563	6512		38050	32398	31117	29902	25427	27797	25585	29906	29289	75330	55839	8776	9532
UBE3C	1477	1385	1364	1017	1264	1485	1345	1116	1915	1138	1035	1082	1770		8054	6679	6524	8019	7158	7362	5901	6935	7136	18794	13747	2364	2459
REV3L	313	335	305	1678	1794	436	528	355	403	332	322	292	409		45	36	38	56	51	49	54	57	70	2003	1588	441	419
TENM1	4	8	5	2	1	1751	1961	1792	2034	538	483	486	430		68	52	62	57	58	91	47	55	54	105	93	10503	9649
PAX7	0	0	0	0	0	0	0	0	0	0	0	1	0		2	1	3	6	4	8	5	5	9	0	0	0	0
MASP2	0	0	0	151	196	26	29	34	4	24	22	20	7		4	7	4	2	2	5	0	2	0	100	71	6	2
IYD	24	20	23	6	9	29	25	27	147	82	81	72	81		40	35	60	373	309	309	360	381	349	410	261	110	122
FAM76A	84	83	54	61	54	86	68	75	153	67	74	60	151		493	392	420	329	290	336	295	368	371	1147	849	221	220
TRAF3IP3	0	1	0	6	7	20	9	18	0	18	25	11	0		7	7	4	9	6	10	1	5	6	348	252	0	0
POMT2	145	162	162	121	163	156	156	158	271	116	96	146	296		455	373	460	577	464	535	432	508	486	1022	767	402	316
VTA1	2139	1813	1773	102	140	311	323	216	509	351	315	269	1267		5374	4763	4368	5437	4683	4221	6064	7229	5976	10248	7762	689	772
MLXIPL	42	28	36	17	20	10	3	9	43	45	59	54	30		118	77	118	155	139	177	146	183	187	55	44	61	46
BAZ1B	1396	1395	1304	897	1243	1886	1740	1410	1599	1158	1162	1165	1668		8339	6943	6932	6336	5593	6343	6107	7332	7880	14247	10456	2147	2306
RANBP9	688	665	574	49	76	361	330	276	803	301	295	257	498		1344	1036	1042	1455	1190	1297	1228	1379	1258	2412	1857	762	742
ETV7	1	1	1	0	2	5	3	2	4	0	0	3	0		59	66	31	90	78	48	65	78	32	4	4	1	0
SPRTN	187	119	133	43	47	125	139	129	232	104	112	84	239		1232	1032	976	992	790	1050	919	1058	1113	1781	1368	274	285
METTL13	575	489	513	133	128	380	307	230	439	203	222	208	536		3539	3104	2679	2926	2352	2653	2454	2676	2682	5378	3753	593	624
DYRK4	145	131	132	27	49	106	95	76	157	79	95	81	153		29	18	27	19	13	16	21	22	26	1094	798	272	236
ZNF207	1629	1586	1416	1467	1683	1107	1089	973	2248	841	919	908	2582		5775	5073	4548	5297	4406	4813	4946	5769	5390	16600	12386	3686	3259
UQCRC1	2227	1710	1696	354	443	1849	1507	1425	1179	1092	1356	1249	1140		12628	11269	10270	9768	8206	9334	9088	10291	9593	14370	10037	1880	1469
STARD3NL	285	269	271	289	354	225	166	159	520	294	310	267	531		1508	1276	1257	1384	1242	1361	1047	1356	1234	4034	2987	1167	1221
CD9	1580	1473	1370	541	811	1685	1353	1315	4584	1692	1721	1678	2775		8630	7283	6434	13746	11284	11980	7276	8445	7870	19097	14231	1750	1458
HHATL	0	0	0	0	0	0	0	0	1	0	0	0	0		0	0	0	0	0	0	0	0	0	1	0	0	1
NCAPD2	962	936	945	706	1126	2269	1830	1726	1381	1398	1388	1343	1491		11839	10344	9110	6912	6239	7004	7189	8257	8726	9223	6556	1391	1282
IFFO1	0	0	0	2	12	4	0	3	1	4	0	2	1		6	5	5	147	114	129	144	185	184	11	10	3	3
GIPR	0	0	1	2	3	2	0	0	0	0	1	1	1		0	0	1	2	0	1	2	6	1	1	0	0	0
PHF7	71	74	62	41	52	65	77	51	130	60	60	60	121		423	364	326	218	172	238	190	266	257	689	507	83	71
SEMA3G	92	111	97	15	20	74	97	74	81	91	87	88	55		494	384	444	315	310	339	426	454	498	721	477	23	32
NISCH	2319	1958	1965	1310	1670	653	613	571	875	790	851	898	1004		1637	1348	1555	2325	1990	2058	2139	2386	2497	5273	3534	1210	963
STAB1	4	1	2	26	30	7	3	9	2	13	8	14	0		4	2	3	144	126	94	185	200	129	3	2	2	1
FUZ	42	42	32	66	100	33	28	29	21	32	37	35	54		38	24	28	130	135	94	101	129	109	351	269	77	67
SLC6A13	8	15	9	1	3	3	1	3	5	0	0	1	1		2	3	2	3	5	11	8	16	6	2	2	0	0
IDS	531	498	472	489	530	139	137	120	283	365	346	339	480		0	0	0	0	0	0	0	0	0	2134	1461	998	926
PRSS3	4	1	4	8	8	1	0	0	3	0	0	2	0		0	0	0	8	1	6	7	7	6	24	12	2	1
ZNF200	105	113	104	45	67	113	107	70	191	83	81	87	220		174	133	154	155	137	153	163	170	179	1474	1052	248	250
CD4	2	1	0	1	1	2	1	2	4	9	5	7	1		13	16	15	32	34	27	68	85	69	7	11	0	2
LRRC23	79	84	86	35	44	33	43	25	50	51	53	65	53		535	410	445	493	423	490	393	505	494	723	492	130	115
BTK	0	1	0	1	1	0	0	0	0	1	1	2	2		2	2	1	5	1	0	6	9	2	4	2	1	0
HFE	2	0	3	1	2	38	35	25	58	4	8	6	32		140	126	138	119	140	122	188	236	206	34	36	62	43
SCMH1	467	369	411	494	651	543	416	415	726	370	359	382	751		776	683	710	752	670	665	586	630	651	4751	3477	918	781
FYN	86	100	95	70	82	10	3	5	4	34	30	32	7		109	130	193	173	148	164	240	250	239	58	36	41	36
HIVEP2	637	622	661	266	332	268	265	208	253	410	430	417	310		1028	825	831	1159	1182	981	1147	1385	1185	2286	1727	264	260
FMO1	0	0	0	0	0	0	1	0	0	0	0	0	0		4	12	8	15	7	14	14	14	13	1	0	0	0
ELOA	545	486	440	296	364	0	0	0	506	0	0	0	721		0	0	0	0	0	0	0	0	0	0	0	1177	1107
LYPLA2	190	166	150	140	148	192	137	146	93	106	113	121	123		1136	966	824	1503	1274	1183	1189	1359	1047	1253	903	134	124
CLCN6	244	188	171	231	245	94	89	107	245	120	120	140	234		292	205	256	250	190	290	235	233	276	474	341	401	301
MRC2	4	1	2	3	5	1	0	2	0	2	3	3	1		9	5	2	295	238	165	345	360	285	4	1	1	0
NME1-NME2	0	0	0	1340	1740	2	8	5	6	2	1	2	15		60	58	69	61	44	52	54	61	58	56	28	11	11
SLC6A7	0	0	0	0	0	1	0	0	0	1	0	0	0		0	0	0	2	1	1	0	1	1	0	1	0	1
TSPAN9	202	137	170	214	306	159	161	133	273	309	330	314	316		1117	992	962	1102	915	949	1200	1420	1209	2391	1754	604	499
BTBD7	4	1	0	399	554	294	275	213	426	280	219	228	527		1377	1167	1080	1217	1146	1069	1276	1546	1490	3121	2494	612	645
APBA3	132	95	107	34	53	67	51	42	90	73	75	95	87		386	291	329	353	240	322	312	319	362	646	443	94	73
MKS1	251	205	233	83	77	153	135	140	270	133	152	145	269		782	591	635	438	346	529	415	455	527	1552	1093	356	297
ABHD5	306	297	301	106	136	150	140	106	206	138	119	126	250		1378	1248	1114	1544	1171	1165	1336	1610	1291	3457	2598	392	396
ANOS1	1	2	1	4	5	0	0	0	1	0	0	0	2		4	4	1	8	10	2	8	5	6	0	0	4	6
AKAP8L	621	553	505	429	538	355	352	286	405	397	484	598	396		1052	914	827	1006	919	945	884	944	900	2724	1944	418	390
MBTD1	243	296	232	810	840	184	207	159	418	211	189	154	381		665	549	654	411	414	553	448	494	653	2001	1487	455	428
UTP18	438	353	373	207	251	318	287	219	543	203	172	179	570		4537	3957	3602	3833	3164	3424	3301	3805	3544	6752	5096	685	757
RNF216	461	418	400	281	313	336	274	245	278	324	327	337	305		1282	1129	1212	1026	878	1012	1000	1135	1209	3392	2340	531	433
TTC19	950	770	844	437	570	361	322	250	829	445	428	396	927		2128	1816	1813	2168	1899	1973	2181	2570	2266	7379	5390	1736	1675
PTBP1	2257	1861	1842	1197	1345	2561	2202	2069	1803	1089	1156	1270	1893		17417	15378	12520	10810	9111	8897	10172	12061	10787	14994	10692	1756	1643
DPF1	50	34	32	11	23	34	21	25	27	10	13	13	28		244	189	174	202	179	174	217	257	247	226	156	39	33
SYT7	184	159	137	389	485	429	350	323	848	868	988	1019	402		901	777	928	1261	1055	1154	1592	1840	1907	1665	1203	538	489
LARS2	865	648	680	211	276	626	452	450	485	443	463	430	880		3723	3222	3029	2255	1915	2106	1959	2245	2326	9181	6723	780	735
PIK3C2A	1140	1153	1017	769	892	859	1024	673	1166	1099	981	968	1221		2698	2201	2593	2583	2500	2576	2050	2575	2631	11050	8482	1422	1451
PLAUR	7	1	5	16	20	4	3	5	3	5	3	6	3		7	6	4	8	5	8	9	12	7	73	45	2	1
ANLN	455	384	357	221	276	1031	910	869	1996	471	497	488	1494		5796	4785	4323	3074	2700	3353	2689	3217	3772	5786	4254	1306	1476
WIZ	806	592	605	467	573	830	626	626	413	448	505	541	439		2632	2238	2021	2088	1773	1985	1679	1912	1983	1175	820	717	640
RABGAP1	703	586	599	937	1188	769	720	628	925	664	647	647	854		2141	1697	1808	2165	1906	2041	1976	2474	2318	4949	3701	1175	1107
DCN	3	2	1	0	0	0	0	0	0	0	0	0	0		0	0	0	0	1	0	0	2	0	0	0	1	0
QPCTL	92	59	63	77	66	79	62	62	100	57	69	56	71		274	268	255	237	218	247	146	152	181	575	417	147	103
PPP5C	505	393	382	277	352	411	319	291	459	213	218	227	538		2354	2002	1797	1722	1466	1692	1390	1680	1606	4239	2997	702	602
CEP68	221	193	202	361	406	99	100	92	75	131	122	87	111		80	69	78	111	91	93	121	137	122	1633	1190	238	199
MAP4K3	203	185	188	349	361	89	86	75	226	97	104	61	224		775	504	677	718	651	755	636	753	741	1854	1406	272	296
ZBTB32	0	0	0	70	103	15	16	21	0	9	20	15	0		12	9	20	34	14	17	28	24	28	151	105	0	0
TYROBP	0	0	0	0	0	0	0	0	0	0	0	0	0		0	0	0	11	6	8	22	15	13	0	0	0	0
TMEM159	123	121	99	42	40	134	102	79	242	108	149	139	188		908	830	768	1172	987	899	1238	1521	1096	1072	824	183	179
GABRA3	132	85	106	0	0	31	33	18	54	22	14	21	34		145	127	110	120	87	94	89	130	131	223	146	166	149
BRCA1	377	336	316	537	666	579	555	468	717	378	275	337	835		3472	2807	2714	1506	1388	1846	1451	1803	2331	9271	7171	705	662
ERCC1	350	304	311	126	179	217	159	133	207	158	193	211	250		688	610	569	691	647	655	640	806	745	2203	1561	389	313
CD22	0	0	0	0	1	0	0	1	3	4	7	10	0		2	2	2	61	33	37	46	34	24	1	0	0	0
SEMA3B	150	159	167	145	150	43	53	39	74	104	113	99	149		116	115	111	298	283	286	432	466	440	174	116	129	98
MBTPS2	455	449	427	260	258	231	248	142	687	362	345	287	954		2171	1847	1796	2112	1801	1816	1558	1910	1967	2215	1634	1255	1459
PRICKLE3	70	63	45	6	8	114	77	83	77	45	66	86	67		768	674	635	814	682	737	767	863	777	375	253	157	128
LTF	4	2	6	5	3	0	1	3	23	2	3	0	11		20	9	40	9	12	30	9	11	7	89	57	1	1
EXTL3	585	511	519	100	103	363	350	315	535	386	442	396	372		1350	1167	1202	1313	1166	1136	1180	1408	1311	3025	2168	431	394
NR1H4	1	0	0	11	16	0	0	0	0	0	0	0	0		2	0	0	2	4	3	4	6	3	0	0	0	0
ELOVL5	3355	3386	3230	253	320	4111	4218	3045	7883	1935	1633	1776	2903		9093	7841	8128	13974	11216	12117	2875	3197	3051	30603	23187	5147	5380
ALOX5	0	0	0	1	8	3	5	2	6	17	13	19	1		8	18	11	51	32	35	44	67	24	16	12	2	1
KDM5D	297	279	279	577	660	98	85	100	74	258	278	299	476		0	0	3	0	4	0	0	0	0	2709	1991	373	316
CALCOCO1	623	579	550	338	413	145	150	136	188	345	436	417	145		294	203	311	673	561	523	539	668	562	578	373	263	254
UBR7	0	0	0	148	220	411	399	315	680	292	250	268	676		2776	2319	2039	2248	1773	1997	1948	2234	2051	6494	4895	893	856
MAP4K5	324	343	346	313	338	188	215	156	443	258	208	198	425		1086	863	946	764	682	965	653	779	911	1739	1300	737	779
EHD3	286	248	236	54	59	135	138	102	112	138	137	142	126		909	731	841	861	688	807	810	1119	1029	1612	1104	305	273
PSMC4	1154	967	989	138	202	1048	836	690	790	494	469	486	954		5636	4746	4713	4676	3957	4475	4003	4531	4395	9494	6765	998	918
MAN2B2	512	462	505	88	105	174	131	137	376	211	243	264	286		724	628	673	1143	954	926	1158	1257	1140	3677	2630	438	309
SLC7A14	0	0	0	41	29	0	0	4	0	0	0	1	0		0	0	0	0	0	0	0	0	0	0	0	0	0
CLDN11	1	6	3	4	8	4	0	1	3	0	0	0	2		0	0	0	0	0	0	0	0	0	1	2	2	2
SLC25A39	1342	1091	1117	324	435	955	690	619	1053	766	859	839	1004		7525	6698	6211	6983	5814	6226	6925	7749	6850	9489	6539	2154	1595
MVP	132	90	104	17	10	12	8	12	50	27	36	32	103		18	13	10	593	514	365	582	735	373	236	148	66	54
NUB1	743	568	602	303	364	249	247	188	559	250	235	250	562		1956	1664	1635	2071	1795	1839	1816	2034	1839	4524	3226	800	887
PGM3	437	457	466	185	263	302	315	234	662	224	190	187	430		934	786	923	1403	1256	1293	861	968	874	4849	3681	512	443
RWDD2A	259	203	212	37	81	188	167	151	370	91	84	78	308		583	517	416	377	351	387	327	406	338	2515	1895	336	297
CLK1	602	588	471	588	567	205	243	176	874	299	293	228	653		764	603	595	657	574	728	505	625	691	2339	1717	918	904
POLR3B	330	266	250	114	164	212	215	166	304	123	126	99	412		1697	1394	1389	1240	1068	1125	1141	1380	1350	3871	2854	530	529
ANGEL1	416	349	343	144	166	352	274	271	621	309	312	304	696		1641	1401	1378	1856	1656	1536	1685	1962	1865	2264	1615	744	582
RNF14	558	527	448	207	249	241	263	197	537	309	275	284	562		1360	1143	1113	1556	1413	1358	1097	1267	1117	6704	5137	741	751
DNASE1L1	409	356	342	34	43	164	182	181	384	123	120	117	292		145	110	115	130	107	95	97	115	84	2028	1344	558	427
DDX11	259	258	281	323	360	221	201	219	531	163	155	159	467		1024	884	823	674	548	715	542	652	709	1738	1179	457	402
HEBP1	469	432	423	89	114	59	46	51	129	80	79	99	194		737	600	555	624	521	522	592	683	585	795	607	207	204
GPRC5A	2	3	0	9	8	1	0	0	0	0	0	1	0		1	2	1	763	670	228	419	483	154	1	0	0	0
MAMLD1	8	6	12	0	2	7	2	13	18	4	11	15	2		139	118	107	88	98	85	145	168	105	14	14	9	5
CD6	0	0	0	4	1	0	0	0	0	0	0	1	0		2	0	4	54	56	30	57	59	43	0	0	0	0
TACC3	828	770	684	226	373	1024	893	897	966	498	537	600	1220		4416	3579	3117	2452	2045	2623	2088	2503	2834	5588	3887	1376	1197
UFL1	2717	2795	2537	230	211	255	239	167	878	373	324	363	893		1444	1183	1333	1680	1412	1638	1244	1436	1375	6834	5119	1417	1459
POLA2	76	60	57	418	590	283	219	216	319	180	190	198	405		3	3	3	0	3	0	4	2	4	4577	3322	532	477
ZC3H3	100	70	60	141	166	157	115	126	97	99	120	161	108		717	548	569	471	389	502	492	582	573	496	316	132	127
CAPN1	1832	1434	1483	497	616	473	336	366	437	635	685	657	585		2779	2503	2473	5054	4185	3428	5110	6019	4085	7782	5126	1181	952
ACPP	7934	7211	7022	2360	2985	58	53	42	872	41	39	43	846		248	174	145	237	247	205	655	781	504	1661	1297	947	840
MDH1	1449	1286	1398	176	257	711	621	551	854	530	518	466	998		0	0	0	0	0	0	0	0	0	15364	11369	1184	1081
SLC30A9	1619	1335	1290	495	541	425	430	288	1097	839	747	587	1920		2916	2477	2607	2593	2171	2269	2124	2518	2428	13629	10516	1802	2099
MTMR11	16	19	22	12	9	18	26	23	42	14	17	14	56		41	44	43	30	27	36	30	33	60	37	31	19	9
COX15	337	286	268	291	404	286	282	200	412	252	262	259	488		0	0	0	0	0	0	0	0	0	4159	3185	684	712
CCDC88C	516	495	472	221	271	703	548	607	383	511	520	532	533		1984	1532	1421	1483	1380	1582	1161	1303	1498	3777	2665	502	449
YAF2	51	43	47	154	157	110	128	101	136	104	83	89	153		582	472	478	476	403	422	358	462	428	679	552	228	228
ZMYND11	1222	1003	1036	373	395	408	441	284	884	453	345	320	1123		2941	2338	2273	2194	1872	1900	2281	2574	2490	10352	7750	1465	1638
WAS	15	25	14	8	6	0	4	3	6	6	9	4	7		57	38	52	14	19	25	16	23	30	5	6	35	33
DPEP1	0	0	0	0	0	0	0	0	0	0	1	2	0		1	0	0	3	4	6	1	0	1	0	0	0	0
BID	64	72	66	96	94	131	149	113	152	121	109	89	151		1141	1011	932	853	746	670	1134	1306	975	1582	1105	250	195
MATR3	4558	4019	3805	1693	2077	2141	1929	1668	125	1817	1694	1692	203		0	0	0	0	0	0	0	0	0	44600	33654	302	259
NPC1L1	7	4	4	6	6	0	1	0	1	4	3	2	3		3	1	1	21	16	19	44	67	32	8	2	1	0
XYLT2	300	258	242	164	197	242	196	178	230	173	174	194	213		655	626	642	840	662	777	841	874	906	1887	1431	254	208
RGPD5	1	5	1	13	13	0	0	0	0	0	0	0	0		1	1	1	0	0	0	1	0	0	1	0	0	0
STMN4	7	7	7	1	0	0	3	0	2	1	10	1	0		0	1	1	2	0	0	0	10	2	3	1	1	0
NUDCD3	942	781	784	510	549	624	513	473	641	514	477	540	654		3175	2817	2741	2651	2279	2334	2528	2852	2589	7934	5499	871	755
ISL1	0	1	1	0	0	0	0	2	4	0	0	1	3		26	15	13	35	19	21	17	39	24	74	44	4	1
CHDH	478	472	385	1042	1172	384	312	239	536	202	183	212	445		2742	2215	2126	1683	1408	1781	1776	2033	2281	4511	3263	274	221
IL20RA	0	0	0	119	119	12	6	3	8	12	13	16	9		53	48	49	86	54	46	53	51	49	0	0	6	5
CLCA1	0	0	0	0	0	2	0	1	0	0	0	0	0		0	0	0	1	0	3	0	0	0	0	0	0	0
CLCA4	0	0	0	0	0	0	0	0	0	0	0	0	0		0	0	0	0	0	0	1	2	0	0	0	0	0
GLT8D1	332	331	325	175	206	243	278	213	580	280	255	281	476		1447	1176	1234	1036	849	1050	909	1092	1085	3622	2723	815	751
ATP2C1	1610	1505	1467	708	798	543	511	375	1563	790	697	730	1391		3770	3083	3323	3552	3092	3384	3226	3690	3647	8935	6617	1420	1346
IGF1	0	0	0	19	28	290	253	251	231	6	13	6	65		33	19	22	18	13	17	1	10	7	11	11	40	35
SLC38A5	0	0	0	0	1	0	5	2	5	2	0	0	6		2	4	2	40	27	35	44	36	55	9	9	5	2
RALBP1	641	546	533	255	342	562	455	455	565	401	476	472	562		3200	2699	2424	4063	3517	3014	2511	2892	2588	5758	4262	768	836
RUFY3	107	124	100	466	516	164	146	115	190	162	149	121	289		592	448	495	566	524	520	380	499	516	1074	838	242	224
CNTN1	0	0	0	0	0	1	5	0	0	0	1	1	0		2	0	2	0	2	0	0	0	0	3	0	0	0
SLC11A1	46	31	37	7	14	13	7	13	6	10	13	15	3		88	48	46	129	104	68	105	115	96	330	248	5	3
WWTR1	72	61	66	55	78	9	11	5	23	53	52	40	25		23	16	13	124	102	76	24	35	21	26	18	14	26
AGPS	308	300	300	82	66	204	204	152	404	232	212	208	344		2123	1887	2037	2002	1721	1932	1828	2163	2137	3416	2639	415	455
ZNF806	0	0	0	0	0	0	0	0	0	1	0	0	0		0	1	0	1	1	1	0	0	0	0	0	0	0
CXorf56	217	204	193	152	177	128	92	83	159	84	92	80	148		1139	1025	1038	1054	807	1059	895	1104	1117	1638	1228	334	324
ATP1A2	0	0	0	11	3	1	10	1	1	13	14	6	0		0	0	0	18	22	10	1	8	0	0	1	0	0
TTC27	252	164	199	123	150	117	136	112	182	72	75	78	236		963	832	809	586	481	557	431	525	624	2956	2150	433	396
ZNF582	10	4	4	15	36	21	27	25	27	42	29	32	53		77	73	91	76	68	75	59	89	70	491	356	38	39
VSIG2	0	1	0	5	9	0	2	0	0	4	0	0	0		15	17	10	11	8	15	35	28	25	15	9	0	0
PHLDB1	224	223	224	206	201	117	113	104	88	255	269	310	227		642	580	586	724	636	724	791	999	997	1398	1003	100	82
MARCO	0	0	0	0	0	0	0	1	0	0	0	0	0		0	0	0	2	1	1	0	7	0	0	0	0	0
CYP24A1	0	0	0	1	0	0	0	0	4	0	0	0	3		0	1	0	1	0	0	0	1	1	0	0	0	0
PRDM11	52	42	31	11	16	3	0	4	22	5	4	5	27		76	68	61	75	89	59	93	116	102	147	80	32	24
SYT13	1	4	3	87	138	2	2	0	1	15	16	27	1		50	42	42	136	93	70	181	226	141	19	11	7	2
SNAI2	2	6	0	5	1	27	25	16	2	34	40	27	2		56	55	60	78	53	84	7	2	3	30	16	7	5
CD74	0	0	1	8	9	9	4	10	136	1	1	0	1		9	9	8	3	4	8	11	16	9	17	14	0	0
HGF	0	0	0	19	24	1	0	0	0	3	1	2	0		0	0	1	0	0	0	0	2	0	1	1	0	0
ZRANB1	435	446	421	311	380	311	343	217	296	327	343	301	293		646	566	525	643	534	564	508	608	652	2909	2171	360	372
NCDN	925	698	752	277	309	579	535	463	441	204	209	222	420		3156	2659	2455	5056	3933	3750	4438	4880	4031	3589	2384	560	495
ADGRA2	11	26	25	14	18	0	0	0	1	0	0	0	2		58	29	72	77	68	84	215	226	190	0	0	5	4
CCT8L1P	0	0	1	14	8	0	0	0	0	0	0	0	0		0	0	1	0	0	0	0	0	0	0	0	0	0
ZFP64	277	216	273	150	146	176	191	142	142	139	134	115	163		897	776	845	672	649	693	724	848	693	1260	939	204	168
MNAT1	160	160	128	75	61	128	145	108	220	136	143	139	234		710	637	632	625	503	579	515	546	592	1967	1459	392	427
SAMD4A	54	54	66	61	54	48	48	39	133	31	31	42	9		144	132	150	136	113	114	168	198	198	139	97	20	23
RUNX3	2	0	0	2	2	0	0	0	0	0	0	0	0		0	0	0	10	3	4	12	9	11	0	0	0	0
MRE11	287	276	221	480	451	0	0	0	483	0	0	0	523		1374	1166	1040	953	812	997	855	930	1092	0	0	511	517
PLEKHB1	2588	2044	2009	57	100	385	311	308	551	482	523	528	770		1414	1239	1369	1719	1487	1699	1787	2191	1881	5856	4164	1164	1049
SERPINB1	0	0	0	0	0	6	2	1	1	7	4	2	0		1	1	1	221	190	112	166	241	108	1	1	0	1
CYP3A43	1	2	1	2	5	2	4	1	3	11	10	10	3		1	0	1	1	1	1	0	1	1	9	10	2	3
SLC7A9	4	3	3	4	14	3	2	3	2	1	1	1	8		0	5	1	3	3	4	7	10	5	12	8	1	1
SPAST	276	289	268	310	332	85	104	73	307	123	101	104	354		1384	1155	1156	1209	1067	1009	1102	1281	1087	3460	2562	640	702
NRXN3	35	42	39	163	199	9	13	9	48	0	3	1	3		10	11	11	27	19	17	51	48	41	70	58	1	5
OSBPL5	518	385	382	184	219	615	529	482	334	554	569	618	367		1309	1115	1214	1040	951	1099	856	910	1005	6092	4345	484	426
AQR	695	674	641	506	521	556	475	410	594	471	485	437	852		2448	2012	2003	2216	1872	1945	1869	2266	2138	7228	5350	1181	1243
CPS1	301	281	273	3	2	58	52	47	79	247	234	243	151		874	718	801	703	616	716	649	836	847	3891	2828	455	400
C8B	0	0	0	0	0	0	0	0	0	0	0	0	0		0	0	1	0	0	0	0	0	0	0	0	0	0
FHL1	3	3	0	6	9	0	1	0	3	1	0	1	0		29	37	33	18	14	21	38	34	30	4	3	0	0
RTF2	736	626	601	145	173	0	0	0	535	0	0	0	552		1618	1433	1484	1786	1397	1520	1521	1762	1561	0	0	810	764
GABRA1	0	0	0	1	2	2	1	0	0	0	0	0	0		0	0	0	0	0	0	0	0	1	0	0	0	0
NLRP2	0	0	0	123	131	382	305	287	456	638	577	668	596		1381	1117	1049	2232	1776	1631	1986	2340	1788	5325	3862	622	563
SLC45A4	136	115	110	44	42	145	126	121	170	88	82	106	121		634	489	461	510	516	500	506	592	585	668	484	110	98
RNF10	1547	1240	1267	639	846	1149	1000	852	1161	1082	1120	1108	1500		5479	4611	4856	5861	4806	5362	5106	5999	5903	7951	5718	1920	1875
ZNF839	216	227	209	136	148	145	116	139	247	121	116	131	302		372	263	340	215	172	254	179	197	246	1445	1028	387	288
ZDHHC6	347	328	286	144	174	155	123	116	503	171	160	137	483		1236	986	1074	926	796	993	772	890	975	2689	1967	561	588
GRAMD1B	2	0	0	10	18	2	4	0	12	6	3	7	0		10	2	7	41	25	24	67	65	59	2	4	2	3
RNH1	4	3	1	139	179	1132	933	794	846	315	350	382	482		6327	5454	5407	5634	4904	5507	5033	5915	5875	7628	5180	1216	1060
NDUFS1	2394	2001	1951	399	581	666	587	466	1024	796	799	751	1594		4240	3582	3774	3261	2857	3255	3046	3496	3492	16465	12281	1804	1751
RB1CC1	637	578	535	1016	1076	575	695	492	897	1140	1002	926	672		2288	2076	2129	3622	3129	3086	3170	3765	3272	5052	3830	999	1168
ERP44	290	325	272	204	324	413	424	336	914	349	327	345	831		2291	2069	2026	2654	2139	2157	1765	2020	1691	2840	2064	757	728
ALAS1	600	527	519	110	154	479	469	433	641	368	412	392	858		2883	2559	2744	4141	3417	3578	3681	4418	3984	5468	3950	852	814
BIRC3	22	18	9	74	56	32	46	22	470	81	63	41	231		10	9	14	28	32	22	65	66	17	1203	872	47	50
AKAP11	757	706	673	521	577	750	746	506	773	685	661	590	1041		1570	1338	1527	1614	1456	1593	1443	1796	1892	4791	3589	846	885
GLRX2	254	224	223	21	25	70	88	47	139	39	34	23	137		1367	1152	1157	1089	957	1173	717	748	779	1326	919	185	204
SNAPC1	63	53	54	56	66	134	111	103	271	188	189	164	196		495	425	429	455	401	494	300	350	404	1507	1129	311	301
DERA	134	111	127	34	38	101	81	73	249	110	77	89	207		1099	972	845	774	769	725	729	820	737	2600	1939	198	208
STRAP	1520	1313	1218	366	423	459	434	328	1227	468	426	424	1955		9070	8027	7407	7148	5938	6683	6259	7422	7006	12008	8725	2555	2972
ABCC2	4	5	8	7	11	3	0	4	3	1	0	5	5		4	5	9	16	18	8	9	16	8	7	13	4	4
DEF6	100	111	105	21	38	128	118	136	166	127	143	142	98		652	586	580	550	490	515	491	520	564	997	671	86	73
PLEKHO1	49	42	42	34	38	36	32	23	31	33	50	44	46		228	231	242	130	115	143	145	161	198	89	64	36	24
GCLM	437	427	410	104	106	214	249	164	734	161	141	172	570		2718	2277	2792	2795	2342	2610	1809	2219	2546	2774	2102	798	872
UBR2	378	359	367	527	632	498	542	394	571	449	416	446	310		1195	1000	1109	1650	1384	1194	1391	1665	1492	3696	2698	339	347
EHD2	0	0	0	5	5	0	0	0	0	0	1	1	0		0	0	1	0	1	1	1	1	0	1	2	0	0
DEPDC1	489	530	528	160	233	374	444	258	921	262	177	171	251		3193	2675	2648	2036	1690	2229	1599	1880	2238	5658	4275	351	431
CCDC28A	171	155	138	29	27	20	21	19	49	87	94	79	58		207	167	193	245	210	225	228	238	241	619	465	86	69
RRAGD	255	230	236	149	161	53	71	45	120	438	393	329	111		556	488	461	352	305	328	291	368	303	2753	2059	213	256
HSF2	279	224	179	79	106	102	84	94	209	130	130	141	200		439	354	353	347	336	311	336	361	339	2026	1577	359	365
PHF20	710	652	600	559	776	604	598	464	575	1074	1128	1070	764		1999	1698	1788	1277	1093	1213	1263	1611	1335	8089	6014	813	838
HSD17B6	4	4	2	67	88	13	15	15	31	39	28	32	27		70	76	62	218	160	118	112	121	101	75	35	19	23
NR1H3	63	58	63	15	14	90	73	67	103	65	58	60	100		263	270	313	241	191	225	340	368	340	932	689	62	56
TYMP	167	110	110	56	81	112	79	69	93	79	73	104	35		839	740	940	1531	1306	1464	1592	1706	1553	728	537	20	25
NCAPH2	388	280	319	84	135	400	312	316	398	207	202	198	262		1976	1693	1507	1362	1179	1316	1175	1388	1350	3492	2491	228	240
TOMM34	579	467	476	81	116	375	318	265	388	317	320	334	495		509	431	384	432	338	416	411	487	430	7651	5453	670	682
SEC63	1624	1476	1571	563	709	348	390	274	1095	711	568	504	1288		3937	3442	3714	3615	2989	3367	2576	2925	2995	5126	3967	1159	1172
KPNA6	1121	942	950	457	616	1185	1055	925	718	1109	1081	1071	952		1026	880	864	1193	1044	1061	1009	1273	1210	9623	6901	1363	1259
VIM	583	601	592	7	7	185	169	113	365	32	33	32	42		1301	1180	1124	1161	875	1055	1344	1541	1502	4016	2727	7	7
RTEL1-TNFRSF6B	44	27	30	492	602	0	0	0	50	0	0	1	44		9	2	3	2	1	4	1	0	3	3	2	62	42
FAS	66	65	63	811	779	31	31	37	132	20	15	10	102		164	141	156	300	285	197	246	299	217	728	476	60	45
RNASET2	228	172	206	90	75	207	194	166	290	193	195	239	252		742	712	594	805	642	678	699	774	633	3933	2777	338	320
CD44	0	0	0	9	7	1	2	2	3	0	2	1	0		4	1	0	424	368	137	586	731	208	1	1	0	0
KCNG1	167	148	139	27	27	9	3	5	24	88	75	86	20		129	108	184	79	36	64	79	88	97	957	653	26	42
AGPAT4	1	0	0	73	100	22	23	21	24	19	16	22	2		47	42	78	54	43	51	41	61	44	15	10	4	3
SLAMF7	2	1	1	15	10	0	0	0	2	0	0	0	0		1	1	0	7	7	2	20	14	5	0	1	1	0
BTN3A1	42	56	43	72	75	54	56	39	75	93	75	77	111		197	153	242	144	120	181	166	178	167	487	383	69	60
MIPEP	283	320	331	37	41	536	479	385	407	475	472	462	162		3735	3056	2773	3800	3192	2982	1744	2021	1727	3948	2988	1007	1087
PRKCH	28	21	25	287	365	174	171	122	201	263	258	247	160		191	153	200	187	201	222	89	90	103	1402	926	213	229
INSRR	0	0	0	1	3	0	0	0	0	0	0	0	0		0	0	0	0	0	0	0	0	0	0	0	0	0
IFNGR1	332	283	311	111	146	84	95	74	852	140	138	115	568		801	724	708	898	731	834	888	1024	861	2601	1970	432	420
B4GALT7	193	152	184	84	104	120	103	116	211	144	130	136	175		817	696	732	956	839	923	847	1047	1005	1537	1074	263	229
SH2D2A	0	0	0	4	3	4	4	0	0	0	0	0	0		185	187	144	142	125	137	148	191	180	1	1	0	0
VRK2	94	96	98	88	96	64	72	38	137	58	57	61	186		857	704	792	610	561	632	570	631	643	1778	1277	247	224
TNFRSF1B	0	0	0	7	6	0	0	1	6	17	20	18	0		14	10	16	68	57	42	76	66	62	2	9	0	0
VEZT	914	815	854	550	660	392	401	293	1203	415	364	368	1178		2184	1882	1860	2245	1849	1968	1797	2176	1973	6212	4658	1229	1231
POU2F2	6	2	2	17	10	2	2	0	0	3	1	0	0		0	2	0	7	8	5	7	7	2	6	4	2	3
BRD9	441	441	411	217	306	244	210	184	364	201	210	193	317		516	331	369	521	452	552	518	553	576	1701	1253	576	473
SNX1	2167	1937	1847	890	1106	529	467	471	886	514	488	538	1096		1840	1499	1637	1823	1612	1688	1726	1948	1755	7261	5290	1146	1177
TBPL1	366	324	287	35	36	127	156	107	277	234	243	226	165		717	577	545	597	522	599	542	572	542	3528	2587	373	392
ARNTL2	251	217	220	7	10	179	128	116	191	69	58	55	91		197	180	182	160	134	114	150	196	180	721	530	186	189
BCLAF1	1884	1629	1572	1466	1458	544	595	389	1242	699	479	444	1748		8735	7229	6853	6295	5557	5773	6111	7188	7212	16901	12906	2143	2364
SLC39A9	1165	984	1009	577	645	1019	995	741	1655	1091	1163	1011	1541		3848	3354	3691	3410	2980	3247	2647	3223	3398	12881	9493	1708	1706
ANK1	5	5	7	35	44	6	2	6	12	129	120	183	2		187	142	153	213	130	114	242	261	192	157	108	12	7
IBSP	0	0	0	0	0	0	2	0	1	0	0	0	0		0	0	0	0	0	0	0	0	0	0	0	0	0
TFB1M	65	71	50	35	40	90	79	58	60	95	96	86	54		273	247	239	245	187	232	201	236	192	1102	809	116	111
RABEP1	837	739	736	842	954	867	772	685	1026	545	450	455	1247		2364	1970	1771	1505	1214	1311	1208	1457	1444	7981	5812	1368	1441
HMGB3	450	489	432	106	115	203	187	159	397	232	193	188	592		2347	2024	1816	2948	2484	2023	2822	3243	2460	3554	2636	1063	1182
NUP160	595	495	450	358	391	480	487	419	765	495	524	509	1015		3641	3015	2954	2354	2099	2472	2439	2910	3054	9828	7448	1209	1139
BAK1	113	73	66	63	101	84	76	74	114	65	82	81	112		0	0	0	0	0	0	0	0	0	661	456	123	113
MUSK	0	0	0	4	4	0	0	0	0	0	0	3	0		1	0	1	8	5	8	18	15	11	0	0	0	0
IKZF2	182	154	170	13	5	61	54	41	57	30	23	27	27		14	15	11	20	19	17	10	29	29	692	536	35	22
GRN	537	423	372	162	211	446	316	295	546	333	409	416	340		3016	2666	2614	5315	4286	3873	6062	7132	4875	2028	1387	689	549
FAM13B	790	777	735	762	872	203	238	155	629	119	98	97	725		687	558	498	612	607	499	642	834	691	3258	2382	698	687
ARHGAP31	1	0	0	15	24	14	15	22	19	11	17	8	9		279	231	267	236	228	210	295	336	301	17	4	4	4
CENPQ	81	66	77	54	72	107	107	72	253	63	52	48	122		596	545	478	333	304	404	351	459	437	1566	1137	134	134
SARS	2916	2253	2198	198	317	1297	1159	981	1139	986	1102	1055	1277		6460	5578	7981	6063	5009	6812	6092	7144	7667	13168	9315	1857	1803
RANBP3	611	470	487	127	206	466	370	350	456	255	235	223	476		1988	1685	1423	1358	1163	1300	1288	1402	1473	4456	3194	465	351
ARID4A	208	200	174	261	272	164	147	154	218	143	146	155	222		530	506	524	730	604	666	665	744	706	1386	1046	219	234
EIPR1	383	320	281	62	84	0	0	0	169	0	0	0	221		1091	1048	983	923	780	856	742	865	861	0	0	416	385
PNPLA6	505	427	415	75	87	587	497	411	418	464	534	493	330		1525	1344	1482	1376	1171	1307	1357	1598	1460	3469	2315	440	336
IFT88	163	160	145	62	80	193	223	141	272	170	109	121	213		622	535	582	522	483	530	417	477	478	2847	2165	406	414
ALG1	267	190	209	58	67	145	143	129	480	45	37	55	372		1664	1531	1215	1571	1271	1272	1304	1441	1306	2712	1904	366	306
ZCCHC8	317	277	273	160	213	165	174	134	468	145	118	99	401		591	455	556	563	481	598	673	739	711	1877	1326	434	383
ABCF2	178	159	144	127	153	708	576	565	752	273	262	306	846		295	222	193	211	170	180	154	175	161	9116	6316	1205	1088
CHPF2	617	507	539	295	327	264	242	208	489	270	322	363	373		1109	966	942	2201	1820	1604	1585	1963	1609	2724	1893	546	436
LRRC7	288	408	353	0	0	1	0	0	1	0	1	0	29		11	10	11	35	31	15	32	38	37	116	80	16	13
FUT8	360	335	333	85	112	79	105	80	178	129	142	155	145		498	461	511	332	265	291	410	483	399	1390	1032	211	234
UBA6	735	718	702	768	811	478	468	350	585	742	630	603	998		2555	2073	2438	1877	1719	2132	1555	1823	2091	8965	6668	1234	1345
GAB2	49	61	58	84	82	19	18	14	13	51	40	45	6		66	64	89	164	133	159	107	112	118	45	36	31	22
ATP6V0A1	882	788	758	315	367	377	331	278	759	320	329	334	585		2091	1962	1914	2281	1865	1796	1943	2214	2039	2579	1777	793	586
PIAS1	569	518	471	251	332	323	327	253	362	615	592	541	350		743	655	580	896	715	770	439	570	502	1390	1049	638	603
SLC4A7	244	263	282	1523	1515	747	773	463	926	963	820	766	1118		1022	898	920	649	540	688	456	606	727	9042	6827	1446	1484
APBA2	1	0	1	224	215	338	316	241	159	295	302	307	282		1370	1150	1116	735	614	727	677	857	860	4337	2918	343	274
MAP2K3	599	516	546	98	102	542	471	391	541	309	323	320	703		3444	3122	2920	3734	3137	3021	3598	4032	3264	2587	1784	785	690
EFCAB1	0	0	0	4	2	0	0	0	0	0	0	0	0		0	0	0	4	3	8	0	1	0	0	0	0	0
TMSB10	1706	1679	1788	210	250	771	594	591	605	1301	1513	1379	590		0	0	0	0	0	0	0	0	0	6640	4913	1003	723
ASTE1	115	121	88	23	44	59	67	53	130	28	47	38	131		393	312	271	293	234	305	332	349	384	1211	870	136	126
RNF19A	510	465	446	597	705	107	125	89	495	168	161	147	420		443	356	343	556	517	525	612	691	593	3247	2355	430	422
PEX3	277	257	258	113	80	124	103	98	226	104	99	81	278		841	682	696	874	701	726	762	895	815	3082	2226	330	328
GABARAPL2	678	623	515	119	142	325	249	232	554	316	320	337	480		0	0	0	0	0	0	0	0	0	5683	4121	614	619
MYOC	0	0	0	0	0	0	0	0	0	0	0	0	0		0	0	0	1	0	0	1	0	0	0	0	0	0
SH3YL1	258	263	229	321	355	52	52	53	156	109	104	91	157		337	234	291	329	294	276	300	321	319	717	527	359	326
FAM136A	286	306	257	161	200	250	225	170	553	118	121	103	614		2941	2415	2201	1831	1584	1722	1668	1912	1884	6052	4456	988	1051
VCL	1574	1426	1333	323	405	1770	1701	1514	1474	1290	1258	1327	1622		6178	5411	5052	7600	6608	5725	5595	6816	5500	10315	7516	1627	1491
DEPDC1B	133	119	115	192	236	181	188	157	397	168	156	152	521		1634	1277	1173	777	699	895	680	945	908	1306	1064	428	445
DAPK2	168	197	199	20	32	33	25	24	114	62	85	77	72		222	158	206	263	197	212	321	411	341	313	213	118	68
NSMAF	164	174	148	512	557	273	238	165	381	164	176	144	404		1321	1065	971	980	758	823	736	856	847	2264	1753	644	574
ADSS	360	331	289	167	206	206	234	152	460	98	102	111	464		1788	1528	1446	1473	1127	1355	1499	1620	1636	6473	5087	890	1019
STAP1	0	0	0	2	4	1	0	1	0	1	0	0	0		1	3	2	1	4	2	1	0	0	2	1	0	0
TIMP2	627	609	597	55	61	212	163	112	576	472	434	526	180		774	750	834	859	758	756	1634	1952	1414	1139	761	128	109
RFC1	1138	995	929	494	544	816	804	605	800	746	714	736	1127		4458	3630	3591	3151	2786	3158	2768	3156	3562	11271	8585	1335	1450
TBC1D23	589	606	560	182	164	132	138	76	340	206	197	191	333		956	755	915	956	797	955	910	1034	1034	3094	2459	406	464
CUL3	1253	1152	1162	484	582	432	506	320	747	409	324	348	689		3084	2728	2523	2957	2566	2471	2652	3062	2811	7130	5356	938	1041
MYOM2	0	0	1	2	2	0	0	5	5	3	4	2	2		42	28	52	41	35	30	39	36	33	81	50	21	17
OTC	0	0	0	0	0	0	0	0	0	0	0	0	0		0	0	0	0	0	0	0	0	0	0	0	0	0
CYP46A1	49	53	31	7	9	5	4	3	31	4	6	3	31		23	13	24	30	25	29	10	18	28	47	21	78	69
AC118549.1	805	643	653	484	473	0	0	0	693	0	0	0	660		2208	1794	1839	1467	1243	1470	1319	1725	1755	0	0	1099	1189
SLC18A1	4	7	3	2	1	0	0	0	1	0	0	0	0		0	0	0	0	0	0	0	0	0	0	0	0	0
USP2	25	34	30	24	37	66	50	37	41	61	36	43	69		410	312	406	530	389	405	432	515	385	338	247	47	36
CASR	0	0	0	0	0	0	0	0	0	1	1	1	0		5	2	2	54	38	13	29	36	13	0	1	0	0
TUBG2	230	199	186	32	50	48	57	49	157	74	84	88	144		243	175	212	291	259	246	277	305	290	269	217	233	179
RPL26L1	202	182	155	16	21	85	64	55	63	73	70	74	99		2300	1955	1937	2212	1980	2048	2090	2468	2165	1651	1194	173	150
FLT4	78	59	70	23	19	6	6	2	9	6	6	6	8		271	182	208	226	190	179	282	327	250	219	161	19	18
NSUN2	999	915	840	463	569	859	846	669	1152	518	450	449	1570		4346	3794	3548	4004	3504	3752	3063	3349	3818	11721	8649	2119	2188
FBXO42	353	308	306	252	296	221	256	178	236	247	205	241	246		784	735	709	755	663	690	599	711	681	1933	1297	317	253
MFAP3	416	430	367	210	263	358	365	276	429	406	361	334	573		1805	1733	1771	2018	1773	1769	1684	2156	2022	6976	5181	565	635
MRI1	266	203	222	234	290	237	209	234	333	96	113	103	291		530	491	504	514	402	450	371	421	463	1077	726	273	263
METTL1	111	79	98	46	55	101	81	56	204	40	36	47	221		950	803	751	705	547	604	515	615	617	1536	1185	285	251
HOXC8	15	28	21	2	3	19	17	9	27	0	0	0	1		0	0	0	0	0	0	0	0	0	6	3	1	0
AGA	280	311	299	12	13	92	71	62	318	79	78	85	228		719	553	559	733	612	612	737	914	854	4213	3133	417	389
PI4K2B	107	87	71	88	100	150	155	92	347	179	118	114	392		788	773	655	819	731	732	661	842	695	3448	2522	490	608
BOD1L1	742	705	658	760	817	650	608	532	411	855	912	884	707		1623	1367	1543	1424	1521	1566	1312	1688	2046	5025	3815	717	735
MAT2B	455	391	411	67	94	193	199	133	389	184	152	147	502		2593	2106	2093	2381	1970	2161	1954	2307	2105	3734	2871	621	633
TLL1	2926	2742	2432	0	0	0	3	0	0	0	0	0	48		0	1	0	1	0	0	3	2	0	2	3	3	2
EDC4	512	401	394	234	297	698	558	614	413	423	523	502	455		1741	1386	1308	1535	1324	1487	1575	1838	1745	4540	3221	455	383
TRIO	558	487	477	2363	2640	1049	971	934	508	860	898	825	686		1370	1025	1108	836	901	855	667	742	947	5214	3776	1053	984
VCAN	0	6	1	6	7	1	0	1	1	0	2	2	0		0	1	0	1	2	0	1	2	0	2	1	0	0
CLEC16A	309	264	273	128	161	285	303	258	239	269	267	283	244		1289	1129	1127	1404	1296	1368	1252	1349	1445	1468	1087	177	169
MSR1	0	1	1	1	0	1	0	0	1	0	0	0	0		17	15	8	6	6	6	5	15	16	0	2	1	0
CDH1	3930	3478	3486	1175	1581	4212	3909	3394	8119	4315	4397	4291	5947		10425	9072	10746	15194	13331	13099	16504	19633	17766	39654	28735	3448	3140
MTREX	748	673	630	406	510	0	0	0	608	0	0	0	805		4049	3520	3138	2894	2301	2688	2605	2934	3062	0	0	1061	1187
DNAH5	56	64	50	1769	1894	293	348	269	178	108	132	101	138		129	103	72	113	118	89	74	72	92	980	811	534	486
ZFYVE16	726	684	665	260	278	512	584	378	832	656	534	498	941		47	46	45	65	59	64	56	42	40	7511	5772	1314	1416
RIPOR1	562	427	428	183	230	0	0	0	71	0	0	0	79		1741	1466	1364	1087	893	1014	1080	1286	1236	0	0	92	53
C6	0	0	0	0	1	0	0	0	0	0	2	0	0		0	0	1	2	3	1	0	2	0	0	1	0	0
RAI14	659	652	569	97	111	420	359	323	515	314	271	266	566		1718	1473	1434	759	671	824	1134	1292	1284	2605	1993	645	621
SOX30	0	0	0	0	0	0	0	0	0	0	0	0	0		0	0	0	47	24	5	36	52	18	0	0	0	0
PNKP	523	422	408	353	431	237	202	238	472	212	198	191	529		329	345	369	544	416	441	457	558	467	1592	1096	427	316
BEST2	4	0	0	11	12	0	5	1	0	0	0	0	0		2	3	0	1	0	4	1	1	1	2	3	0	0
PHLPP2	209	167	157	159	203	224	168	156	336	164	180	175	398		457	346	371	423	418	404	519	616	492	2250	1653	414	428
SPDL1	176	140	137	58	101	255	236	214	472	147	161	135	502		2481	1910	1742	1306	1154	1414	1146	1311	1581	2751	2134	542	587
STAU2	532	478	460	284	332	223	258	175	405	326	297	270	477		1215	1099	1152	909	771	870	778	892	866	4257	3149	678	692
PQLC2	93	79	66	65	120	48	40	41	90	23	24	22	82		201	123	138	247	232	214	161	194	191	281	212	94	73
CTNS	144	101	149	98	153	147	126	141	168	117	116	128	168		593	453	480	689	566	589	460	566	565	1034	681	250	240
RTN4R	164	113	127	30	38	28	34	20	19	17	26	31	6		363	312	385	321	265	343	420	492	509	474	318	11	16
PHF23	694	518	515	65	105	360	323	297	476	240	246	279	562		1979	1655	1740	2272	1931	2002	1879	2201	2003	4679	3303	731	706
CDH10	1	4	3	1	2	0	0	0	0	0	1	0	0		0	0	0	1	0	0	2	1	2	0	0	0	0
INPP4A	373	360	335	177	239	217	231	177	205	264	236	235	220		629	513	602	550	508	555	573	633	705	2029	1455	393	310
RAB27B	304	280	250	70	99	74	75	48	197	75	62	48	251		26	23	21	40	24	30	68	73	49	3089	2419	147	151
PSMA4	1761	1646	1596	285	391	1019	934	719	1667	655	577	601	1838		6792	5939	5608	6871	5503	6209	5832	6868	6159	17597	13344	2586	2948
MYO16	1	0	0	2	4	0	0	0	0	0	0	2	0		1	0	0	15	6	13	19	19	5	0	0	0	0
LSG1	610	549	483	149	176	572	490	513	963	336	361	410	1107		2413	1958	1922	2122	1863	2053	1929	2292	2399	7147	5214	1308	1244
PARP3	375	341	372	57	59	62	55	61	138	110	120	128	180		269	209	256	242	232	262	328	400	372	1221	884	333	251
TNC	6	10	11	104	93	0	2	2	52	3	5	4	3		0	0	0	0	0	0	0	0	0	10	8	0	1
THAP3	134	106	112	41	55	88	115	90	73	100	106	133	136		441	382	367	514	457	476	510	558	547	837	544	146	113
RIPOR3	0	0	1	58	68	0	0	0	3	0	0	0	0		11	10	8	14	17	17	10	21	19	0	0	0	0
TDP1	1671	1395	1435	223	262	259	208	202	362	361	361	338	557		1805	1449	1412	889	786	929	970	1119	1180	3860	2861	574	482
AIFM2	62	50	47	39	54	7	9	6	17	10	8	6	17		14	7	13	375	305	209	304	328	217	96	73	23	15
C2orf83	0	0	0	3	8	0	0	0	0	0	0	0	0		0	0	0	1	0	0	0	0	0	0	0	0	0
SPATA7	102	98	74	69	63	39	50	30	77	96	80	84	90		213	197	188	287	249	281	244	237	176	585	415	160	192
MED17	71	81	85	305	384	226	205	147	359	139	117	109	336		23	32	25	45	32	30	39	35	45	3584	2691	583	592
RETSAT	1253	1121	1137	124	171	314	276	265	713	268	301	281	495		1993	1670	1780	3703	3091	2648	3621	4255	2826	6045	4324	825	709
CAPG	8	6	6	0	2	0	0	0	3	5	13	10	4		64	55	65	182	196	112	278	290	161	65	33	4	7
AP2S1	619	512	540	100	142	678	469	427	548	546	531	507	541		4399	3979	3870	5555	4449	4622	4201	4658	4072	8271	5727	639	588
USH2A	1	0	0	123	107	7	19	8	2	16	12	12	0		5	1	6	4	8	7	2	4	5	27	25	0	0
ZPBP	0	0	0	1	0	0	0	0	0	0	0	0	0		0	0	0	4	12	0	4	7	5	0	0	0	0
TG	6	2	7	130	145	3	8	3	4	18	25	11	2		4	0	5	37	31	13	6	4	3	11	12	1	1
ADAM28	0	0	1	4	5	20	21	25	19	5	5	3	16		5	2	5	4	1	7	1	1	0	8	5	17	13
BARX2	67	46	50	4	6	1	1	1	28	1	2	2	2		11	12	5	114	97	51	143	177	74	4	4	8	8
DCUN1D1	785	738	679	254	264	219	262	145	649	277	199	163	729		3156	2855	2813	3077	2532	2746	2454	3025	2720	6918	5444	808	945
JADE2	87	79	77	124	101	307	266	255	326	76	89	131	155		2147	1942	1714	1855	1613	1592	1885	2090	2100	1380	918	225	181
ZIC2	1076	904	843	5	1	60	65	42	123	31	32	34	108		642	567	531	604	504	577	807	881	828	507	353	176	150
LCP2	0	0	0	0	0	0	0	0	1	0	1	0	0		0	0	0	0	1	1	1	5	6	3	2	1	1
TRIT1	244	199	180	199	231	309	328	265	505	321	246	306	416		1308	1030	1068	943	773	956	680	769	813	2772	1992	622	644
ADRB1	0	2	4	202	218	14	17	10	10	14	16	6	4		87	90	129	99	86	143	51	55	93	107	63	6	12
GUCA2B	0	0	0	0	0	0	0	0	0	0	0	0	0		0	0	0	0	0	0	0	0	1	0	0	0	0
CUL7	482	430	437	380	512	344	278	315	337	384	466	491	199		139	126	113	203	203	212	187	207	148	3413	2361	331	255
CTNNA1	4202	3905	3792	1062	1433	2262	1895	1668	2542	2042	2098	2140	2457		12282	10410	10643	13541	11365	11689	13112	14994	13779	30557	21544	2781	2663
PHKA2	324	359	298	516	661	226	212	168	329	244	256	226	289		601	471	475	459	400	484	496	548	495	2172	1528	668	624
CNTLN	192	171	137	284	344	139	168	129	195	199	187	176	298		773	655	580	753	554	661	528	645	615	1630	1305	214	252
EPHA3	5095	4504	4440	9	11	311	362	275	258	309	261	284	197		60	51	86	41	42	34	38	56	53	16169	11785	284	262
HSPA5	5472	5163	5210	2263	3942	6197	5293	4915	8392	4564	4228	4385	6518		45401	39466	43727	44872	36928	37291	34055	39262	34054	20254	14439	10944	11016
DSG2	1385	1163	1170	754	870	2881	2842	2070	4106	2256	2232	2033	4185		3205	2478	2650	2300	2027	2449	2166	2673	2763	23588	17721	3368	3205
GEMIN8	165	163	162	217	242	206	194	166	169	195	190	169	166		685	561	582	606	468	546	433	521	538	1325	1022	389	291
OFD1	138	193	167	375	447	77	103	99	183	148	145	112	196		121	72	102	120	114	150	56	79	135	439	351	413	341
GPM6B	28	26	19	95	107	36	60	22	114	30	24	17	31		60	63	57	31	25	25	26	24	32	587	401	77	75
MAGEC2	0	0	0	0	0	1	0	1	4	10	14	8	31		0	0	0	0	0	0	0	0	0	288	232	1	0
PREX2	777	810	777	23	24	23	20	12	34	29	30	28	18		21	17	15	16	19	11	17	10	22	189	132	23	33
WDR37	362	439	347	262	322	205	166	161	285	177	189	164	300		1225	1064	1066	1243	1097	1101	1149	1295	1230	2110	1589	363	306
YTHDC2	532	594	519	1243	1294	498	518	378	912	451	400	447	1092		3224	2708	2947	3306	2863	3111	2688	3228	3278	4903	3858	1300	1270
CTPS2	276	259	244	340	448	321	269	246	294	313	233	275	382		1716	1659	1498	1462	1191	1317	1132	1277	1276	2884	2214	675	687
ATP6V1H	562	467	457	189	216	290	233	210	614	270	240	297	534		1805	1622	1635	2115	1801	1761	1733	1960	1564	6685	4928	842	898
POLR2B	2451	2134	2037	739	818	956	917	698	1378	1012	977	960	2330		8393	6770	6910	7337	6100	7094	6535	7699	7743	24078	18035	3248	3424
FAM214A	568	544	495	364	468	509	659	475	1008	426	346	303	1128		3364	2860	2872	3428	3071	3240	1901	2203	2318	3390	2516	1410	1493
ARAP2	73	89	50	164	154	26	25	14	67	38	32	39	70		32	29	27	93	68	50	46	38	26	301	265	104	131
TPR	2269	2130	2076	1420	1709	2077	1965	1609	1815	1505	1483	1488	2207		5541	4319	4266	4687	4255	4658	4578	5168	5967	17744	13339	2641	2918
CP	16	25	18	6	7	11	13	4	46	11	6	3	73		11	4	10	4	4	7	32	30	24	35	35	6	7
KIAA0556	484	429	426	171	266	363	302	306	289	342	299	342	392		757	644	633	639	609	697	630	715	776	2482	1756	370	299
DTNBP1	117	118	111	15	18	65	64	64	129	49	42	39	81		523	429	417	321	296	317	280	357	389	478	353	132	133
XK	1	0	0	26	50	0	0	0	0	0	0	0	0		0	0	0	0	0	0	0	0	0	0	0	0	0
ANO2	5	6	4	4	3	2	0	0	1	0	1	7	4		19	12	24	71	65	33	87	90	58	7	5	2	3
C12orf4	256	225	194	130	134	166	191	131	323	125	65	85	329		1308	1180	1092	1004	906	1063	882	1042	1106	2904	2261	400	429
SCML1	350	292	242	119	115	266	270	179	746	216	188	158	642		1170	860	915	607	517	745	437	560	680	2256	1646	1653	1557
WWC3	302	307	307	397	450	153	158	121	179	225	232	246	173		177	129	137	151	151	119	205	273	182	1970	1393	201	171
ARHGAP6	1490	1356	1402	127	120	887	880	742	822	804	779	859	693		1325	1100	931	1787	1478	1253	673	721	647	4384	3113	1218	1250
FAM184B	0	2	2	84	95	27	21	23	20	30	22	25	23		111	83	110	43	45	64	68	57	75	356	242	3	3
MAP4	3345	2851	2880	1750	2256	2589	2199	2156	1994	2021	2215	2319	2657		11684	10379	10721	10399	8612	9061	10636	12545	10840	10904	7814	2855	2589
GOPC	348	341	335	208	215	181	226	131	369	285	224	208	431		401	302	302	388	359	327	360	446	380	3989	3082	550	609
ROS1	2	2	0	5	3	0	0	0	0	0	0	0	0		0	0	0	0	0	0	0	0	0	1	0	0	0
USP28	499	571	450	321	417	256	243	184	292	321	293	260	276		1003	792	945	1084	964	1116	793	964	993	2300	1568	372	388
HDAC9	96	94	95	30	18	1	0	0	1	1	0	0	1		9	6	4	22	26	21	28	54	25	0	1	3	1
TSPAN17	402	377	328	208	235	249	198	196	420	188	216	198	475		2293	1971	1932	2516	2071	2237	2079	2290	2146	2854	1970	613	547
NOP16	262	203	211	66	63	352	293	278	517	98	95	112	627		0	0	0	0	0	0	0	0	0	3878	2943	1006	881
CC2D2A	44	49	38	527	543	102	113	88	126	55	70	53	156		387	324	300	271	285	277	339	327	326	1812	1374	135	123
RRM2B	1530	1510	1427	229	315	249	279	154	1006	501	474	461	980		2527	2152	2332	4432	3884	3165	4532	5140	3892	11975	9140	1127	1288
ZNF800	263	253	250	246	300	279	380	207	490	260	190	159	484		1832	1587	1507	1470	1320	1279	1363	1644	1579	3455	2495	545	585
TNFRSF17	0	0	0	9	8	1	0	0	1	4	3	2	0		0	0	0	0	0	0	0	0	0	7	11	0	0
SNX29	165	145	152	36	51	149	125	104	144	140	136	157	131		190	192	215	192	169	158	171	192	212	1069	758	116	104
LMO3	0	2	0	2	0	6	21	11	0	1	0	3	0		0	2	0	0	0	0	0	2	0	6	8	0	0
MRPS10	254	206	211	102	139	107	106	65	287	68	67	70	152		1341	1089	1184	865	747	920	803	906	985	2246	1787	251	249
GUCA1A	0	0	0	0	1	0	0	0	0	0	0	0	0		0	0	0	0	0	0	0	0	0	0	0	0	0
RSF1	951	927	888	543	709	619	581	481	459	674	676	639	652		1610	1388	1484	1847	1621	1502	1971	2455	2054	4458	3308	746	827
VPS13D	801	805	828	1215	1575	1158	1115	1013	565	1957	2086	2054	736		1647	1247	1495	1825	1797	1735	1617	1908	2313	6646	4908	894	824
CELF2	5	12	10	10	11	3	3	1	0	1	1	2	0		22	28	21	56	52	29	103	128	62	3	2	2	3
FAM120A	3380	2525	2615	900	1147	1760	1869	1390	2161	1238	1208	1242	2433		9044	7606	8007	9288	7720	8234	8703	9972	9639	18788	13785	3190	3229
R3HDM1	545	499	458	237	344	561	579	468	523	305	288	306	618		2659	2181	2453	1522	1371	1679	1552	1737	1955	1335	1024	678	686
COL9A2	189	110	154	347	404	46	45	45	36	18	25	22	41		50	51	50	181	155	144	122	152	151	198	126	22	25
KITLG	132	85	78	4	4	18	21	15	88	15	13	13	29		36	48	24	32	20	23	58	68	35	158	118	25	22
ERCC8	78	61	79	133	159	79	72	73	121	73	47	53	114		308	238	251	144	139	170	135	173	192	603	494	173	127
ADAMTS6	9	24	34	7	4	1	1	2	0	4	1	4	2		34	42	30	112	105	86	161	189	132	3	1	0	0
H6PD	731	628	612	495	508	789	642	635	823	1030	1079	1133	838		1130	1015	1101	1898	1703	1654	1817	2236	1910	4961	3547	909	713
VAMP3	794	722	783	192	205	246	281	200	585	338	296	315	700		2351	2063	1997	3649	2961	2776	3069	3585	2857	4311	3196	967	956
PER3	1091	962	961	88	112	227	236	199	431	337	353	383	289		1794	1480	1248	708	676	723	729	856	924	1961	1439	347	332
UTS2	0	1	0	1	0	0	0	0	1	1	0	0	0		5	0	0	2	4	2	3	3	8	0	1	0	0
TNFRSF9	0	1	0	0	2	0	1	0	11	1	2	8	2		2	3	4	5	6	3	6	5	3	30	7	1	1
EPN3	863	705	658	208	306	615	511	473	629	231	241	282	566		2858	2430	2031	2340	1958	2080	2284	2607	2375	3713	2646	610	546
LTBP1	70	92	134	10	15	43	56	45	77	84	96	78	33		410	380	377	338	321	273	652	778	532	181	163	127	78
RCN1	69	83	72	223	251	329	336	231	1525	411	382	347	999		804	720	749	661	472	593	491	529	579	7823	5910	1107	1207
ELN	0	4	2	47	29	0	4	0	3	12	12	13	0		21	15	20	25	25	36	50	57	78	16	13	2	0
RFC2	570	570	544	178	192	376	305	252	553	158	134	172	434		2693	2218	1966	1403	1125	1336	1320	1577	1543	5981	4249	579	525
ARID1B	850	797	776	1036	1122	350	339	251	382	433	409	412	478		6512	5314	5450	5844	5292	5243	3926	4852	4625	2100	1437	525	468
CLPTM1L	251	167	205	288	349	907	645	618	1234	530	473	453	1153		3503	3039	2741	3155	2753	2818	2574	2876	2804	13989	10120	1804	1478
NEDD4L	7436	6469	6334	589	682	2448	2591	2078	3023	1113	1120	1110	1714		5583	4751	3920	10744	9121	7690	5139	6356	4368	7632	5536	2440	2345
FOXP3	19	9	17	5	8	9	10	13	12	5	8	4	5		43	47	51	67	59	45	53	50	48	54	27	15	19
PPP1R3F	92	88	78	9	26	55	38	41	61	21	22	25	33		204	155	145	146	134	122	113	132	136	401	275	74	67
HEXB	663	621	593	147	181	357	377	224	2072	395	376	380	1248		3133	2659	2734	3028	2593	2607	3057	3536	2958	9266	6843	1599	1541
PTCD2	300	318	311	44	47	143	128	115	408	179	162	171	487		954	797	756	670	558	646	624	730	718	2305	1702	570	534
NEXMIF	56	64	68	14	10	0	0	0	13	0	0	0	22		82	108	63	167	150	117	181	232	188	0	0	24	20
JKAMP	505	505	477	110	110	222	241	187	896	271	229	229	864		0	0	0	0	0	0	0	0	0	5453	4173	982	965
DKK3	0	0	0	5	15	1	3	0	1	6	10	8	0		0	0	0	3	1	3	5	2	6	1	5	0	1
ARHGEF5	156	107	102	50	42	57	51	42	127	51	61	54	135		616	544	570	770	689	653	637	723	753	443	293	134	127
NFE2L3	49	62	57	395	398	133	176	121	234	123	111	124	158		321	301	283	237	181	169	176	221	218	2042	1569	290	343
MCUR1	354	323	311	16	19	307	286	213	405	203	208	190	398		1581	1322	1459	1477	1250	1307	1273	1403	1359	3313	2311	559	606
LIMA1	829	721	698	279	319	229	201	180	635	199	210	146	741		931	736	894	887	784	844	1144	1320	1027	4364	3086	951	1022
LETMD1	629	621	596	346	357	245	231	249	825	428	449	426	772		1780	1371	1404	824	668	873	751	914	828	2621	1755	1000	942
SLC4A8	0	2	1	7	15	1	0	3	7	1	9	6	3		65	64	65	163	136	93	292	340	232	1	0	25	22
LAMC3	43	49	43	6	10	220	168	186	258	64	77	102	4		1233	990	924	766	666	739	653	717	803	295	203	14	12
PTGER3	15	9	13	0	0	0	1	0	4	0	0	0	0		1	4	0	8	8	0	6	12	6	4	5	13	10
TNIP3	0	0	0	0	0	0	0	0	0	0	0	0	0		0	0	0	0	0	0	0	0	1	0	0	0	0
MAPK9	602	545	559	643	867	358	386	293	743	431	418	425	676		2239	1977	1930	1768	1598	1589	1495	1816	1818	5101	3629	1026	990
COL23A1	0	2	0	2	3	4	6	2	4	31	26	39	2		24	21	14	97	60	56	45	62	54	26	17	2	4
BCAR1	312	233	255	162	261	605	545	416	227	327	375	406	156		2392	2012	1783	3493	2781	2733	3081	3642	3346	3468	2523	153	152
FAM160A2	454	401	376	110	187	166	120	183	317	165	194	163	354		577	502	460	551	460	578	446	525	547	1436	1034	535	436
HERPUD1	1075	904	870	212	460	805	683	579	944	775	900	883	733		4104	3382	4644	3240	2844	3591	2460	2720	2998	3749	2796	843	890
HOMER3	53	57	54	37	41	87	78	74	51	103	82	120	44		122	109	136	143	79	108	141	193	154	677	463	67	47
RAD51	3	0	2	84	123	76	71	78	124	42	37	41	141		704	661	550	354	304	362	339	393	429	2023	1492	146	131
POLQ	194	214	222	383	545	724	776	579	635	577	576	579	593		1713	1424	1384	734	732	991	703	856	1328	4234	3235	552	572
PIK3CB	966	931	859	155	202	714	742	470	958	644	619	535	877		3504	3049	2935	3459	2995	2818	3532	4343	3480	5948	4502	1030	1092
CYBA	0	0	0	0	0	0	0	0	0	0	0	0	0		0	2	0	21	21	8	42	70	27	0	1	0	0
THOC3	83	29	77	113	138	42	39	41	70	53	52	54	85		2153	1736	1610	1438	1169	1277	1441	1663	1536	1303	977	116	147
HEBP2	820	740	723	155	209	913	919	651	624	588	523	510	1042		3938	3496	2951	4166	3480	3554	2531	3086	2828	10193	7347	1243	1299
MPHOSPH9	411	418	352	426	496	738	784	631	635	1040	914	898	949		2887	2513	2335	2145	1908	2244	1021	1219	1455	4609	3519	1485	1365
PLEKHA5	193	180	181	336	408	365	400	308	305	358	329	300	311		1383	1098	1252	1622	1357	1420	1122	1273	1291	1876	1366	284	288
PRSS8	759	617	627	74	112	195	135	156	287	428	525	465	417		1085	873	1165	1396	1168	1434	1719	1969	1977	3503	2379	603	440
SIKE1	730	711	606	220	230	291	352	276	600	461	411	373	775		1854	1488	1698	1702	1467	1769	1552	1626	1942	6170	4572	1011	1130
RRP12	636	585	540	167	194	700	547	604	488	178	173	228	666		4554	4039	3517	5630	4743	4228	5060	5791	4916	6978	4859	950	891
FNIP2	76	74	62	1253	1491	255	271	207	376	201	174	167	697		304	233	264	458	397	404	260	339	312	1413	1040	523	550
MSMO1	748	715	608	193	224	195	221	122	1003	238	209	150	707		1364	1252	1552	1774	1515	1789	1285	1618	1386	10171	7579	1285	1205
TTC17	725	722	715	416	531	496	478	412	852	519	544	530	697		1322	1067	1137	1283	1206	1275	1131	1280	1351	4682	3606	963	951
ALX4	117	133	169	4	7	19	17	19	25	45	49	54	45		542	469	387	227	227	265	325	381	353	495	307	7	13
FSTL4	112	172	156	33	13	3	2	1	7	6	5	7	0		21	24	17	99	77	42	58	76	53	18	14	4	4
FOXN3	1124	1109	1143	419	511	327	304	261	340	836	756	764	411		1452	1194	1215	1180	1037	1058	1279	1639	1395	1833	1340	157	173
METTL24	0	0	0	13	7	0	0	0	1	0	0	0	0		0	0	0	0	0	0	0	2	0	2	1	0	0
AKR7A2	335	233	196	92	105	197	149	163	102	157	205	173	112		939	851	805	1118	966	1012	1035	1205	1103	2798	1975	187	138
MRTO4	281	223	218	163	184	328	260	248	270	102	90	114	359		1678	1377	1209	1218	1075	1230	1093	1244	1313	3963	2773	420	367
NNAT	0	0	0	53	63	16	7	8	0	11	9	13	0		0	0	0	0	0	0	0	0	0	41	23	0	0
USE1	187	157	153	59	52	155	120	114	104	136	141	114	132		732	683	644	526	406	517	453	546	458	808	591	145	128
MCF2L2	44	42	34	88	83	1	3	0	10	8	10	15	30		17	10	18	30	24	30	34	37	25	112	81	34	52
NRIP2	0	0	0	139	147	17	16	24	0	21	39	35	0		0	0	0	0	0	0	0	0	0	46	51	0	0
LAMA3	623	564	550	1485	1970	2077	2085	1880	1294	3635	3701	3817	479		1132	882	1113	1161	1062	1151	1103	1203	1273	6463	4763	181	169
AP5M1	679	612	571	133	160	197	232	148	448	209	154	169	421		1867	1474	1636	1951	1621	1588	1685	1984	1828	5352	4057	517	523
ANAPC4	261	226	202	63	82	130	157	134	411	193	149	157	490		916	781	771	948	828	812	887	1060	850	2574	1911	572	607
KCNQ1	24	8	12	82	85	12	22	12	38	52	60	61	31		146	116	140	98	86	88	84	98	97	390	317	51	42
TRAPPC3	492	451	446	88	106	276	279	215	585	238	273	271	557		2318	2031	1881	2188	1845	1981	1709	1857	1815	4047	3080	779	725
THRAP3	2396	1922	1876	1120	1381	2624	2184	1957	2289	1564	1427	1549	3070		8683	7554	7000	7456	6462	7386	6148	7312	7347	9542	6683	3795	4057
PHPT1	951	726	794	262	297	395	319	280	343	285	371	333	403		925	851	734	1357	1157	1163	1414	1514	1277	4666	3209	662	495
ENTPD2	64	70	59	66	75	96	98	102	56	199	227	239	25		198	153	202	411	351	389	428	543	477	69	37	20	17
LY75	0	0	1	435	470	0	0	1	0	0	0	0	0		0	0	0	0	3	0	1	2	0	1	0	0	0
ARID4B	796	724	675	636	804	472	443	419	535	445	403	453	585		1620	1262	1451	1371	1219	1609	1284	1504	1655	6466	4893	687	766
OPN3	17	23	18	11	11	15	10	4	13	8	7	6	4		43	24	19	29	23	39	22	48	34	325	211	9	6
SDCCAG8	16	11	5	132	132	135	163	112	190	151	149	146	237		609	467	462	459	376	412	408	442	418	2760	2085	380	329
PTPRN	0	0	0	31	17	1	1	1	0	6	21	13	0		0	0	1	1	1	0	1	0	0	36	20	1	0
HHAT	17	12	10	93	77	9	9	5	16	7	6	10	10		16	17	19	68	81	37	57	67	44	392	240	29	22
KIF1B	1548	1697	1624	1344	1727	1677	1626	1287	1216	1444	1338	1353	1556		4641	3981	4455	5177	5238	5063	5068	5858	6432	9809	7237	1970	2047
FOXC1	3	1	3	10	11	4	5	4	16	0	0	0	1		8	11	7	16	22	8	19	15	6	6	1	0	0
TBC1D22A	256	196	195	58	83	169	138	122	118	166	172	194	90		1038	946	894	977	760	723	728	797	723	1161	818	101	100
SYNE2	947	1179	1129	1438	2052	1154	1245	976	784	1342	1267	1339	723		337	317	285	209	232	273	354	391	675	4716	3509	689	550
PLEKHH1	1331	1463	1422	211	273	513	469	451	1078	442	427	433	1020		270	225	293	272	264	346	231	260	292	4492	3094	1607	1436
ATP9A	3285	3690	3559	1595	1801	455	393	417	868	782	778	836	926		2014	1744	1885	2331	2109	1979	2829	3221	2668	9614	6931	1128	1061
SPO11	0	0	0	0	0	0	0	0	0	0	0	0	0		0	0	0	0	0	0	0	0	1	0	0	0	0
CBLN4	0	0	0	0	0	0	0	0	0	0	1	0	0		0	0	0	0	0	0	2	0	0	0	0	0	0
CHRDL2	0	0	0	1	0	0	1	1	0	0	1	0	0		1	0	1	4	1	3	1	0	0	1	2	0	0
FAM168A	1024	942	871	80	129	574	460	465	543	917	994	974	591		1161	971	960	1171	1015	961	1061	1294	1262	3022	2160	787	747
RELT	44	34	36	30	37	67	77	74	93	67	67	82	86		211	170	156	125	117	149	137	160	192	607	396	140	103
GALC	0	0	0	87	107	77	89	51	292	1	3	3	4		767	564	685	1493	1207	1224	1244	1437	1170	1	0	1	0
NOP58	816	772	704	394	438	733	631	570	1143	273	250	202	1439		5899	4897	4302	3583	2965	3594	3163	3656	4043	14221	10788	2029	2203
SZRD1	1045	916	871	195	242	547	442	400	770	442	453	394	939		400	358	321	330	277	295	353	370	343	4970	3596	1294	1214
KCNH2	7	9	8	112	107	24	14	11	22	98	135	148	17		68	44	51	309	245	302	246	266	220	181	128	63	63
CUL1	812	706	681	310	415	491	504	366	793	417	363	354	889		3274	2889	2881	3033	2504	2724	2687	3074	2730	7352	5457	1081	1149
FAM114A2	293	263	247	96	101	175	158	128	376	125	95	109	371		1072	897	1027	1340	1080	1246	1141	1291	1179	2869	2155	401	377
CYFIP2	1080	900	889	285	345	165	146	135	151	287	323	322	629		1164	1045	973	1409	1183	935	1469	1744	1219	4336	3011	844	813
TAB2	1333	1251	1194	488	546	337	343	234	476	653	640	602	490		1963	1660	1672	1794	1492	1645	1615	1940	1867	1970	1399	466	475
GINM1	347	333	343	99	103	103	109	81	427	189	209	160	333		803	678	653	998	861	828	798	990	813	2652	2033	515	459
EIF2AK2	550	537	479	210	325	175	197	133	315	183	161	164	560		1213	1075	1014	622	595	657	529	642	670	2488	1984	906	1009
USP36	677	595	552	332	363	324	267	291	495	237	259	218	491		1013	817	795	603	527	664	531	623	827	1390	983	687	618
KMT2C	3109	3494	3284	3359	4379	1674	1699	1476	1540	1692	1723	1610	1201		2620	1898	2396	1702	1685	2243	1467	1608	3018	5064	3758	1343	1282
MCOLN3	4	3	4	19	13	1	0	0	0	1	1	5	0		0	0	0	0	0	0	0	0	0	1	2	0	1
CCDC85A	2	3	0	2	0	32	40	31	5	0	0	0	0		0	0	0	0	0	0	0	0	0	37	33	50	51
PUM2	1463	1313	1291	1644	1852	885	897	628	1134	886	808	696	1150		4426	3642	3992	3387	3062	3624	3149	3703	4155	7777	5843	1788	1868
MRPL43	223	166	165	81	107	161	146	134	171	122	159	155	170		1457	1282	1160	1427	1228	1246	1176	1377	1271	2049	1372	273	290
ITIH4	0	4	3	54	76	17	26	27	13	12	18	10	12		2	0	0	0	0	0	0	2	0	104	84	5	7
ITIH1	0	0	0	1	1	1	0	0	0	0	0	0	0		0	1	0	2	3	0	0	1	0	1	0	0	0
HPF1	276	279	240	55	94	0	0	0	178	0	0	0	273		685	632	584	455	362	494	451	527	486	0	0	303	369
ZFR	1338	1175	1167	532	655	643	649	517	1004	516	470	497	1157		4414	3615	3947	3810	3279	3549	3301	3913	3858	11799	8837	1413	1510
ZNF280C	88	86	82	119	121	86	68	50	132	94	65	66	112		167	131	195	167	147	147	131	153	176	710	544	224	228
NPFFR2	0	0	0	41	50	0	0	0	0	0	1	0	0		0	1	0	0	3	0	2	1	1	1	0	0	0
PHF21B	0	5	6	370	425	4	7	2	6	5	1	3	5		9	7	13	15	12	9	17	31	19	3	11	21	27
TRAF1	5	0	3	161	245	0	0	1	1	0	0	2	0		0	0	1	5	7	1	13	11	4	2	3	0	0
RC3H2	945	863	891	1115	1337	723	609	502	1191	628	577	519	1480		2480	2083	2438	2692	2422	2361	2000	2432	2655	6086	4308	1779	2048
IL17RB	117	153	116	141	164	136	172	146	553	123	114	111	272		1035	856	778	696	572	583	682	754	798	2023	1471	112	116
TRAF3IP2	45	59	48	239	229	99	139	81	154	240	282	274	100		116	85	83	141	122	121	99	115	145	804	536	30	27
GYG2	20	17	18	86	108	50	18	19	64	126	113	119	95		295	233	295	188	176	213	321	332	314	1085	776	174	163
DCBLD2	36	40	27	197	262	38	40	23	146	28	22	14	26		86	115	93	127	115	90	113	130	125	2002	1507	180	185
SERPINB3	0	0	0	0	0	0	0	0	0	0	0	0	0		0	0	0	0	0	0	0	0	0	0	0	0	0
SOAT1	1145	1323	1224	351	471	219	211	152	920	580	501	556	774		1896	1590	1649	3214	2735	2990	1690	2063	2006	5111	3867	884	845
PKP2	172	144	147	151	157	65	66	42	106	55	53	59	92		381	353	306	308	275	229	215	261	218	1009	732	185	189
MSH4	3	6	2	10	24	4	4	6	5	3	4	4	1		29	11	23	20	22	30	29	30	36	24	10	4	1
F7	0	0	1	2	2	0	0	0	0	0	0	0	0		0	1	0	4	3	9	5	8	22	1	0	0	0
GDI2	2455	2166	2090	817	974	1236	1189	892	2119	860	826	758	2344		16370	13987	13123	15776	13236	12942	12945	15208	13283	22788	16929	3544	3754
PRDM1	2	0	0	4	2	4	0	2	3	11	7	7	2		1	0	0	0	0	0	0	0	1	12	10	1	3
ATG5	344	302	290	141	167	133	126	85	213	296	300	283	285		1441	1178	1160	1037	918	994	893	1075	913	5691	4239	300	332
TMCC3	28	21	21	323	354	24	31	19	32	60	60	50	6		47	40	53	228	209	120	37	72	27	101	75	31	36
PITHD1	301	280	224	174	167	158	156	124	309	116	134	154	216		1455	1098	1017	1095	848	945	861	1011	927	3424	2604	350	317
MTA3	271	215	228	284	325	196	179	133	228	187	195	209	283		1447	1305	1222	1211	988	1151	1092	1296	1180	2669	1925	364	325
USP13	641	550	527	130	160	393	357	299	622	450	359	387	659		1943	1663	1627	1685	1416	1415	1395	1633	1534	3645	2835	624	652
ATP11B	1836	1662	1674	1367	1608	1026	1118	693	1842	1260	1177	1132	1947		4444	3656	4124	5524	5009	5026	4018	4804	4652	14154	10574	1148	1223
LAMC2	6	4	4	41	51	2	0	3	6	1	2	0	2		2	2	1	80	56	23	54	53	16	4	5	1	2
CDK14	299	261	251	318	309	215	237	185	591	461	405	439	545		1968	1695	1526	1925	1785	1692	1896	2258	2184	2183	1653	186	201
SEC61A1	5749	5101	5089	699	1142	4147	3419	3060	5844	2564	2777	2703	4196		5098	4400	4752	6285	5245	5282	5046	5750	5139	38976	26621	6333	5445
PPP1R12A	1175	1209	1090	443	541	748	797	624	1063	673	651	568	953		2353	1905	1871	2540	2319	2234	2432	2823	2534	8431	6374	1179	1249
RASGRF1	18	16	16	3	0	27	13	20	70	14	5	16	0		18	24	10	126	82	49	155	225	81	26	23	5	3
CAMK2B	84	67	68	370	431	51	43	39	70	43	67	60	216		192	154	106	339	311	220	439	469	339	2069	1412	325	245
CROCC	119	95	106	164	185	67	82	65	78	57	44	44	45		301	286	313	527	515	482	544	567	534	579	387	83	75
POLR3E	318	317	307	181	201	486	444	406	517	269	288	280	535		1754	1534	1394	1626	1303	1412	988	1177	1205	3779	2663	659	598
ATP2B4	1734	1689	1597	249	322	599	595	525	619	831	815	833	920		1485	1351	1532	1461	1354	1319	1761	2242	2032	4222	3136	1293	1180
ZC3H11A	8	5	4	1221	1445	616	575	491	1024	647	651	602	1310		64	28	54	35	39	45	44	37	51	5824	4372	1388	1433
RIOK2	314	273	257	80	79	195	207	139	371	124	94	92	370		0	0	0	0	0	0	0	0	0	3892	2817	555	608
YIPF1	248	198	211	98	160	210	221	157	279	196	223	190	223		1051	835	777	1266	1123	1162	940	1118	1021	2302	1597	333	283
NDC1	469	410	405	212	254	565	628	405	1420	554	423	384	1464		6446	5521	4849	3540	3061	3446	3056	3496	3786	11749	8621	1791	1918
DGKG	2	3	0	2	1	0	1	0	3	9	2	13	0		12	11	12	29	27	30	29	32	39	3	0	2	1
FLYWCH1	358	333	304	57	66	273	253	186	325	255	255	353	285		644	449	613	494	420	578	494	494	655	1611	1110	292	233
UNKL	211	196	202	240	257	449	416	376	728	345	331	374	651		1350	1151	1031	998	878	1240	920	1074	1320	2794	2035	747	754
TBXAS1	42	63	60	290	437	16	13	9	57	15	12	24	35		258	219	205	224	194	231	152	202	187	546	440	28	34
PARP12	153	133	138	159	192	153	128	132	304	171	186	215	243		610	501	570	877	728	605	892	1046	843	2017	1546	340	271
ALDH18A1	849	739	720	407	513	1475	1138	1106	1304	1061	1051	1006	1744		4422	4106	3693	3184	2783	2776	3199	3724	3265	17629	12755	2663	2458
TARBP1	463	536	447	722	608	211	202	175	975	242	223	219	661		2052	1682	1881	1344	1201	1488	1250	1426	1686	2594	1825	1085	908
GATB	173	144	136	36	50	0	0	0	165	0	0	0	240		823	686	678	602	518	633	573	610	602	0	0	226	210
MXD1	103	82	65	92	129	58	48	37	92	79	74	72	82		205	183	207	351	299	324	343	354	301	703	486	122	143
CDK17	158	166	140	295	330	102	117	79	195	145	113	102	162		328	258	235	374	372	320	277	359	328	907	676	192	204
DNAJC25	97	90	85	301	299	71	62	60	332	36	45	39	241		28	28	17	25	18	24	19	20	18	1589	1180	264	298
SLC2A3	0	0	0	75	88	7	9	1	1	22	23	19	0		30	38	23	95	57	70	1	4	0	2	1	6	0
PSD	9	14	14	600	614	5	11	6	9	23	32	45	18		91	77	116	209	142	187	270	302	229	40	34	32	36
CTDP1	76	65	60	60	92	202	199	161	115	107	108	134	100		947	816	780	848	700	787	830	851	840	1772	1212	140	136
YBX3	1387	1159	1211	2035	2220	886	896	731	919	564	551	558	1274		7127	6278	6350	7993	6460	6770	6092	7197	6338	6242	4332	1481	1442
STYK1	79	72	57	80	114	100	66	68	201	67	86	90	193		197	221	218	390	349	286	221	249	210	726	538	242	229
WNK1	2453	2310	2355	1961	2908	2633	2442	1984	1610	2093	2234	2123	2013		7512	6340	6568	7114	6879	6982	6008	7293	8146	5925	4372	2945	3054
RPS17P5	0	0	1	0	0	0	0	0	0	0	0	0	0		0	0	0	0	0	0	1	0	0	0	0	0	0
CCAR1	1451	1354	1283	766	837	1056	998	922	1963	707	624	619	2354		5469	4370	4516	4310	3750	4330	3551	4015	4468	10134	7528	2886	3163
OGFR	434	325	349	183	241	255	227	222	191	278	294	318	190		1647	1447	1272	1547	1297	1252	2004	2115	1846	3396	2292	274	277
GNA15	0	0	0	0	0	0	0	0	0	0	1	0	0		0	0	0	2	0	1	4	1	1	0	2	0	0
CREB3L3	0	0	0	0	0	0	0	0	0	0	1	0	0		0	0	0	0	0	0	0	0	0	0	0	0	0
PIGV	332	300	317	67	71	130	126	98	264	164	170	169	222		608	538	583	825	717	713	699	833	681	2651	1885	276	220
PTPRU	304	246	226	28	28	354	339	349	282	371	367	420	241		1181	1046	1117	2476	2138	1828	2689	3021	2509	4251	2965	45	37
SNRNP40	371	330	363	134	226	351	296	250	414	318	300	361	587		3230	2596	2421	1670	1422	1785	1489	1594	1718	7080	5202	730	645
RIMBP2	0	3	1	487	512	0	0	0	0	1	0	0	0		9	7	7	56	29	27	48	88	41	0	0	0	0
COL11A1	0	0	0	4	1	0	0	0	0	0	0	1	0		5	8	6	23	24	17	17	12	26	2	2	0	0
QSER1	814	713	700	517	455	804	809	614	650	724	590	559	624		2849	2444	2671	1573	1516	1917	1504	1842	2596	2225	1644	1014	1230
MPC1	146	130	113	32	32	84	86	65	285	56	46	42	199		660	597	613	654	558	600	709	794	577	1895	1333	305	279
ACAA1	803	611	614	122	148	505	423	444	555	502	558	546	588		1675	1408	1318	2645	2253	1946	1205	1487	1143	6531	4674	548	425
BCAT1	4	2	1	2	0	95	133	53	167	11	13	5	2		954	878	1440	425	399	697	629	759	1125	16	15	87	120
HDAC7	424	354	384	453	554	286	267	266	347	318	317	321	465		1033	891	819	848	772	849	867	1019	1049	1294	891	565	460
LZTS1	4	4	1	4	3	5	0	3	8	35	11	29	0		159	114	91	78	42	56	76	94	84	90	54	7	9
PRDM6	1	2	2	1	0	2	0	1	0	2	0	4	1		3	0	4	4	0	0	1	2	2	2	0	3	2
WNT8A	0	0	0	0	0	0	0	0	0	0	0	0	0		0	0	0	0	0	0	0	0	0	0	0	0	0
SPAG4	7	5	5	79	75	13	9	11	15	38	50	60	8		72	57	50	101	76	89	75	108	73	43	36	28	29
NCKAP1	2526	2457	2209	669	876	961	924	573	1566	1169	1095	992	1582		6492	5180	5796	6917	5970	6321	5612	6610	6638	16007	12252	1911	1901
MRPS35	1071	910	937	263	335	556	603	402	1076	465	409	370	1539		6110	5076	5050	3645	3200	3805	3007	3548	3691	12733	9209	1730	1929
GUCY1B1	3	1	3	80	117	0	0	0	277	0	0	0	2		791	663	763	752	636	798	377	484	550	0	0	1	2
SFSWAP	330	299	273	232	268	324	278	254	303	192	214	246	311		1782	1584	1315	1027	880	1013	825	990	1147	1753	1264	421	386
TNK2	607	492	533	990	1029	758	747	662	1078	491	492	558	511		1323	1078	1126	1256	1160	1274	1075	1249	1441	1565	994	517	434
MON2	819	835	750	984	1162	472	539	462	801	630	598	578	989		1462	1154	1297	1462	1252	1482	1173	1330	1396	4987	3692	991	1029
CDH3	72	76	75	21	35	39	43	34	43	2	3	1	4		564	484	490	469	400	366	980	1118	783	1	2	0	0
ARSF	0	0	1	0	0	0	0	0	0	0	0	0	1		1	1	0	5	5	1	2	0	0	0	0	1	0
GPBP1	1011	1036	943	539	683	488	568	362	821	702	639	619	947		2212	1804	1842	2134	1801	1809	1803	2196	2096	7998	6017	1145	1294
DGAT2	461	360	374	16	30	182	147	124	560	169	204	244	342		755	636	484	918	760	682	949	1050	840	4089	2852	514	400
ZNF112	33	51	40	97	130	25	15	27	37	63	48	36	46		78	68	69	54	36	36	59	59	65	406	317	54	60
CS	2575	2157	2250	874	1150	1703	1581	1320	2188	989	995	1068	2393		16458	14097	13281	13212	11237	11627	11047	13554	12350	10676	7862	3329	3209
LTK	1	2	3	3	13	1	0	0	0	1	1	1	1		1	1	2	5	2	2	4	12	3	2	1	0	0
MRPS24	0	0	4	138	187	1	1	0	9	2	0	0	11		0	0	0	0	0	0	0	0	0	285	208	19	67
ELMO2	336	345	271	404	601	252	208	204	294	243	235	259	449		85	70	68	95	78	91	68	103	68	2605	1813	429	387
WAPL	456	419	420	539	703	0	0	0	403	0	0	0	523		2204	1899	1843	2085	1741	1920	1772	2023	2164	0	0	526	630
VMP1	655	599	578	422	493	576	576	486	1955	579	635	543	1474		4173	3541	3713	5079	4293	4661	3473	4043	3707	8753	6666	2362	2334
APPBP2	772	696	667	411	453	309	305	196	513	466	425	397	669		1850	1650	1663	2205	1911	1722	1878	2162	1661	5853	4521	820	875
POLD1	257	171	152	285	355	530	433	401	279	251	273	278	247		1662	1535	1422	915	766	842	820	926	916	4322	3081	222	220
SEZ6	2	4	3	89	94	9	15	7	0	9	8	9	0		0	0	0	0	0	0	0	0	0	51	38	3	2
EIF4B	4730	3796	3918	4656	5877	1497	1368	1073	2142	1638	1702	1668	3167		826	735	735	642	593	639	672	700	786	31010	23302	3850	4227
SLC6A16	33	41	43	2	2	19	15	18	39	57	43	41	69		37	31	26	4	8	16	7	14	15	19	9	6	1
BICRA	125	102	86	224	329	0	0	0	78	0	0	0	39		0	0	0	0	0	0	0	0	0	0	0	62	67
SPHK2	171	147	151	121	152	134	111	82	80	61	67	83	110		483	428	311	350	304	295	315	345	331	586	388	85	87
RPL18	3146	2265	2425	2614	3221	2374	1854	1767	1915	1575	1763	1826	2247		17278	15107	13727	13795	11236	13218	13586	15900	14323	29649	21232	3367	2602
CA11	57	53	45	2	11	8	17	12	11	50	61	47	16		12	4	13	10	7	7	10	9	8	347	247	19	13
ISOC2	357	285	238	68	138	741	564	558	361	266	288	267	317		3539	3031	2867	2019	1752	2060	1603	1872	1910	4536	3075	349	340
U2AF2	6323	5064	5145	650	842	1821	1385	1406	1641	724	811	806	2204		5195	4498	3922	3908	3226	3544	3751	4271	4153	15290	10942	2154	1866
EPN1	4664	3304	3404	511	655	992	872	726	718	625	597	800	647		4073	3529	3394	5938	4840	4510	3953	4568	3943	3229	2177	727	689
MED29	1076	927	870	265	349	388	309	303	532	346	391	377	787		2398	2007	1840	1890	1619	1706	1893	2133	2096	5471	3901	761	676
AHRR	33	43	43	150	233	6	2	5	18	2	3	8	6		0	0	0	0	0	0	0	0	0	21	14	12	8
GSC2	0	0	0	0	0	0	0	0	0	0	0	0	0		3	0	0	6	2	1	6	6	1	0	0	0	0
ZNF275	360	301	325	256	305	258	250	188	276	238	242	247	393		1249	1024	1013	1217	1172	1224	885	989	1117	1156	793	701	628
MTMR1	505	482	423	312	325	291	265	296	559	246	259	251	596		1611	1336	1505	1427	1235	1390	1372	1556	1509	3671	2704	1080	1062
GPC1	373	322	337	97	98	135	94	81	196	172	221	235	116		1465	1332	1196	1776	1446	1246	2106	2335	1851	2221	1509	178	160
ADCK1	92	99	76	40	33	80	60	59	199	42	23	35	139		479	420	426	287	256	257	253	334	304	686	471	188	146
HAGH	457	368	341	56	51	274	219	195	353	277	349	301	369		1366	1144	1149	1633	1320	1413	1268	1450	1283	3416	2447	509	400
RNF4	734	597	606	162	247	351	318	315	451	336	346	327	763		2923	2535	2313	3395	2960	2701	2716	3055	2723	5857	4186	1077	980
CASP8	207	201	175	86	84	74	58	61	317	28	28	30	287		645	489	576	814	637	673	758	895	766	1529	1109	361	444
LIMCH1	4298	3922	3875	994	1082	6510	6129	5195	7362	10897	10626	10345	6596		6426	5186	4893	9056	7786	6216	6191	7143	5557	106375	79514	8266	8354
INTS13	279	262	205	111	117	0	0	0	394	0	0	0	414		2840	2354	2273	1939	1627	1928	1888	2143	2080	0	0	658	664
TM7SF3	1041	1000	1005	221	277	292	249	198	931	260	251	211	875		1676	1456	1584	2565	2188	1891	2342	2789	2211	6847	4997	706	684
DLX3	1	15	14	1	0	0	0	0	11	0	3	1	5		132	121	72	202	175	133	484	622	337	17	8	0	0
SPA17	77	126	87	6	7	41	41	37	110	54	54	53	184		22	15	13	16	22	10	26	19	27	1181	833	198	163
TSPAN32	0	0	0	0	0	0	0	3	0	0	3	1	0		2	0	1	20	25	19	50	55	26	11	6	0	0
WISP2	0	0	2	3	4	0	0	1	0	7	14	17	0		0	0	0	0	0	0	0	0	0	7	3	1	0
DMRT3	1	2	0	0	0	0	0	0	0	1	0	1	0		2	1	2	4	2	6	1	7	8	3	1	1	0
ST3GAL6	0	1	0	83	101	2	1	0	1	7	1	0	0		1	5	4	12	11	10	10	19	11	2	2	1	0
ATP2C2	112	99	112	152	223	267	242	230	320	220	262	202	185		463	366	496	446	342	436	444	460	543	2250	1802	294	259
NGFR	4	8	7	2	0	0	0	0	8	3	1	4	5		0	0	0	2	0	0	5	0	2	4	6	16	10
CDON	136	124	133	140	165	164	126	121	214	231	230	198	145		321	242	363	207	219	286	281	323	436	495	402	302	276
TAF2	322	306	273	636	686	290	237	209	460	242	221	251	459		1543	1195	1334	1129	884	1102	1014	1152	1316	3138	2376	555	604
HIPK2	3653	3974	3942	5784	7885	2143	2069	1697	1369	2976	2895	2941	1817		5276	4681	4213	5629	5753	4885	2726	3365	4059	5745	4428	1627	1653
TNPO3	938	777	770	344	455	635	654	558	795	623	611	663	797		5085	4116	4134	3588	3054	3336	3264	3873	3872	6739	4760	1030	999
BORCS8-MEF2B	0	0	1	4	10	0	0	0	8	0	0	0	8		0	2	1	0	0	0	0	1	1	0	0	5	4
RFXANK	327	289	282	26	41	231	198	187	179	146	213	188	237		874	770	738	825	607	737	768	820	818	1946	1374	293	241
TMEM161A	338	288	243	67	76	383	317	329	387	291	323	361	350		957	719	814	877	681	804	675	869	731	2537	1671	428	341
LPAR2	116	93	108	35	36	104	71	74	145	50	40	55	114		548	460	399	523	407	445	509	622	576	591	393	91	60
CTSA	296	249	230	70	85	189	160	158	495	143	140	176	291		1338	1156	1089	1731	1427	1378	1877	2098	1628	956	628	555	431
SUGP2	1433	1426	1370	943	1161	1124	1052	947	1638	942	1029	1128	1734		2404	1974	2187	2309	1977	2272	2008	2411	2533	6756	4947	1901	1633
SLC12A2	805	864	828	1459	1327	285	284	218	983	222	209	191	911		1794	1531	1631	1671	1493	1315	1892	2198	2028	5088	3818	847	900
SNX24	57	34	35	4	1	23	24	23	51	36	33	28	40		364	293	343	275	245	328	282	296	297	327	260	60	55
EYA2	11	6	11	12	5	4	4	2	31	2	2	3	7		267	227	170	124	83	101	115	169	120	98	75	7	12
CNN2	228	230	217	25	32	275	221	212	158	363	390	427	137		398	359	342	694	497	463	635	785	604	1394	1047	121	112
ABCA7	397	266	304	102	140	327	281	265	274	279	302	403	263		414	346	348	483	417	360	496	609	445	1853	1208	191	147
SNCAIP	0	0	0	0	0	3	0	1	1	1	1	1	1		4	2	3	12	6	5	10	15	8	2	0	0	0
DDX20	222	188	162	123	92	140	147	99	258	69	66	74	284		856	638	645	639	489	590	567	682	646	1698	1289	320	297
BTBD1	1154	942	882	395	420	376	425	238	1047	374	322	295	1081		0	0	0	0	0	0	0	0	0	11344	8461	1775	1905
FAR2	0	1	0	41	36	40	38	35	82	22	20	24	9		86	107	74	116	121	114	89	100	84	153	119	32	27
BCAS1	37	53	54	24	18	19	21	6	113	57	52	54	14		23	21	24	66	62	48	93	130	69	533	367	32	31
POU1F1	0	1	0	1	1	0	0	0	0	0	1	0	0		0	0	0	0	0	0	0	1	0	0	0	0	0
CHI3L2	1	0	0	8	9	0	0	0	5	0	0	0	0		0	4	2	2	4	5	3	6	2	3	3	1	0
SBNO2	24	13	21	174	204	982	991	756	564	521	551	679	431		2112	1841	1895	2205	1930	2000	1912	2006	2120	5894	4010	519	543
PMS1	251	290	274	248	294	155	183	88	276	130	89	74	377		777	576	598	479	374	505	348	388	448	1921	1378	395	459
HMG20B	1130	882	861	226	303	906	866	676	747	826	883	970	881		3742	3266	3088	3830	3163	3295	3214	3629	3332	10784	7618	917	851
CALCRL	6	2	2	0	0	5	3	9	23	36	27	20	9		0	0	0	0	0	0	0	0	0	190	125	2	1
TAF11	282	301	330	85	93	190	152	121	394	193	147	194	378		310	235	222	413	318	274	350	384	384	2789	2049	535	525
ANKS1A	373	312	294	250	330	479	389	353	299	264	289	314	302		1503	1315	1260	1364	1212	1216	1314	1549	1472	2143	1548	389	325
AP3D1	2249	1912	1829	759	1088	2053	1717	1656	1202	1159	1127	1211	1170		7703	6694	6744	9183	7575	7837	7723	8772	8027	12426	8593	1279	1199
ZNF76	290	247	205	158	208	292	235	264	441	145	167	168	361		389	326	390	205	195	222	203	260	254	1792	1307	412	304
SLC9A3R2	320	233	243	131	203	510	413	355	233	240	235	295	229		3568	3318	2836	4302	3504	3610	2919	3305	2844	3148	2265	275	251
NTHL1	129	93	119	33	61	264	191	195	101	135	151	153	78		1212	1060	1011	754	670	795	610	720	754	1855	1299	145	99
UHRF1BP1	567	525	534	362	498	887	891	683	728	628	641	614	732		2148	1813	2226	1938	1799	1929	1587	1980	2310	4341	3155	837	848
GNAI3	990	798	812	303	365	532	474	381	1225	449	386	356	1150		4915	4551	4084	4932	4102	4143	4058	4512	4167	10954	8215	1031	1082
IPO5	1465	1261	1178	1255	1771	1764	1706	1297	2071	879	793	782	1635		8075	6802	6445	5405	4636	5035	5054	5964	5576	18288	13892	1930	1858
OAT	57	61	60	40	41	236	230	173	269	82	66	80	88		1008	794	826	1190	1041	1007	1055	1157	1023	596	473	262	303
WDR3	1273	1085	1096	263	304	696	650	550	823	372	310	305	1426		4610	4018	3801	3712	3287	3315	3354	4118	3736	14931	11050	1936	2049
PKN2	830	723	730	583	571	480	520	353	1211	484	363	341	1059		2913	2461	2610	2177	2005	2566	2309	2712	2934	5167	3999	1315	1442
WDR18	255	195	191	65	88	380	343	275	135	175	206	240	127		1735	1507	1366	1030	880	1022	991	1083	1088	3800	2698	151	145
TRAM2	121	126	120	93	142	134	129	96	248	148	130	141	122		15	27	17	21	26	25	28	24	31	939	668	151	143
NTN1	24	30	30	18	22	5	1	4	5	12	10	11	3		56	36	53	57	58	39	105	97	79	73	28	36	32
GLP2R	6	3	6	0	4	1	2	0	25	13	18	15	6		14	6	17	37	34	23	20	35	27	76	55	13	3
MCM10	266	166	154	127	214	484	450	349	418	176	150	152	533		2949	2533	2176	1013	880	1262	984	1193	1522	7213	5258	612	672
DGKA	18	31	28	40	40	53	42	38	89	24	29	33	61		141	119	150	340	309	227	328	376	271	50	35	21	24
ERBB3	1063	1026	1034	66	91	1376	1138	957	1891	1342	1551	1437	1699		2285	1973	2142	3099	2644	2629	2919	3322	3118	12081	8710	1725	1433
ROPN1	0	2	0	1	2	0	0	0	0	0	0	0	0		0	0	1	0	0	1	4	0	0	0	0	0	0
ANKRD44	286	312	274	111	121	43	52	42	15	56	57	64	29		319	275	244	216	192	188	241	265	210	985	727	12	4
KARS	1459	1296	1254	190	249	1631	1333	1159	1505	1165	1202	1207	1462		10632	9341	8540	7822	6441	7317	7053	8094	7466	26032	18796	1531	1408
ADAT1	330	307	286	39	83	285	240	187	375	173	162	192	406		468	397	379	368	369	343	313	406	370	2804	1998	320	286
PDIA5	334	325	344	329	392	591	490	463	1203	409	411	406	537		3553	3022	2655	4186	3492	3227	2255	2582	2372	4609	3309	1016	903
TBC1D22B	150	122	107	82	102	120	105	103	120	81	87	72	94		417	371	416	493	429	484	407	495	471	504	361	139	112
NDUFB4	1273	1112	1101	150	188	1542	1439	1186	1867	1208	1194	1109	2097		2255	2013	1826	3152	2646	2532	3373	3786	3327	18759	13879	1557	1437
SPEN	751	739	638	1147	1695	1003	910	876	634	648	629	711	957		3250	2770	2458	2219	2248	2375	2124	2622	3204	1862	1422	969	794
MYLK	707	673	594	190	216	102	82	110	216	163	127	161	34		277	222	206	318	345	310	558	625	525	473	347	73	54
ZC3H15	790	724	663	186	228	471	489	324	680	315	274	266	798		4013	3407	3283	3960	3228	3510	3201	3622	3557	7550	5560	1177	1324
MAP2K4	528	460	433	206	266	255	211	160	402	266	218	231	602		2154	1760	1692	2281	1876	1880	1559	1927	1705	3381	2443	717	736
TMEM206	150	135	146	24	31	119	95	98	201	120	126	116	187		430	380	363	284	267	267	239	287	274	1029	731	220	210
SNAP91	2	5	5	128	153	0	2	1	11	75	82	58	0		4	2	3	22	23	19	22	35	28	144	114	29	30
SLK	988	775	739	683	659	590	586	465	763	600	510	522	1035		3352	2897	2806	3206	2807	2972	2296	2651	2832	7044	5239	1351	1404
CYB5R4	72	59	62	83	82	58	72	41	146	58	52	47	115		433	372	330	502	451	422	425	531	506	703	537	168	178
COL17A1	2	5	4	32	32	7	4	2	1	2	3	3	1		13	6	3	21	7	9	25	17	17	16	16	2	3
GSTO2	36	57	33	8	14	11	6	6	20	29	32	15	28		65	62	76	269	211	187	228	294	183	281	183	29	39
SEC61A2	108	118	110	78	107	67	76	75	160	79	95	69	151		346	272	292	441	350	395	374	426	436	274	210	198	176
PRKCQ	0	0	0	0	1	0	1	0	0	0	0	1	0		7	16	11	12	8	9	22	24	15	1	0	7	4
TLE2	169	150	127	4	2	75	91	56	80	141	161	158	73		318	293	303	179	138	170	212	237	217	793	512	90	74
ASB1	495	467	449	326	330	244	206	159	243	331	360	335	322		943	749	746	696	638	679	626	710	780	2327	1662	421	356
FAM107B	352	394	361	114	134	167	168	115	386	240	227	227	430		1144	995	1230	1001	819	1095	925	1060	1151	3248	2566	457	499
ME1	470	532	502	12	14	447	533	370	916	509	465	424	518		2171	1725	3065	1986	1677	2451	1463	1771	2195	9179	7050	875	874
TBC1D1	387	360	405	41	50	478	431	399	230	661	663	672	339		3197	2814	2590	4276	3619	3353	1693	2101	1770	2609	1911	279	295
CDK13	544	495	458	801	1016	361	375	309	522	375	343	308	519		1757	1516	1430	1635	1385	1426	1539	1851	1704	3876	2796	603	700
MTHFD2	1308	1011	956	192	277	819	851	621	1202	725	709	617	1361		3521	3146	3980	2433	1966	2828	2209	2577	3151	11183	8347	1885	2037
SLC9A7	1263	1408	1294	158	162	651	618	466	1432	488	469	484	895		874	700	935	1259	1186	1030	1388	1743	1401	6842	5241	1285	1238
FOXJ2	478	424	451	159	202	289	215	191	291	228	224	236	398		1613	1348	1433	1417	1320	1346	1350	1601	1554	1029	687	413	393
YBX1	3968	3235	3217	930	1168	1450	1203	1153	1119	804	828	848	1404		41085	36213	32314	32690	26768	28860	30963	35114	31500	22455	16365	2254	2310
PDE4A	46	36	42	2	2	52	43	27	30	18	7	18	14		300	265	224	170	124	199	173	191	219	93	65	11	23
PPP2R5A	1264	1219	1162	78	103	223	238	165	387	250	187	202	291		1877	1588	1631	2426	1985	1935	2313	2762	2332	5089	3833	494	501
CTNNA2	4	6	2	6	7	13	12	5	11	10	16	13	3		20	20	9	105	97	62	8	5	3	48	25	8	11
ELAVL1	1287	995	908	256	358	1017	1003	773	774	749	718	772	979		5015	4579	4086	4080	3519	3649	3734	4182	4038	9322	6688	1171	1157
TIE1	0	0	0	0	3	0	0	0	0	2	1	1	0		0	0	2	6	4	4	3	4	5	0	0	0	0
DIP2B	901	856	813	1062	1411	608	523	435	740	529	538	532	678		2765	2427	2534	2728	2609	2494	2664	3130	3241	3891	2854	946	932
SMARCD1	442	438	396	298	404	342	292	261	423	180	206	180	502		1643	1352	1221	1228	1027	1116	1140	1272	1307	995	717	626	474
KDM4A	542	525	478	264	302	539	522	475	557	506	594	574	660		0	0	0	0	0	0	0	0	0	5849	4035	880	783
NFYC	443	346	359	126	177	244	178	178	219	132	128	155	294		2141	1822	1900	1747	1439	1732	1597	1824	1833	2142	1507	492	373
ZMYND12	48	39	52	3	5	10	9	13	25	46	55	62	44		61	39	50	54	52	51	59	65	61	366	254	43	41
SLC9A3	11	15	17	43	50	6	4	7	4	8	8	11	2		5	2	3	20	22	13	26	38	20	163	80	0	0
NGEF	233	233	254	5	9	135	117	115	156	188	200	198	91		487	391	409	670	622	666	715	830	741	1043	763	59	52
ASPM	277	306	302	880	1178	650	840	523	744	451	355	319	680		2096	1654	1629	1407	1386	1706	1203	1589	2119	2257	1690	565	615
CD84	0	0	0	6	6	0	0	0	0	0	0	0	0		0	0	0	0	0	0	0	0	0	0	2	0	0
ELOVL1	482	355	380	49	84	607	519	478	1184	361	388	386	990		4960	4102	3638	5848	4676	4417	4194	4859	3959	6119	4220	1482	1119
SPI1	1	0	0	5	4	1	0	0	0	0	0	0	0		4	4	3	9	9	6	8	3	5	2	1	1	0
ZNRD1	0	0	0	37	35	98	79	83	117	58	53	68	114		286	246	281	206	187	203	238	233	235	844	550	168	143
MPPED2	0	0	1	81	62	0	1	0	0	0	0	0	0		0	0	0	1	1	0	0	0	0	1	3	0	0
CLDN18	0	0	0	8	7	1	1	1	0	13	11	9	0		10	4	10	6	8	7	7	14	16	2	6	0	0
ZBTB11	554	536	507	248	339	314	321	267	515	297	335	340	606		1583	1350	1422	2010	1626	1614	1829	2278	1949	4146	3120	861	953
ATXN3	187	192	188	398	384	147	194	136	219	245	232	214	210		684	566	671	980	804	895	832	967	940	2211	1680	282	307
GOLGA5	585	555	525	181	203	365	368	300	406	425	457	457	480		1926	1539	1759	2334	1999	2132	1682	1956	1912	5029	3623	597	658
FGFR2	61	76	88	26	28	4	16	3	38	30	34	36	2		129	133	164	134	130	110	130	163	151	62	43	23	23
LRRC40	257	261	248	169	176	140	194	106	405	199	164	157	498		840	697	720	642	593	679	617	726	625	3112	2267	417	442
ISOC1	281	273	237	84	117	153	148	121	381	94	62	94	345		1918	1675	1582	1769	1424	1421	1548	1815	1609	2514	1877	440	459
EML1	150	136	117	49	51	116	124	100	161	130	147	123	228		921	817	737	999	815	766	588	628	647	1824	1354	413	381
TRMT11	75	85	84	117	129	105	141	92	171	184	188	184	196		392	321	345	189	152	224	194	195	235	1001	741	299	325
THUMPD1	524	489	460	228	268	621	700	507	774	692	657	670	1026		0	0	0	0	0	0	0	0	0	9681	7282	1170	1255
MSANTD3	136	121	103	46	47	65	59	45	150	65	55	52	175		296	278	236	193	176	197	188	233	243	975	696	276	292
KIF26A	1	3	1	21	21	4	5	3	3	0	1	0	0		60	36	46	96	107	73	159	221	100	344	210	1	2
ATG2B	804	652	641	1183	1375	409	419	387	743	488	511	504	766		1279	1080	1203	1696	1574	1577	1718	1898	2133	3512	2657	820	769
ARFGEF1	2682	2528	2421	1198	1227	715	772	557	1137	770	770	691	1001		3482	2978	3088	4191	3835	3631	3923	4779	4117	11380	8738	1290	1367
ACSM2B	0	0	0	0	0	0	0	0	0	0	0	0	0		0	0	0	0	0	0	0	0	0	0	0	0	0
ZFAT	107	121	94	226	239	118	92	74	77	82	61	86	64		337	280	283	391	327	240	380	409	358	842	580	107	99
MTFR1	400	382	381	113	170	310	264	203	614	277	303	283	708		4195	3607	3631	3596	3151	3388	3395	3988	3471	5244	3933	1090	1052
STAG3	2	2	5	130	149	17	19	9	12	29	45	50	6		19	27	18	376	276	188	259	324	181	39	29	11	3
FECH	1217	1130	1117	288	313	1102	1063	710	1786	1485	1324	1204	2114		5745	4871	4998	5339	4498	4968	3904	4251	4504	16006	11802	2534	2647
MYO9A	243	305	266	796	922	283	324	242	301	449	395	349	349		336	277	326	333	338	346	286	373	440	2136	1695	468	437
DDX3Y	422	403	388	463	517	215	214	161	157	699	706	595	1041		0	0	6	0	8	0	2	0	2	7334	5555	693	775
PFKP	920	587	698	586	561	1352	1112	995	526	1254	1352	1283	642		6682	6140	5769	4713	3828	4653	4488	5188	5180	8593	6118	926	897
IDI1	756	617	595	191	199	103	138	95	1032	154	126	92	1022		408	329	304	443	440	445	369	388	383	8478	6464	1553	1595
SP100	4	2	2	32	40	71	80	38	114	33	41	28	44		278	215	263	457	370	441	448	549	417	1106	801	113	108
KLF6	216	245	237	74	94	67	60	51	129	126	190	180	86		983	833	542	1026	918	817	899	957	770	943	729	248	262
PLPP1	2693	2401	2308	118	194	0	0	0	6278	0	0	0	1748		2239	1955	1675	4685	3846	3152	1721	2091	1956	0	0	1670	1431
NEO1	799	766	702	509	503	349	318	258	586	378	384	364	583		1723	1519	1629	2022	1807	1500	2016	2467	2014	2203	1563	943	849
TRAM1	983	930	810	371	455	449	511	287	2188	376	313	267	1454		5990	5269	5455	6348	5167	5460	4524	5358	4876	18652	14275	2021	2117
PHKA1	352	314	295	313	340	149	172	109	316	335	398	379	445		933	832	833	840	687	714	683	700	759	3345	2546	560	521
TNFRSF1A	502	438	412	7	4	288	245	214	406	292	311	340	472		1903	1714	1717	2678	2285	2089	2063	2384	2103	2569	1837	470	406
CACNB1	50	43	39	54	56	41	47	50	64	20	30	23	39		119	93	108	119	98	165	83	118	168	113	59	151	126
EVI5	249	256	260	161	220	230	268	182	190	398	362	331	296		548	464	545	528	486	544	412	516	526	2800	2118	321	341
STOML1	163	113	124	41	50	94	60	73	151	37	33	28	181		512	487	435	585	496	460	478	545	469	1405	937	207	175
PKM	11066	9157	9314	1862	2271	9951	8172	7827	7597	7763	7932	7442	8059		37318	33024	29175	33216	27993	27964	34556	40525	33511	78950	56763	8855	7726
DHX29	758	736	594	206	227	361	406	272	604	179	172	172	641		467	396	359	476	409	418	407	494	435	6213	4704	729	797
DNTTIP2	893	798	769	251	308	500	475	391	680	326	319	317	1002		4523	3826	3402	2866	2492	2843	2450	3018	2854	8605	6659	1457	1547
METTL22	176	112	129	64	84	160	115	120	182	138	157	129	165		607	581	615	505	416	464	460	499	474	800	579	228	151
TP53BP1	821	869	749	637	893	568	541	488	613	421	472	470	752		987	850	839	971	871	888	904	949	987	3722	2693	981	911
TRO	0	0	0	3	2	2	1	2	0	8	6	6	0		6	4	6	16	5	9	10	13	21	4	5	0	1
RRP15	260	215	214	339	347	180	193	140	347	86	66	72	474		1779	1426	1362	1067	860	1058	817	991	1000	4166	3185	577	589
RHOA	3323	2969	2871	1114	1362	1709	1484	1353	2179	1479	1543	1634	2458		13988	12521	11267	12125	10139	10568	10721	12727	10413	19468	14149	3042	2792
DHX8	741	616	628	216	279	543	482	418	432	470	524	488	524		2446	2230	2107	2841	2498	2283	2745	3218	2876	5241	3812	683	612
PMS2P4	28	29	38	29	28	6	15	6	7	11	10	10	30		93	73	57	96	73	99	86	87	117	191	121	30	28
PRKCZ	398	364	321	132	183	138	130	102	210	188	222	233	185		975	749	788	1150	945	906	1078	1077	948	1997	1424	270	247
ZFY	129	92	92	235	264	63	51	43	66	81	58	74	346		0	0	1	0	0	0	0	1	0	2931	2150	183	159
IARS2	1630	1468	1365	547	555	1089	964	677	1799	1193	1121	1016	2281		9531	7618	8171	8266	7296	8760	6841	7780	8604	20620	15159	2601	2626
SYT1	4	3	5	18	23	0	8	2	0	2	4	3	0		9	19	11	50	32	46	48	66	45	5	6	0	0
NAV3	143	175	179	20	11	14	17	20	27	31	19	29	38		46	49	45	38	23	33	89	120	78	1474	1111	25	19
IDH3G	565	464	479	138	169	340	289	262	308	301	322	283	284		954	944	879	1845	1541	1279	1626	1852	1237	3662	2541	733	612
ROGDI	291	198	184	57	64	117	120	94	145	214	247	234	362		216	191	193	368	280	301	375	474	318	3814	2634	588	497
PDZD4	34	33	39	164	196	25	26	13	62	14	14	12	13		535	485	463	404	323	342	519	570	466	1132	790	316	274
ATP2B3	1	5	1	1	0	0	0	0	0	4	1	0	0		0	0	1	49	33	44	56	72	57	0	0	0	0
ROCK1	908	880	918	602	729	467	398	344	602	550	478	519	780		1441	1226	1273	1421	1372	1312	1446	1616	1612	4502	3512	1123	1362
CBFB	254	197	200	225	254	262	324	202	569	350	251	239	775		2465	1987	1931	1610	1330	1489	1436	1744	1847	6058	4569	830	828
PDK3	127	137	152	47	56	620	636	465	162	1595	1403	1340	265		2501	2191	1960	1238	1107	1503	806	904	1213	3347	2472	308	278
HYAL2	449	381	336	62	78	298	228	190	443	278	331	300	413		1787	1512	1294	1722	1501	1567	1801	1836	1784	3880	2775	590	398
HDAC4	161	120	115	410	492	62	55	45	64	107	102	109	66		387	329	358	216	174	225	232	223	297	1147	831	62	82
RASSF1	215	181	173	91	86	159	121	118	252	129	164	158	233		711	544	586	458	372	521	336	389	550	1513	1091	240	196
FGFR3	55	58	59	108	128	112	109	94	149	57	79	78	47		99	73	66	205	132	136	131	113	94	452	290	19	17
IFI35	68	54	49	2	2	23	21	21	77	12	21	38	55		152	122	117	595	456	439	598	688	471	569	364	28	10
HEATR6	361	312	297	103	136	189	164	121	264	152	190	167	272		1000	861	787	738	699	765	744	894	941	2268	1638	421	395
COASY	566	483	477	116	145	621	507	479	502	453	472	486	418		1716	1576	1559	2566	2065	1957	1899	2215	1983	4582	3274	807	665
PLEKHH3	664	566	555	38	46	435	389	290	408	362	403	560	387		2177	1833	1771	2485	2045	2162	2493	2687	2634	3399	2328	457	435
MEF2A	586	513	552	421	416	198	234	151	410	188	154	169	320		919	752	725	932	723	816	776	879	900	1373	1049	501	490
OTUD5	559	446	472	120	132	280	259	208	246	199	278	252	288		1652	1542	1450	2088	1765	1794	1867	2215	1957	2371	1650	547	530
TFE3	662	561	526	62	76	289	250	228	404	244	261	272	403		1956	1565	1770	2006	1683	1950	1851	2030	2094	2195	1651	784	678
TBC1D25	182	140	156	37	54	98	61	70	106	72	72	74	137		478	422	399	520	441	371	436	479	421	480	357	291	233
ACSL4	84	74	62	31	27	7	9	4	67	41	43	33	78		119	91	122	51	46	61	78	94	38	491	374	44	48
INPP5A	634	649	582	80	107	196	212	145	307	252	289	278	333		2083	2001	2010	2077	1747	1857	1789	2115	2430	5288	3918	413	407
GPKOW	206	182	195	22	40	184	150	156	130	115	118	133	91		1233	1083	1148	1053	882	1058	1043	1104	1126	1414	1092	298	278
GRIPAP1	668	595	528	268	291	366	290	281	544	299	325	319	473		876	696	745	1118	1009	1019	784	946	899	2931	2177	934	810
FTSJ1	437	314	292	56	62	343	287	289	363	195	200	211	403		2101	1659	1609	1699	1350	1546	1325	1478	1477	3315	2386	1038	894
PRR11	94	105	108	140	172	560	605	379	496	393	414	329	374		1043	861	848	655	581	747	524	649	781	759	582	421	449
REEP1	249	263	221	32	30	1	5	3	33	0	2	0	27		88	76	54	124	98	54	241	270	124	455	309	261	234
ATP11A	621	413	452	199	198	310	252	223	547	607	542	599	532		1415	1258	1270	967	854	902	1050	1234	1503	4950	3807	1127	1006
POLR1A	1285	1160	1201	405	557	825	678	606	678	348	330	424	1034		3823	3343	3037	3343	3218	2997	3108	3438	3995	5003	3592	1737	1480
LAPTM4A	1656	1551	1577	170	241	338	345	241	1462	356	367	358	1347		4252	3574	3727	5449	4582	4637	4722	5429	4559	9772	7477	2018	1640
TTC7A	37	33	30	65	78	35	27	28	52	42	55	59	50		71	75	113	191	155	159	125	134	127	452	306	38	27
IP6K2	1187	1044	1033	624	792	554	547	516	789	580	650	660	926		1939	1529	1501	2583	2186	2016	2182	2530	2133	7523	5623	1332	1246
STON1-GTF2A1L	0	0	0	230	263	0	0	0	0	0	0	1	0		3	1	4	10	15	13	16	14	11	0	0	0	0
SRBD1	135	118	113	166	218	143	95	131	112	131	105	128	184		898	827	828	797	639	695	602	734	721	3409	2661	173	177
KIF2A	447	382	362	333	430	386	363	271	409	344	295	294	495		210	175	157	137	126	155	144	174	171	3531	2652	607	695
RASGRP2	0	1	0	14	15	0	2	0	1	4	2	6	0		13	13	6	58	40	40	68	77	77	3	0	1	2
PSME4	570	562	503	579	778	1046	1145	764	1215	640	675	643	1354		4498	3776	4045	6679	6094	5887	4730	5702	5459	6180	4683	1394	1358
IFT80	315	319	291	139	175	225	232	180	367	388	345	295	227		0	0	0	0	0	0	0	0	0	2114	1642	290	308
SIRT2	623	525	528	166	177	244	208	181	365	239	290	275	382		825	715	884	998	812	975	948	995	972	3651	2467	618	482
ERLEC1	414	394	352	169	200	122	121	77	457	157	149	143	386		0	0	0	0	0	0	0	0	0	4499	3357	516	545
PPP2R5B	301	243	263	80	145	61	73	80	80	217	241	218	88		289	268	282	385	306	420	409	449	384	941	615	110	92
PYGM	7	8	6	117	127	5	4	5	5	5	2	6	12		4	3	7	9	8	13	33	39	36	17	14	9	0
PAGE1	1	2	4	0	0	1558	1323	1293	1715	481	435	450	22		6979	6262	5849	6485	5259	5692	6219	7515	6032	247	158	7	5
PITX1	641	382	427	15	28	280	199	187	113	59	81	85	157		2557	2302	1865	2922	2573	2264	6569	7372	5878	3073	2143	112	105
TRPC7	0	0	0	31	29	3	1	3	0	1	0	1	0		4	5	4	10	9	6	12	23	19	3	2	1	1
MAST4	823	748	723	416	538	187	195	152	149	182	185	187	195		276	242	230	319	298	285	299	296	326	704	573	179	187
ADGRF5	0	0	1	427	471	0	0	0	0	0	0	0	0		1	1	3	9	14	7	4	3	2	0	0	1	2
SDK2	23	46	52	11	11	10	7	4	48	14	15	11	0		14	15	10	230	239	190	230	283	210	10	10	3	2
ADAM7	14	27	34	13	8	69	63	54	25	15	11	22	867		0	0	0	0	0	0	0	0	0	36	39	3622	3494
NUP133	910	794	792	282	332	521	487	409	606	551	553	535	831		4448	3610	3598	3570	2945	3171	3100	3577	3600	10768	8028	934	919
NUCKS1	5326	4520	4653	1437	1595	2081	2165	1587	3127	3261	2656	2494	4613		11167	9261	9642	4483	4082	4828	4528	5682	5627	49716	38036	4597	5337
VPS35	1194	985	1066	368	504	644	632	444	1297	589	517	499	1498		5789	5088	4884	6266	5143	5125	5447	6227	5364	15393	11575	1071	997
DNAJA2	632	583	589	123	144	860	846	712	937	715	725	730	1034		5706	5030	4484	5758	4929	5157	4660	5430	4939	11509	8500	1304	1282
BCL3	51	48	53	90	123	46	42	44	81	67	67	71	53		236	214	230	398	330	377	406	447	360	68	48	40	37
KCNAB2	278	222	232	68	67	144	93	101	186	179	225	195	206		809	625	658	496	468	440	691	800	790	1283	914	603	536
ABCC9	0	0	0	2780	2622	1	0	0	1	0	0	0	0		0	2	1	6	2	1	1	2	2	0	1	0	0
GAL	77	54	58	48	48	210	160	139	239	84	82	80	138		1462	1340	1071	935	708	994	758	830	921	724	472	223	230
CLEC2D	12	11	16	88	77	16	15	11	151	37	31	26	78		21	16	21	18	25	15	28	33	37	968	868	61	49
FUNDC1	0	0	0	30	35	0	2	0	1	0	0	0	0		1	0	0	27	28	14	43	34	27	2	1	0	0
MAOB	1	1	3	0	0	0	1	0	1	0	2	0	0		4	2	3	8	8	2	3	14	2	4	1	5	2
RORA	68	69	69	185	131	17	21	9	39	63	66	49	8		25	31	35	60	37	46	36	52	47	78	59	13	6
DRD4	0	0	0	14	12	5	6	5	6	5	6	13	1		13	19	10	81	58	42	94	104	75	11	3	3	3
TGFBR3	189	231	189	25	33	116	84	76	211	122	112	131	193		490	417	440	354	323	330	320	469	424	1173	859	159	177
PLA2G10	0	0	0	0	1	0	0	0	0	1	1	0	0		10	6	8	12	14	6	14	15	8	3	2	0	0
HES2	48	37	38	154	135	30	26	26	11	51	54	46	5		121	94	101	371	356	359	245	273	285	62	30	1	1
ATP1B3	1103	1231	1188	165	237	675	617	468	2415	550	447	514	1720		6958	6139	5720	6907	5810	6016	6310	7595	6534	9729	7201	2019	1833
NEDD4	226	219	177	66	68	70	80	64	156	97	98	94	122		409	377	383	475	451	415	456	627	521	961	719	136	144
PIGB	138	154	116	46	44	66	64	35	266	62	57	59	239		166	150	174	157	135	144	118	145	114	935	709	267	252
MAPK6	1266	993	988	743	900	986	988	700	1548	1298	1211	1109	1365		2493	2201	2506	2330	1987	2284	939	1130	1441	10353	7516	1646	1894
GNB5	261	202	161	99	134	84	99	101	147	189	154	186	135		336	268	362	351	330	371	281	337	329	1291	884	142	141
RAB27A	287	243	240	57	45	74	64	41	148	97	90	112	121		381	291	277	317	318	290	185	213	212	3514	2793	529	574
HDHD5	822	752	671	209	269	0	0	0	610	0	0	0	640		2902	2622	2286	2210	1797	2133	2343	2648	2466	0	0	714	557
UFD1	641	563	586	114	160	0	0	0	657	0	0	0	683		2999	2670	2360	2973	2438	2648	2443	2850	2494	0	0	620	490
LRP6	619	672	647	1196	1453	388	381	313	624	444	435	453	510		230	197	186	190	179	168	210	270	246	2976	2218	554	627
GUCY2C	9	5	11	0	2	0	0	0	0	0	0	0	0		0	0	0	0	2	2	1	0	2	3	0	0	0
SCT	0	0	0	2	5	2	3	3	1	8	9	3	0		0	1	0	1	1	0	1	0	0	4	6	0	0
PHRF1	0	1	2	439	550	786	679	645	425	582	585	663	439		2090	1826	1472	1589	1405	1629	1383	1546	1586	5683	3863	754	707
ELP1	544	579	524	969	1226	0	0	0	437	0	0	0	498		813	705	735	865	748	852	797	888	916	0	0	768	656
NUCB2	2328	2349	2242	167	321	1855	1794	1439	2388	552	484	509	560		6439	5644	6233	6751	5620	6158	4164	5127	5048	22824	17436	5294	5674
PFN2	1692	1572	1526	149	146	394	464	316	1256	672	605	534	1130		1482	1267	1194	1745	1466	1458	1476	1847	1517	10494	7846	1642	1627
PTPN3	525	460	460	1497	1894	380	290	284	585	300	323	363	552		1071	904	923	907	710	900	938	1085	1071	3949	2976	742	644
SPTB	19	38	18	77	68	41	63	40	2	97	123	131	8		34	30	44	137	125	133	141	174	143	218	167	17	12
DAPP1	1	0	0	57	61	0	1	1	8	1	0	0	2		0	0	0	2	1	1	4	1	5	3	8	0	0
FGF10	0	0	0	0	0	0	0	0	0	0	0	0	0		0	0	0	0	0	0	0	0	0	0	0	0	0
SLC44A1	2314	1727	1664	456	558	456	533	309	1179	469	417	393	801		2348	1859	2074	1395	1269	1282	2389	2794	2444	15411	11591	1865	1949
TMEM260	272	280	263	102	105	88	111	77	337	87	87	67	230		294	238	326	262	243	270	263	287	353	1686	1178	216	209
SMG6	648	588	526	368	444	268	222	253	276	305	311	325	366		903	768	682	776	683	667	771	882	814	2181	1429	420	372
EXOC5	1090	932	951	433	503	543	584	349	1047	596	459	428	1117		4879	4115	4543	4462	4078	4362	4222	4943	4785	10589	8145	1171	1363
CLTCL1	115	110	98	92	59	96	64	76	101	129	131	134	103		200	178	190	203	183	189	209	265	238	732	525	109	83
FGF22	4	5	3	5	2	3	1	0	4	0	0	0	3		36	26	19	53	33	29	31	41	39	16	5	10	6
FSTL3	111	114	104	27	38	30	23	34	40	44	64	56	41		260	203	217	175	128	139	155	189	177	546	392	49	48
DGCR2	1591	1224	1269	643	838	722	608	568	926	431	478	530	722		2584	2298	2041	3267	2830	2464	3253	3701	2857	9248	6415	708	571
RNF126	272	210	176	108	106	426	369	297	134	145	140	148	130		2150	1855	1578	1565	1292	1471	1311	1421	1426	2744	1910	191	195
MNT	356	285	284	268	290	186	179	190	309	166	121	156	305		1077	935	999	1127	1005	1096	990	1159	1221	559	379	298	258
ZXDC	392	362	330	1000	1110	473	441	423	479	552	562	587	431		1773	1551	1597	1872	1691	1967	1841	2143	2397	3234	2195	477	424
JMJD6	213	184	145	123	225	241	164	182	231	166	205	191	248		1993	1647	1460	1483	1361	1612	1136	1253	1300	1743	1282	458	396
POLB	147	150	144	97	99	97	85	67	279	85	78	82	251		799	664	645	892	689	756	639	813	725	1525	1078	318	324
ST6GALNAC1	1	6	2	270	330	791	678	660	527	103	106	104	100		5663	4781	4808	5371	4528	5217	216	219	372	524	391	161	139
WIPI1	50	57	59	41	54	101	111	80	110	122	110	99	54		0	0	0	0	0	0	0	0	0	207	136	80	76
FRMPD1	125	118	120	4	7	70	65	66	137	104	152	115	101		0	0	0	0	0	0	0	0	0	227	164	89	65
GBA2	1270	1106	1046	269	380	561	513	428	887	452	572	593	735		1748	1484	1509	2320	1865	2122	1484	1646	1593	5019	3604	1108	921
NDST1	1547	1283	1295	544	620	1498	1330	1145	1495	782	753	833	1497		5875	5015	4311	4759	4217	3905	4128	4971	4838	5680	3843	1610	1380
ASNS	55	39	55	190	271	1093	959	860	1622	743	851	686	1550		0	0	0	0	0	0	0	2	0	8819	6616	2758	2700
AP3M2	400	356	323	109	166	188	198	157	449	164	183	177	396		776	587	703	513	424	598	515	650	683	3594	2646	543	614
CNGB1	0	0	0	0	8	1	0	0	0	0	0	5	0		2	0	0	4	18	1	4	13	3	1	0	0	0
ST6GALNAC2	0	3	2	22	22	10	8	6	2	11	9	10	2		12	3	2	8	5	12	8	8	8	38	34	4	7
CHAT	0	0	2	1	0	0	0	0	0	0	0	0	0		0	0	1	1	0	0	3	1	0	0	0	0	0
PABPC1	8718	6980	7211	11463	13530	6338	5849	4771	8666	5447	5255	5037	9287		64484	56937	55130	53482	44873	52040	49386	58378	58576	22053	16230	14674	15476
TESK2	435	330	319	97	145	86	58	70	182	95	110	102	73		6	2	0	0	0	3	1	0	0	700	434	309	280
CFAP20	247	181	188	46	49	0	0	0	288	0	0	0	269		1414	1224	1121	1142	933	1061	882	974	902	0	0	399	376
CSNK2A2	460	402	396	72	80	178	215	140	558	222	246	279	586		1011	881	894	993	786	848	796	1033	890	635	478	594	611
PTPN21	54	48	53	318	444	78	85	83	66	216	205	194	71		146	116	115	122	99	137	27	33	48	364	291	116	129
EIF2B3	162	138	141	56	91	193	155	126	233	78	99	96	252		1429	1165	1161	1075	850	980	829	978	952	3442	2457	386	339
CAMK2A	0	0	0	1	0	5	11	0	0	0	0	0	0		0	1	1	0	1	1	2	1	1	0	0	0	0
TCOF1	434	436	383	280	394	1411	1140	1128	652	407	398	423	865		6921	5884	5202	3144	2641	3434	2712	2955	3774	5456	3662	984	1040
CDC42	0	6	3	616	707	226	229	164	594	202	181	183	642		5153	4536	4388	5536	4936	4749	5754	6980	5409	9495	6976	798	928
OSBPL3	62	61	58	247	248	117	121	93	252	103	70	93	243		550	467	535	292	260	270	246	310	328	1038	745	134	118
EPHA8	0	2	1	26	21	3	0	1	0	3	4	3	0		5	7	8	20	12	12	18	29	10	6	4	2	0
SLC12A3	0	0	0	0	1	0	0	0	0	0	0	2	2		0	2	0	19	22	4	35	39	22	0	0	0	0
RAD18	250	197	188	293	360	288	284	233	298	178	166	185	390		1411	1202	1046	875	811	903	708	874	953	3006	2302	686	696
ATP2B1	11120	10193	10020	421	557	343	393	284	1911	281	272	238	1993		2465	1967	1963	2539	2176	1990	4381	5234	3872	8505	6461	1493	1566
TRPM5	9	6	3	3	1	4	4	4	0	14	20	14	1		2	1	1	14	31	13	16	32	18	47	22	1	0
NCK2	217	185	154	79	104	130	99	83	75	89	87	95	100		197	164	156	155	148	152	159	196	149	1114	751	86	131
MAP4K4	1616	1420	1385	584	828	584	432	359	902	478	468	470	1031		4766	4042	3980	4585	4063	3865	4935	5699	5344	8606	6272	923	982
MGAT4A	124	152	145	136	153	13	8	11	45	92	85	111	88		182	108	148	207	191	142	231	263	170	853	672	119	121
RPL31	4724	3738	3996	3378	3418	1635	1534	1274	1515	1657	1595	1498	1968		15709	14621	13621	14952	12894	13681	15497	18664	14574	54607	40972	2950	2581
WDR1	1773	1491	1476	263	418	1296	1118	940	1104	1034	1032	1063	1448		7538	6824	6329	9210	7628	7449	8245	9308	7796	17701	12638	1830	1615
SNX13	737	714	678	454	466	326	358	234	688	454	398	397	789		1413	1167	1238	1299	1185	1322	1081	1290	1386	4983	3751	943	955
MS4A12	0	0	0	0	0	0	0	0	0	0	1	1	0		0	0	0	0	1	0	1	0	0	0	0	0	0
ARHGAP10	134	127	102	59	67	175	204	142	217	81	83	85	174		675	613	651	1082	924	1047	727	804	786	1849	1424	131	151
RPS6KA2	1282	1110	1163	136	151	361	291	244	351	685	734	734	350		855	710	973	674	594	735	675	724	820	1961	1376	431	352
ING3	168	156	150	116	141	49	64	30	197	22	24	18	137		427	366	304	356	296	270	360	393	369	964	765	240	251
VASH1	33	27	37	91	137	29	12	22	24	58	64	74	21		95	76	67	65	55	45	88	83	86	184	146	75	73
LMCD1	1	1	2	42	44	1	1	0	1	0	0	0	0		0	0	0	0	0	0	0	0	0	1	0	0	0
BUD23	552	474	430	195	216	0	0	0	1153	0	0	0	702		4072	3550	3328	3770	3227	3337	3547	3918	3664	0	0	1217	948
SEL1L	3418	2974	2870	764	1132	659	732	508	1340	1188	1024	971	1560		4609	3756	4894	4667	4194	4820	3746	4727	4945	9838	7153	1859	1918
TRIP13	225	213	217	116	157	287	288	220	477	122	159	160	569		1937	1639	1470	1151	1054	1112	1011	1159	1182	3824	2812	747	758
ATP6AP1	1602	1329	1276	318	435	601	536	501	1315	513	568	593	1209		3475	2931	2818	4838	4019	4042	4039	4810	4057	6903	4702	2394	1909
TCF3	943	691	739	290	408	654	484	528	375	432	421	462	487		2451	2175	1951	1286	1106	1279	1336	1477	1556	5001	3450	460	441
TRIB2	355	261	272	104	122	166	130	139	264	1	4	3	1		371	322	268	240	189	196	294	328	323	0	2	88	92
DAZAP1	1017	881	880	509	684	781	679	618	1155	463	473	464	1121		5860	5024	4827	4377	3661	4343	4107	4635	4910	8527	5911	1305	1248
MBD3	608	433	443	439	560	1055	924	800	568	909	878	1055	743		2077	1867	1654	2127	1806	1446	1598	1855	1555	7894	5441	706	692
PRLH	0	0	0	0	0	0	0	0	0	0	0	0	0		0	0	0	1	0	1	0	0	1	0	0	0	0
HLTF	3381	2976	2923	681	936	2152	2458	1673	2697	2139	1954	1900	1983		12874	10094	11304	9473	8220	10372	9060	10697	12118	28136	21543	3352	3675
FAM50A	768	547	606	106	153	446	296	357	444	258	350	317	445		2350	2018	2011	2264	1891	2117	2263	2625	2392	4490	3186	1122	1070
FAM3A	410	313	318	112	141	242	170	175	294	187	234	220	241		1574	1331	1302	1961	1548	1399	1477	1687	1392	2715	1955	556	501
CPSF1	1011	883	852	461	589	530	396	417	547	436	430	519	525		1410	1155	1111	1419	1293	1249	1391	1601	1409	3383	2328	804	720
MYO3B	1	3	2	16	17	0	0	0	0	1	0	2	1		1	0	1	7	1	5	8	4	5	4	3	0	1
CYBRD1	0	1	1	15	13	2	3	0	4	0	1	0	1		3	6	7	32	28	17	72	54	52	1	2	1	2
CDH19	0	0	0	0	0	0	0	0	1	1	0	0	0		18	20	10	26	35	38	30	41	32	0	0	0	1
PDCD2	1097	1138	1039	158	167	236	258	178	482	238	246	214	587		2618	2303	2130	1832	1670	1793	1722	1975	1868	6729	5068	956	975
SLC6A15	0	0	0	0	1	0	3	0	0	2	2	0	0		12	10	10	19	17	16	22	40	22	0	0	2	4
RDH11	7225	5676	5488	254	344	1287	1168	995	3736	1476	1461	1472	5048		1757	1467	1609	1490	1167	1365	1004	1212	1225	60503	45135	6395	5719
PRKACA	869	701	682	131	156	349	314	276	408	204	209	279	541		1657	1590	1596	1781	1584	1348	1893	2151	1620	856	610	529	491
ADGRL1	2308	1627	1797	539	719	0	0	0	1370	0	0	0	1337		279	275	229	304	286	328	362	424	407	0	0	1251	1011
SPP2	0	0	0	0	0	0	0	0	0	0	0	1	0		0	0	1	0	0	0	0	0	0	0	0	0	0
ACTN1	1389	1196	1089	314	434	1232	956	1077	1072	761	780	800	791		6061	5489	4895	7401	6298	5879	6879	8333	6777	7717	5557	779	668
ZFYVE26	380	381	352	265	314	314	295	260	270	257	274	274	315		853	705	824	1134	935	954	962	1239	1236	1968	1328	391	368
RPS6KA6	1036	1021	881	159	151	153	174	127	334	231	212	168	571		431	369	509	522	445	567	416	503	555	3292	2576	822	960
EPN2	635	524	552	405	536	650	639	545	564	587	583	589	561		1390	1136	1177	1654	1384	1285	1060	1235	1181	3704	2610	826	782
PTPN18	630	591	665	302	396	331	293	258	639	662	777	666	807		1191	992	1088	1054	861	1011	757	914	893	4372	3470	1037	808
LIMS2	6	4	2	4	2	2	0	0	1	5	1	2	4		6	8	8	54	30	59	55	83	63	3	1	1	1
ASIC4	0	2	2	0	3	0	1	1	0	0	1	0	1		0	0	1	1	3	2	1	0	0	5	6	0	1
SPEG	14	8	10	57	56	0	3	0	3	0	3	1	0		37	22	39	87	83	58	86	108	79	17	12	2	1
LNX1	8	5	2	652	666	24	21	19	23	11	5	7	2		0	0	0	0	0	0	0	0	0	136	124	1	1
ALDH3A2	1886	1825	1795	412	457	538	595	374	969	795	747	824	854		5036	4145	4998	5877	4935	5351	4821	5547	5869	12608	9318	1061	1104
TFRC	3286	3172	3092	487	569	3221	3121	2369	7293	940	672	686	6782		21608	18758	17625	16213	14345	16162	13349	15254	19674	73485	54737	6659	6936
SREBF1	2697	1793	1832	563	690	4469	3810	3469	1642	2526	2778	2916	1614		13924	11911	14880	18498	15981	20240	13327	14756	17849	16151	11166	2581	2177
TRPC5	0	0	0	22	11	1	3	1	0	3	0	4	0		2	1	0	4	0	3	3	4	7	2	4	0	0
AFF4	2622	2609	2501	1450	1646	2027	1862	1547	1795	3240	3099	2852	2232		5395	4357	4727	6702	6321	6238	4836	5750	6106	11745	8667	2446	2628
UBE2D1	90	106	96	36	43	85	131	61	281	148	97	95	272		857	678	677	845	727	744	629	787	699	1642	1270	283	323
MPP5	1527	1333	1210	268	282	449	530	333	917	557	564	466	973		614	517	564	589	540	552	604	727	628	7658	5924	1057	1150
RHOBTB1	40	47	46	20	14	23	29	19	22	17	21	16	12		35	32	34	91	63	87	157	157	165	32	21	31	26
SMC1A	1652	1310	1307	431	643	1683	1346	1244	1920	961	931	879	2112		8735	7100	7126	6056	5188	6309	5631	6608	7308	10370	7670	3023	3073
HSD17B10	556	460	453	32	57	715	568	536	614	335	334	311	665		4075	3643	3249	3887	3240	3472	3467	3867	3483	8025	5815	1371	1165
MARK2	787	661	665	1431	2132	568	458	435	464	360	421	388	532		2102	1818	1555	2087	1775	1677	1928	2251	2049	2418	1672	717	575
HMMR	447	453	449	67	110	608	691	453	1347	506	367	296	1294		4025	3372	2896	3113	2692	3142	2482	2949	3338	4993	3761	1002	1234
CHFR	71	66	60	147	181	214	163	161	238	172	179	201	257		669	561	569	851	766	772	657	813	747	1050	763	347	319
TRHDE	6	3	7	0	0	3	6	0	17	0	0	1	2		7	3	6	11	16	6	22	15	5	14	15	11	17
P4HA2	67	47	44	39	50	141	110	85	210	322	348	267	162		689	560	658	1393	1107	1056	1329	1494	1229	1484	1055	189	149
FCGR2B	0	0	0	0	0	0	0	0	0	0	0	4	0		0	0	0	0	0	0	2	1	0	4	1	0	0
NFATC3	157	151	180	132	185	446	445	358	239	460	413	438	377		799	664	663	644	548	546	571	654	600	3161	2244	300	321
TRNT1	744	763	714	224	247	132	167	107	469	130	71	97	653		495	395	362	388	347	374	340	393	375	5433	4172	888	921
ACADVL	5417	4479	4370	267	350	2118	1859	1754	4509	2298	2669	2630	3147		6133	5078	5695	6318	5275	6213	5421	6176	5711	18664	13403	4359	3671
STK10	89	94	58	49	45	86	83	88	101	64	73	62	101		547	440	476	600	514	543	663	694	594	622	486	120	103
FBXW11	814	753	786	843	953	534	470	406	636	577	629	594	815		3058	2615	2589	4314	3772	3237	2829	3220	2930	8304	6117	1131	1207
ACAP1	1	1	3	37	63	19	9	24	0	20	15	21	0		116	106	87	148	107	119	107	118	94	205	108	2	1
CRMP1	2	0	4	181	232	14	11	19	0	40	44	41	0		416	330	365	161	161	225	271	265	347	95	71	1	0
EVC	398	323	337	373	352	142	152	162	178	237	242	228	265		98	112	106	63	79	100	91	95	126	1005	649	300	232
DERL2	462	391	385	45	61	167	137	124	502	155	111	148	412		1455	1195	1199	1413	1278	1377	1181	1329	1255	2358	1586	750	718
SIDT1	2	1	2	3	2	15	26	11	21	4	12	4	21		79	71	66	68	55	80	114	127	112	43	34	0	0
NDE1	0	0	0	57	107	262	188	204	182	193	222	213	194		987	848	766	907	746	910	802	880	901	654	470	153	137
MRVI1	1	2	0	2	1	1	0	0	0	1	4	3	1		0	1	0	0	1	5	1	1	1	10	5	1	0
TMEM38A	138	103	132	65	73	27	33	35	131	21	19	23	46		225	185	202	199	147	120	215	247	205	482	319	164	147
AP1M1	329	244	241	95	137	389	332	331	280	214	235	283	253		1641	1304	1282	1482	1289	1307	1376	1472	1265	2078	1446	271	212
PVR	317	282	258	887	1025	446	385	368	705	7	7	5	474		0	0	0	0	0	0	0	0	0	3398	2354	400	322
XRCC1	125	91	79	118	134	104	110	76	98	74	55	78	104		559	504	504	333	300	359	314	354	364	875	606	153	154
SCARB1	625	496	489	476	584	818	673	704	1051	771	845	756	901		2980	2569	2529	2260	1854	2092	2241	2512	2365	5448	3907	1310	1075
CYP2W1	2	1	2	30	35	3	5	1	2	3	5	8	0		11	13	6	7	2	13	6	4	7	22	15	2	3
MCM2	1059	798	713	303	437	2056	1606	1502	975	750	716	739	1262		10749	9600	7626	6382	5487	5243	6372	7449	6509	20152	14399	1296	1120
MOV10L1	14	7	3	3	9	3	3	1	8	4	9	2	1		14	14	61	145	142	103	136	169	120	6	11	2	2
PANX2	45	45	46	22	17	36	38	28	44	43	53	65	11		413	328	363	733	634	551	524	634	492	187	123	36	48
SELENOO	206	176	179	94	107	0	0	0	319	0	0	0	220		1168	900	955	1040	932	1023	740	848	1111	0	0	278	217
TP63	1	0	0	1	2	0	0	0	0	0	0	0	0		1	5	0	4	2	1	9	8	11	0	0	0	0
ALPK1	99	105	106	18	17	48	43	37	124	84	103	91	77		99	62	121	73	80	87	91	101	89	619	458	48	46
LLGL2	770	676	621	203	316	373	308	336	777	421	479	494	443		803	571	709	1044	862	1138	1221	1371	1630	3177	2271	479	367
PDE8A	112	108	103	212	217	192	206	179	412	213	217	205	350		663	491	508	481	431	411	436	515	466	1976	1400	401	374
CLCN4	135	117	101	81	94	96	65	58	171	117	114	101	111		384	357	403	513	488	430	390	491	509	1335	929	115	128
NLE1	389	279	303	280	301	443	373	349	327	225	220	240	489		2011	1747	1588	1467	1208	1356	1319	1425	1527	4538	3140	593	470
SDHA	1242	968	898	216	286	839	710	640	1131	501	579	570	1017		2	1	1	8	3	7	3	7	4	9681	6933	1306	1193
SMARCE1	361	329	331	611	666	633	526	485	731	656	635	598	951		158	129	114	127	106	105	117	155	147	12392	8993	1222	1121
FNDC8	0	0	0	53	68	25	24	18	0	17	23	23	0		14	18	18	9	12	13	2	6	13	261	161	0	0
GSDMB	41	77	53	66	104	30	32	36	124	94	84	82	118		37	24	33	13	17	25	13	28	42	70	65	81	84
KDM5A	607	576	595	1172	1355	419	434	338	326	613	594	595	407		1307	1109	1177	1421	1293	1326	1407	1670	1603	4355	3206	452	447
ADAM11	165	133	145	14	27	65	61	51	96	110	136	133	73		259	228	219	403	340	338	424	501	393	595	379	114	96
PPP2R3A	162	147	155	92	109	189	182	148	224	265	191	192	153		641	582	552	638	618	615	616	771	701	1474	985	212	220
FERMT2	860	887	757	46	34	129	151	93	300	128	135	113	149		62	69	83	118	100	103	135	125	102	1273	1025	346	330
ABCB11	3	5	2	0	0	10	10	7	2	6	3	2	4		511	406	377	12	15	61	77	107	150	5	4	10	10
DHRS9	0	0	2	1	1	0	0	1	0	0	0	1	0		2	7	2	2	0	0	1	1	4	0	1	2	0
CD5L	0	0	0	0	0	0	2	0	0	0	0	1	0		1	0	0	0	0	0	1	5	2	0	0	0	0
PTGS2	8	7	11	1	0	0	4	0	4	1	0	0	6		0	0	0	0	1	0	0	0	0	1	0	1	1
IGF2BP2	1	1	2	13	16	8	12	6	20	9	12	6	1		13	11	10	45	25	30	23	29	25	2	1	1	4
MAP3K13	879	757	783	149	134	354	398	239	402	435	427	422	474		2020	1859	1771	2057	1714	1905	1985	2421	2083	3608	2762	630	724
ST6GAL1	80	90	87	937	1106	123	129	84	93	286	325	347	7		603	458	426	252	232	222	216	274	239	335	220	161	140
TBX21	0	0	0	0	0	0	0	0	0	2	0	0	0		0	2	0	15	9	7	8	10	6	0	0	0	0
VDAC1P1	124	116	85	0	2	0	0	0	149	0	0	0	201		2	2	9	4	1	3	5	3	6	0	0	259	262
FRY	166	235	189	509	510	766	798	654	475	257	296	247	63		1290	969	920	1377	1222	1018	674	871	829	329	238	74	41
PICALM	1454	1361	1306	1025	1249	925	979	690	1508	927	829	764	1368		4085	3424	3408	4756	3911	3847	3640	4312	3958	10798	8153	1870	2076
NSF	0	0	0	392	484	416	316	298	753	287	328	263	668		2380	1902	2054	3860	3235	2963	3380	4000	3287	6895	5169	1010	1072
GLI2	2	1	1	6	4	0	0	0	2	1	3	3	1		5	4	7	5	2	5	8	12	7	0	0	1	2
CLASP1	748	679	706	693	836	467	427	392	427	603	619	557	579		1507	1257	1340	1435	1410	1387	1287	1552	1525	3475	2426	534	547
MRPS34	593	414	413	74	117	604	480	372	308	294	324	331	317		5321	4679	4143	3361	2940	2961	2809	3264	3283	7783	5344	571	627
NOTCH3	1039	915	953	149	165	795	638	594	421	854	929	1090	218		1490	1239	1346	1815	1602	1682	1933	2293	2219	1389	950	26	37
CLNS1A	846	743	707	424	528	401	381	309	733	458	497	475	951		3151	2728	2569	2100	1766	2009	2015	2388	2239	9775	7449	1667	1718
PPP2R2C	252	228	238	24	27	232	219	178	236	242	279	286	245		735	675	787	624	604	621	755	848	816	2283	1605	638	656
TEAD2	132	134	138	8	14	71	71	56	75	85	92	77	96		44	48	41	34	27	48	37	66	66	159	107	32	8
EED	239	199	172	148	144	132	130	98	276	88	80	84	240		793	651	646	700	589	642	623	690	684	2435	1894	254	274
CDHR2	3	2	3	59	96	4	7	4	2	2	5	1	2		45	22	18	31	34	26	31	34	44	41	26	3	3
SNCB	0	0	2	1	1	2	2	1	0	0	4	1	0		6	1	9	8	5	1	11	13	6	5	2	0	0
TSG101	829	711	609	134	143	287	216	172	636	287	267	244	632		1720	1427	1448	2252	1945	2041	2078	2439	2044	5389	4036	992	927
NCBP3	810	837	789	267	378	0	0	0	770	0	0	0	834		2208	1801	1834	2009	1702	1909	1933	2184	2368	0	0	946	928
ATP2A3	55	43	45	590	835	1	7	1	1	18	25	31	0		232	208	180	817	727	454	1160	1338	819	1	1	0	1
CA12	1991	2098	1930	237	232	162	153	174	636	221	261	268	410		1621	1364	1543	2081	1687	1943	2195	2342	2578	3040	2056	68	59
MGLL	27	19	23	392	459	296	194	216	96	63	107	110	105		1230	1021	1179	2506	2266	1844	1696	2033	1662	714	476	98	95
NTN4	198	227	204	263	243	1	4	0	11	2	6	7	3		2	2	1	21	12	1	11	19	8	3	2	4	4
BCS1L	452	416	376	152	171	213	200	177	384	113	126	104	414		1676	1457	1326	1301	1084	1107	1252	1383	1266	3867	2751	549	403
NUAK1	46	69	59	5	2	74	46	40	71	115	131	84	45		216	210	223	226	203	208	202	252	281	208	166	81	85
DPP8	500	475	453	289	363	316	327	253	541	494	457	449	655		1333	1114	1079	1037	856	999	1021	1140	1147	4930	3763	769	746
SLC24A1	178	167	182	131	178	86	70	68	141	98	112	113	164		282	214	275	309	268	270	251	353	311	639	484	149	146
ZNF532	796	799	772	370	422	583	496	517	1263	277	285	281	473		1319	1024	1228	1235	1092	1340	919	1053	1444	1922	1361	985	875
SCARF1	0	0	0	51	44	4	7	3	24	11	11	17	22		19	11	30	24	14	26	14	18	44	64	54	16	6
LMAN1	1765	1897	1776	776	811	1125	1171	864	3337	1816	1599	1528	2523		7703	6728	7351	6863	6028	6702	4976	5766	5899	30189	23103	3556	4012
HACD3	1929	1810	1636	435	517	0	0	0	2100	0	0	0	2805		4251	3692	3432	4069	3511	3366	3351	4012	3436	0	0	3813	3554
IPCEF1	9	9	11	4	2	15	19	21	40	22	15	21	2		0	0	0	0	0	0	0	0	0	86	59	3	6
ZZEF1	817	785	745	1137	1301	781	693	671	649	727	835	858	764		2512	2061	2230	3324	3291	3118	2704	3201	3596	5080	3595	860	770
NOX3	0	0	0	0	0	0	0	0	0	0	0	0	0		1	0	1	0	0	0	0	0	0	0	1	0	0
ENO1	10155	8151	8063	3124	3081	13818	10878	10854	9123	13271	13666	12764	9912		66539	60002	54107	59900	49682	50224	51269	59930	51623	140275	100591	13386	11784
SLC12A1	0	2	0	4	3	0	0	0	0	0	0	0	0		0	0	0	1	2	1	0	1	0	1	2	0	0
MYDGF	547	515	493	84	117	0	0	0	849	0	0	0	673		4664	4323	4330	3685	3006	3821	2601	2968	3214	0	0	955	842
ANO8	208	193	184	185	222	90	79	79	113	107	144	127	130		104	89	132	146	121	227	134	189	233	278	196	95	66
TUBE1	162	169	193	37	41	68	74	67	267	128	120	127	291		337	334	445	273	209	332	256	283	381	713	509	339	355
ARHGEF10L	149	110	142	414	401	71	60	60	75	80	85	88	75		239	183	260	229	214	324	284	297	338	755	540	125	86
TXK	7	8	9	8	6	2	0	3	15	2	1	2	9		8	8	12	17	13	5	32	16	31	40	29	6	1
WSCD2	0	0	0	0	0	0	0	0	0	0	0	1	0		0	0	2	1	9	2	10	3	5	1	1	0	0
KCNQ2	1	5	4	254	283	44	58	40	108	38	37	31	4		610	581	477	553	482	469	592	661	562	914	642	8	11
TACR2	0	0	0	12	19	18	21	13	14	1	5	2	1		117	84	91	124	81	92	82	110	74	9	10	4	3
ACTR6	314	284	280	106	119	102	116	79	260	199	158	162	367		161	174	198	233	200	265	292	308	275	3095	2352	533	612
TIPIN	151	139	129	53	67	142	127	103	212	58	57	56	258		1063	950	811	447	349	499	393	497	544	2782	2059	332	359
SRI	271	252	278	170	253	104	102	74	352	145	158	171	385		1486	1308	1106	1530	1290	1252	1460	1653	1375	2913	2159	733	650
EIF4G3	1089	967	1003	816	932	725	708	583	655	764	714	750	640		2155	1718	2098	1853	1672	1823	1806	2109	2171	3225	2436	1138	1183
NUP37	227	220	192	69	91	157	174	131	218	99	92	94	221		1224	1097	1038	816	624	814	748	958	891	2008	1620	234	214
SEMA3A	0	0	0	0	0	0	0	0	2	0	0	0	0		12	15	17	48	42	42	74	81	55	0	0	2	2
GTSE1	169	146	141	181	256	437	381	367	413	212	194	185	424		2303	1961	1549	1354	1188	1416	1255	1326	1518	1032	740	269	269
SEMA3C	3930	3846	3777	22	14	578	595	493	4469	243	216	209	1140		368	321	193	365	341	191	666	822	542	1316	971	158	205
TTC38	317	238	254	100	156	245	171	208	282	209	275	237	307		1021	830	834	1270	1016	1030	907	1054	951	4772	3364	267	250
ACAT1	1436	1296	1328	289	346	760	665	582	1156	763	831	797	1025		2230	1857	2063	2089	1778	2239	1944	2350	2320	7933	5810	1792	1822
GRAMD4	329	278	306	22	31	102	84	81	140	154	149	175	107		341	296	377	432	373	470	455	510	576	1855	1225	70	68
CELSR1	721	611	631	47	65	427	404	356	486	619	573	715	232		1159	961	1077	703	685	763	887	938	1133	2822	2025	250	218
WNT8B	0	0	1	19	33	30	21	16	10	12	14	8	1		161	122	126	78	74	76	81	100	111	6	2	1	1
ZNF638	935	848	860	2056	2198	669	675	568	755	694	641	648	827		3091	2553	2618	2762	2401	2666	2611	3153	3127	11677	8653	1269	1405
SLC25A40	232	202	194	122	159	122	127	64	495	148	103	90	359		751	615	648	566	475	634	414	508	504	1563	1176	435	465
TIMM21	284	263	233	27	42	236	194	159	685	111	83	97	601		2502	2069	1879	1028	856	1148	852	988	1206	4654	3443	741	660
ADD2	9	12	8	201	200	1	0	0	9	24	31	38	3		0	1	2	31	19	14	64	67	36	119	77	24	11
FGF4	0	0	0	0	0	0	0	0	0	0	0	0	0		0	0	0	0	1	0	0	0	0	0	0	0	0
RASAL2	162	187	174	47	68	137	124	91	154	130	122	132	248		533	448	432	427	359	403	429	465	480	1704	1307	397	389
VPS9D1	33	24	21	66	67	33	25	25	44	32	32	38	23		501	394	375	405	351	337	345	444	423	131	103	20	10
ZNF37A	494	573	552	410	507	444	479	340	514	381	263	293	754		4	5	8	6	2	7	7	5	1	4828	3611	762	799
MARK3	770	765	752	441	563	457	509	389	841	466	531	511	908		2628	2199	2159	2423	1928	2073	2140	2592	2360	5669	4230	1123	1077
SLC25A3	3533	2980	2829	1216	1459	2465	2152	1688	2524	1783	1809	1766	3433		21345	18721	17272	17825	14947	15970	16899	19598	17908	36887	26780	4405	4552
FNDC3B	303	309	323	409	570	634	602	512	631	400	414	419	318		3236	2552	3236	3571	3314	3662	2844	3379	3942	1662	1271	393	354
FOSL2	422	395	362	97	107	206	169	155	186	212	251	265	130		737	583	632	1692	1368	1081	1012	1238	872	1775	1236	306	315
CACNG5	0	0	0	0	0	0	0	0	0	0	1	0	0		0	0	0	0	0	0	4	1	2	0	0	0	0
CACNG4	0	1	0	72	142	13	12	15	6	28	32	45	6		36	33	33	66	55	53	15	14	16	0	0	0	0
FRYL	675	894	867	1392	1599	761	801	677	621	929	865	858	591		1481	1205	1108	1211	1165	1218	933	1030	1178	4033	2991	872	1018
TMEM131	1300	1244	1132	717	831	318	388	254	571	304	247	212	605		2325	1942	1995	2345	2076	2021	2018	2398	2465	1985	1409	773	850
FSCN1	45	34	27	17	8	54	45	37	25	127	130	140	32		708	653	596	596	498	480	656	790	630	572	355	14	12
ACTB	14797	11893	11859	2138	2881	14029	12198	11526	10753	7340	7581	7839	10046		68728	64219	53884	66577	54195	49211	63777	77064	53458	106144	76935	11764	10632
MOCOS	187	152	141	16	21	341	310	258	382	252	256	237	379		1521	1292	1681	956	868	1022	759	868	989	3483	2523	238	219
PLD1	14	15	15	3	4	4	6	4	33	1	0	0	2		54	56	87	78	84	87	467	463	515	55	38	49	32
ATP12A	192	170	197	1	2	2	2	2	2	11	10	12	4		42	20	36	39	49	46	86	98	83	19	16	8	7
WDR62	214	175	182	133	176	329	328	288	456	135	135	155	386		573	436	486	303	295	379	423	449	554	1235	839	280	198
DLG1	845	828	761	453	561	594	618	482	894	663	642	564	654		2181	1778	1851	1705	1449	1800	1907	2234	2285	6407	4737	740	785
RAB7A	2033	1762	1772	273	413	1089	1017	896	1841	810	931	875	1479		9504	8131	8249	9385	7671	8204	8743	10088	8840	4992	3651	2071	1910
BCAP29	484	417	387	147	181	322	405	255	2534	180	145	147	838		4	4	0	6	1	3	2	3	0	3598	2654	696	774
SEC31B	38	50	53	211	289	26	29	33	27	39	57	66	68		4	10	7	4	2	1	0	0	3	47	33	73	46
SART3	1037	873	825	370	465	518	491	438	599	413	374	428	740		1816	1554	1519	1310	1062	1243	1327	1513	1515	7079	5106	925	904
ARHGAP15	0	0	0	17	10	0	0	0	0	0	1	0	0		4	1	0	8	8	8	13	9	10	2	0	0	0
TUBA3D	7	4	4	54	52	68	43	58	78	92	101	111	12		0	0	0	0	0	0	0	0	0	404	269	35	49
PAX2	0	5	0	1	0	0	0	0	1	2	0	1	0		61	40	38	86	59	65	83	100	71	0	0	0	0
EXOSC7	331	224	234	78	94	320	201	268	491	191	189	178	482		1173	994	892	818	647	759	834	848	872	4422	3189	711	668
KIFAP3	285	218	263	126	125	108	109	64	198	136	128	131	190		836	779	814	1433	1192	1227	1241	1421	1293	2189	1648	369	439
MKRN2	312	293	287	127	166	198	156	154	269	187	221	187	225		1059	942	995	1147	980	1041	1030	1252	1230	2670	1907	419	402
MCM6	942	745	710	344	462	520	425	348	611	200	193	186	831		5948	4913	4384	2731	2292	2615	2609	2948	3209	17085	13021	1227	1144
REXO2	2175	2019	2003	166	212	346	276	222	1063	172	194	200	718		1122	996	983	1227	978	1174	1071	1254	1119	5227	3836	995	868
RBM7	306	263	235	98	115	71	102	41	184	70	71	59	191		22	25	18	34	29	19	36	40	21	1445	1150	262	291
RBMS2	161	149	166	375	486	121	91	81	59	231	224	215	151		376	277	348	223	199	288	214	272	261	232	172	71	73
BAZ2A	1371	1331	1255	1641	1993	1347	1100	1075	1123	791	963	856	1218		4627	3896	4074	6473	6020	6068	5515	6129	6334	2540	1797	1656	1416
PTPN23	839	634	617	407	521	467	379	374	359	304	323	367	382		1566	1413	1346	2133	1822	1637	1920	2238	1993	581	358	592	453
MLH1	528	516	522	219	275	521	511	431	626	358	326	304	776		3654	3025	2801	3178	2681	2898	2292	2758	2782	7467	5425	715	691
UNG	569	443	450	258	339	402	396	284	520	188	181	169	620		4917	4341	3349	2207	1819	1874	2398	2695	2183	7809	5480	1057	1000
FMO4	23	28	22	0	0	12	7	9	30	33	23	28	25		45	35	35	99	94	93	64	78	75	122	86	4	6
KLHL20	850	761	747	88	105	131	155	115	251	151	150	136	317		870	795	710	909	830	814	783	916	877	4759	3464	536	585
RGS11	1	2	0	163	189	33	30	31	64	26	35	40	20		0	0	0	0	0	0	0	0	0	90	65	35	26
SLC46A1	1055	844	900	161	210	183	156	142	612	121	106	115	916		532	499	472	381	294	379	353	484	454	3041	2128	1076	896
PLXNA2	709	721	644	203	274	4	2	2	18	1	3	8	9		15	6	24	43	37	28	77	71	37	106	79	66	66
SPAG5	735	786	724	437	690	1190	1084	964	1128	714	848	768	1193		0	0	0	0	0	0	0	0	0	6952	5077	1314	1225
ANKRD13A	406	398	370	279	381	402	343	312	771	212	245	238	590		587	475	549	792	716	698	954	1173	950	3615	2678	1002	975
TPD52	1077	961	873	2471	2473	1309	1549	1032	2141	2166	1827	1485	1992		804	760	675	1245	1071	883	493	579	535	9751	6904	1566	1582
ACACB	271	231	244	92	112	136	110	106	200	129	160	155	188		483	444	490	412	401	467	432	476	520	1250	914	181	157
TRAF4	1325	1041	1096	490	619	721	544	555	1242	504	570	506	1404		4419	3752	3549	4207	3650	3947	4143	4516	4099	10805	7869	1859	1438
PAG1	174	202	196	170	230	279	255	240	480	145	143	126	324		431	373	305	303	280	262	342	417	326	644	471	123	115
GPATCH1	179	196	171	89	112	79	71	53	155	104	116	120	179		391	352	323	301	204	287	216	249	282	1422	1058	165	140
ICAM3	125	82	91	14	25	97	79	70	90	53	70	58	79		1	4	1	2	2	1	3	8	11	1678	1186	111	80
NT5C2	613	608	568	464	542	567	505	502	1136	467	402	487	1416		1882	1503	1537	1549	1307	1479	1298	1574	1659	6721	5125	1269	1282
MCAM	5	1	0	15	30	6	4	5	0	13	28	23	6		2	0	3	8	8	14	32	26	25	15	9	3	1
GPC4	124	134	130	43	37	72	92	61	231	125	111	117	155		461	421	416	489	392	298	497	662	411	297	203	256	219
MBNL3	289	252	268	37	40	176	178	116	254	83	60	52	288		64	51	44	38	34	24	33	44	41	1686	1324	178	261
CAMSAP3	296	272	269	121	188	288	324	230	187	210	287	298	151		1093	1007	963	1238	1042	1088	889	977	916	1181	806	188	174
RAP1GAP	143	90	112	1616	2248	124	94	104	167	144	165	179	95		286	244	237	462	430	427	504	549	539	845	574	183	183
XAB2	590	412	465	107	136	392	360	355	291	403	429	484	355		2133	1904	1817	1748	1399	1549	1452	1722	1701	2515	1623	357	300
ARHGEF1	298	266	234	227	259	202	146	187	219	92	97	91	211		1166	865	892	770	611	812	810	894	875	1440	997	279	273
STXBP2	358	288	316	13	14	492	434	332	384	390	457	467	299		1182	1085	1036	1466	1237	1282	1300	1358	1248	2992	2016	212	190
MAP2K7	439	347	354	127	123	256	215	201	248	170	230	236	244		1250	970	1001	904	788	900	919	992	1007	1482	997	297	265
NMRK2	0	0	0	0	1	0	0	0	0	0	0	0	0		0	0	0	3	4	1	0	3	2	1	0	0	0
DGKD	492	491	459	539	668	310	279	263	355	505	553	613	344		633	553	648	965	787	852	853	1022	1143	1396	940	482	394
CTTNBP2	10	5	6	2	1	2	2	3	12	21	17	13	5		22	15	25	31	29	19	54	55	39	24	23	8	4
ACTL6B	0	0	0	95	102	2	1	2	0	0	0	0	0		3	2	0	0	3	1	0	0	0	2	2	0	0
RARB	32	20	23	54	56	49	53	38	42	74	63	81	39		31	29	25	33	26	19	8	14	8	144	98	10	8
TOP2B	1693	1538	1524	1756	2234	1426	1541	1043	1662	1758	1500	1345	1266		10099	8445	8516	8740	7845	8093	8523	10038	9598	22090	16601	2687	2890
TM9SF3	1764	1545	1604	2201	2746	826	961	615	4285	1008	811	666	3281		6487	5650	5975	7855	6817	6931	6022	6833	7008	22247	16778	5194	5501
NFKB2	355	265	280	156	182	332	304	285	400	375	413	430	276		1469	1264	1464	1877	1707	1820	1550	1707	1599	1576	1110	351	316
UBE2T	289	206	200	57	69	417	262	287	637	217	217	219	682		2751	2145	2186	1291	1121	1447	1108	1356	1581	7247	5378	950	880
PPP1R12B	253	338	311	429	572	239	234	215	270	343	329	350	237		381	305	393	359	365	430	309	415	523	1465	1084	399	363
DNAJC10	1387	1605	1458	804	847	698	796	465	2080	419	332	267	1609		2973	2567	3311	3095	2684	3120	2232	2597	2685	18902	14528	2342	2450
GTF3C1	2585	2304	2249	778	1052	2198	1889	1806	1275	905	1001	1053	2019		6392	5846	4882	5991	5419	4906	5234	6208	5867	17561	12354	1845	1620
IL4R	201	199	205	14	10	23	17	31	72	34	41	39	51		131	94	110	102	92	79	140	190	146	455	353	85	49
USP33	904	910	820	665	785	478	461	362	756	575	494	468	771		2883	2217	2291	2552	2255	2502	2028	2324	2319	6804	5037	1070	1106
PAK3	1	0	0	0	0	8	6	1	26	87	66	75	55		55	34	46	74	62	49	81	138	58	91	70	9	13
CAPN6	0	0	0	0	0	0	0	1	0	16	15	19	0		1	3	0	20	5	10	35	32	23	1	0	0	0
DCX	1	2	1	3	2	0	0	0	0	0	0	0	0		2	0	3	14	18	11	9	13	12	0	2	0	0
SNRPA	340	298	308	217	297	497	460	448	281	344	356	359	348		1879	1736	1502	1246	977	1311	1218	1354	1396	3701	2621	444	465
SPAG6	0	1	0	2	0	0	0	0	1	1	0	2	0		76	67	61	77	81	66	76	77	59	3	1	0	0
EXOSC5	71	56	68	90	86	82	67	70	60	44	38	46	85		0	0	0	0	0	0	0	0	0	708	468	96	76
DYNC1I2	624	657	637	263	308	142	132	136	74	121	124	136	89		2646	2221	2085	3202	2673	2729	2745	2922	2682	2950	2232	107	139
APBB1IP	0	0	0	1	0	0	0	0	0	0	0	0	0		2	0	0	14	10	3	8	17	10	0	1	0	0
LRCH4	151	107	102	161	247	212	217	177	216	163	206	224	163		249	214	225	380	298	319	318	422	359	868	629	273	173
FAM76B	189	165	129	279	273	84	131	110	402	133	106	92	422		623	522	538	351	274	377	303	355	450	1505	1100	521	540
SIRT6	177	137	133	21	33	118	102	112	125	94	88	88	98		543	461	457	512	390	503	496	499	497	848	545	97	101
TYR	0	0	0	0	0	0	0	0	0	0	0	0	0		0	0	0	0	0	0	0	0	0	0	0	0	0
POLD3	170	146	137	160	194	190	205	154	291	118	104	103	341		807	644	681	484	423	498	530	615	606	3105	2281	358	363
ACTN2	1	0	0	1	3	2	0	0	0	0	0	0	0		0	0	1	122	110	62	97	133	73	1	0	0	0
CAPZB	1017	798	845	344	488	666	540	499	589	568	606	595	615		4134	3598	3372	4578	3762	3589	2704	3250	2962	4007	2870	820	768
GPR137B	335	314	293	31	30	57	47	39	178	163	203	162	125		382	273	361	486	372	411	572	625	490	723	517	113	97
NAALAD2	0	1	1	31	25	33	55	34	128	211	166	163	75		165	106	106	70	64	62	93	130	124	583	483	0	0
JADE1	709	544	569	418	450	283	241	186	246	187	194	193	211		621	545	547	609	523	569	640	769	659	2191	1575	353	355
SLC25A43	0	0	0	27	42	69	82	73	117	2	4	1	0		475	389	408	370	341	377	389	373	389	1	0	0	0
UBE2A	663	559	570	54	81	234	238	169	596	190	173	155	706		2333	2037	2099	2434	1936	2080	2208	2749	2477	2724	2056	1239	1303
FGFR1	248	150	179	1036	1415	74	67	74	147	109	131	136	130		499	390	423	542	455	446	610	731	623	1081	818	231	215
FKBP6	0	0	0	3	3	0	0	0	1	3	4	6	0		4	1	1	157	139	62	160	174	60	1	1	0	0
SMC1B	0	0	0	30	44	6	4	7	0	4	1	2	0		17	7	13	52	31	31	43	62	28	2	9	0	1
FBLN1	1	1	6	24	27	3	1	2	8	9	9	12	7		833	796	713	836	695	842	793	1009	957	4	4	2	2
ITGA8	10	12	12	0	0	0	2	0	2	0	2	0	2		5	2	1	5	8	3	4	5	1	136	92	2	1
CST7	0	0	0	2	5	2	4	1	0	3	1	0	0		11	9	6	8	4	9	2	1	10	4	8	0	0
MAP2	1831	1631	1616	272	265	206	192	156	406	94	95	73	277		1029	841	751	649	515	673	387	453	566	1017	794	1793	1743
PIAS2	344	323	314	261	262	456	529	396	592	762	648	590	543		1040	900	937	1321	1166	1038	1244	1455	1190	4626	3351	990	940
AMPH	1	2	0	5	0	2	0	0	0	0	0	2	0		28	21	19	76	53	25	45	69	24	1	0	2	1
ARAF	605	442	463	201	238	244	217	178	385	179	167	193	438		1562	1392	1211	1516	1241	1376	1157	1341	1298	2158	1564	748	589
MCCC1	1370	1263	1194	227	265	621	618	514	1033	606	637	698	921		2054	1792	1793	2148	1795	1787	1713	1998	1713	7279	5432	1047	1126
LAMP3	0	0	0	7	7	2	0	2	13	0	0	2	0		21	10	46	36	31	45	30	23	40	1	1	0	0
FAP	0	0	0	2	3	0	2	0	2	0	0	0	0		1	1	1	2	1	1	2	1	1	0	0	0	0
NEBL	201	203	166	60	65	171	165	127	301	287	230	226	153		729	605	886	1618	1458	1251	1243	1441	1082	5535	4126	32	47
ACER3	206	231	210	217	237	140	134	102	532	280	238	241	476		1022	865	909	931	924	872	730	881	790	2412	1757	544	559
UBE2K	1272	1089	1055	906	1040	469	572	357	1254	1054	836	814	1898		5658	4897	4820	4789	4099	4077	4168	4801	4500	11737	9021	2985	3280
PIK3C3	390	371	359	167	219	169	190	170	302	249	240	217	488		468	360	359	579	518	515	476	605	566	2892	2113	495	519
N4BP2	155	167	158	819	927	195	163	101	287	315	287	226	437		603	479	539	533	492	496	445	536	609	3203	2434	400	414
TIGAR	18	19	16	113	154	0	0	0	159	0	0	0	177		0	0	0	0	0	0	0	0	0	0	0	280	272
TULP3	282	263	263	115	175	181	154	116	213	123	195	170	232		1019	855	825	924	783	882	937	1072	970	979	669	344	302
SYNJ2	111	96	84	436	538	46	53	49	88	101	97	109	51		114	81	90	218	170	164	153	199	153	400	289	51	51
ADCY2	0	0	0	3	1	0	1	0	1	0	1	0	0		1	6	1	7	8	3	15	7	2	0	2	3	2
PPP2R5C	1332	1168	1155	356	407	517	555	361	1010	524	411	442	926		4895	4203	4145	3846	3460	3741	3501	4167	4117	8817	6354	1270	1408
PMS2P1	110	100	90	80	119	38	25	30	65	41	37	48	78		422	383	363	396	322	355	328	396	366	772	630	126	131
RBFOX1	0	0	0	0	0	1	0	0	0	1	0	0	0		5	6	7	9	9	10	6	4	11	0	1	0	0
GNB1	6359	5802	5438	1733	2214	2202	1934	1643	2461	2218	2407	2508	3046		15005	13320	12448	15232	13055	12294	15411	17402	14666	14871	10615	4301	4140
HOXA9	18	36	34	151	159	0	0	0	20	0	1	0	5		9	9	3	35	36	35	28	33	17	0	0	1	0
EDN1	2	0	0	11	1	0	2	1	5	1	0	0	8		1	1	1	1	1	1	3	4	0	2	0	0	0
MLLT10	256	234	187	440	451	227	289	197	340	212	221	194	328		703	504	574	469	420	616	410	493	609	1288	981	422	360
ZCWPW1	26	36	22	18	26	42	35	31	59	10	15	23	29		166	135	140	133	108	121	133	142	124	1076	719	34	24
ADCYAP1R1	0	0	0	0	0	0	0	1	0	0	0	0	0		0	3	0	3	4	2	10	8	1	0	0	3	1
FGF20	0	0	0	0	0	0	0	0	0	0	0	0	0		0	0	0	0	0	0	0	0	0	0	0	0	0
P2RY10	0	1	0	0	0	0	0	1	0	0	0	0	0		0	1	0	0	0	0	0	0	0	0	0	0	0
ITM2A	0	2	1	102	149	0	0	0	1	0	1	0	0		0	0	2	6	7	1	20	18	15	1	1	0	0
NRDC	2491	2296	2181	533	700	0	0	0	1515	0	0	0	1575		3698	2989	3012	3932	3258	3594	3150	3483	3451	0	0	1740	1591
VDAC3	754	694	639	190	237	511	484	386	1435	413	400	368	1364		5929	5183	4699	4666	3893	4121	4265	5150	4423	11992	9118	1934	1790
PCM1	1280	1125	1149	650	755	1197	1220	910	1358	920	868	785	1203		3617	3070	3070	3782	3479	3475	3124	3660	3653	12471	9347	1400	1550
TNRC6C	355	307	302	334	317	146	121	130	154	166	186	204	253		771	618	565	721	642	635	591	665	760	1446	996	310	288
CBFA2T2	979	859	892	692	950	447	423	369	665	580	585	664	1032		945	715	756	1008	943	838	807	933	939	2539	1840	574	519
BRINP1	0	3	4	33	19	11	2	6	118	0	0	0	2		24	24	2	8	17	8	7	27	11	11	8	1	1
ITCH	887	933	840	691	742	539	530	365	414	790	806	730	468		2564	2152	2367	2827	2414	2529	2446	2750	2693	6605	4926	556	547
PKD2L2	2	3	2	59	52	3	4	2	11	2	0	2	3		16	20	12	24	16	20	15	22	18	6	4	11	4
TP53INP2	346	288	258	158	219	202	166	156	235	444	479	437	311		0	0	0	0	0	0	0	0	0	127	100	290	255
SDF4	1711	1444	1492	319	429	848	584	551	1464	671	700	750	1158		6604	5717	5466	6961	5792	5936	5860	6761	6131	10362	7304	1630	1473
MYH7B	16	17	22	303	437	28	27	27	4	32	30	33	1		31	18	34	115	86	65	119	138	96	61	31	5	2
BPIFB2	0	0	1	19	18	0	0	0	0	0	1	0	0		0	0	0	2	1	2	4	2	2	1	0	0	0
TP73	108	68	81	61	85	45	31	34	19	68	54	55	33		142	133	147	129	119	118	131	152	130	339	248	27	36
TOLLIP	1243	880	846	340	423	364	300	297	424	399	414	428	336		1634	1400	1342	1975	1617	1587	1827	2140	1832	5786	3926	574	533
UBE2D4	279	250	264	36	52	109	91	77	220	63	80	77	265		153	130	132	115	104	88	117	111	125	1743	1257	389	350
CLUL1	61	50	56	16	8	5	2	2	9	9	12	8	27		37	25	41	42	28	34	35	55	30	267	235	20	15
RUNX1T1	0	1	0	3	0	0	3	0	0	0	0	0	0		0	0	0	0	0	0	0	0	0	0	0	0	0
CDH17	0	0	0	1	8	0	0	1	0	0	0	0	0		0	0	0	2	0	1	7	2	2	0	1	0	0
THOC1	342	363	344	276	281	158	175	130	550	177	151	119	641		939	743	766	422	347	552	452	473	668	2313	1836	808	753
FKBP7	58	62	55	15	14	19	9	7	37	19	13	13	53		93	60	75	37	31	53	29	51	31	280	179	67	38
OSBPL6	73	84	82	13	8	28	16	25	64	41	37	30	55		270	197	250	172	179	162	127	139	165	202	116	5	16
SLC1A3	17	17	20	0	0	28	34	25	59	24	32	19	41		229	174	164	139	132	112	103	118	152	1608	1164	60	52
XRCC5	3925	3440	3293	1044	1316	2700	2497	2009	2729	1764	1633	1510	3805		13958	12132	10503	11511	9873	9824	9344	10909	9676	50769	37627	4396	4977
LXN	1	0	1	30	46	3	11	8	0	9	3	5	0		0	0	0	0	0	0	0	0	0	64	54	0	0
SP140	0	0	0	1	4	0	0	0	1	1	0	1	4		1	0	0	2	1	3	2	10	1	4	3	0	0
MKNK1	290	238	231	41	67	125	123	121	315	86	134	124	325		443	332	346	563	466	455	451	574	517	1631	1176	295	237
TNS1	13	15	9	24	19	17	23	19	9	271	315	295	2		243	203	286	181	149	233	238	343	369	137	84	7	4
REXO1	192	149	149	199	274	196	231	205	150	112	141	131	136		828	708	634	540	500	679	520	533	810	695	404	146	149
SAR1A	1085	987	989	440	501	596	537	443	1514	578	535	537	1113		3715	3403	3090	3717	3078	3264	2925	3380	2965	11858	8912	1338	1396
CDC14A	29	41	22	7	9	130	139	106	128	105	121	104	60		415	378	474	710	647	534	617	752	602	345	272	45	43
RAPGEF3	7	7	9	179	192	54	53	71	47	18	25	23	39		85	53	92	191	159	156	140	179	166	192	128	76	35
CEACAM1	2	6	6	48	53	3	1	6	10	32	37	30	4		0	0	0	0	0	0	0	0	0	21	24	2	5
SENP1	269	275	251	235	284	250	243	197	318	213	209	212	460		1098	925	917	665	516	616	589	732	780	1718	1225	387	447
DUSP13	0	1	0	0	1	0	0	1	1	0	5	4	0		0	0	1	18	17	22	8	6	3	0	1	1	0
CIC	541	429	439	314	501	263	251	261	197	174	202	194	283		1541	1459	1318	2379	1930	1915	2530	2842	2509	731	494	273	267
LIPE	0	2	1	47	79	13	15	12	0	18	23	24	0		0	0	0	0	0	0	0	0	0	27	24	0	0
FDFT1	1144	966	947	170	260	1638	1296	1255	3806	1052	1120	1176	2020		9415	8378	9261	13971	11787	13020	8762	10136	8452	32611	23870	3738	3169
PAFAH1B3	249	204	190	78	93	198	158	147	131	92	106	116	153		1367	1167	1058	1502	1215	1215	1317	1536	1353	1757	1221	198	192
OPHN1	216	196	233	1646	1770	121	107	79	79	166	174	193	119		342	269	280	303	326	299	259	294	273	1624	1209	189	216
AFM	0	0	0	0	0	0	0	0	0	0	0	0	0		0	0	0	0	0	0	0	0	0	2	1	0	0
KIF22	542	472	469	907	1331	1068	786	838	1122	1057	1106	1167	1082		5007	4049	3598	3711	3065	3592	2763	3088	3333	6068	4281	1161	1016
SCGN	527	598	615	376	415	0	0	0	1	0	0	0	1		0	2	1	2	0	1	1	6	2	1	2	1	0
CARMIL1	282	252	239	353	404	0	0	0	259	0	0	0	206		1090	850	1101	1144	976	1044	726	921	951	0	0	203	213
PGM1	253	248	274	136	155	129	123	85	142	251	265	239	409		1622	1397	1525	1399	1074	1197	1200	1452	1132	7315	5347	305	295
DDX1	1443	1368	1315	424	484	734	717	513	1123	432	369	349	1055		6916	5661	5590	4471	3625	4351	3760	4177	4433	14065	10447	1983	2278
DNM2	1669	1411	1313	241	322	1258	1034	988	1307	900	1082	1060	1130		4145	3638	3277	4782	3933	3444	3062	3549	3226	6429	4471	1238	998
EPB41L2	208	195	198	96	122	137	108	103	175	233	245	232	165		1195	955	956	513	455	636	545	603	658	976	734	220	219
RIMS1	104	105	81	7	2	102	101	75	40	42	25	27	353		199	171	134	103	101	95	334	415	254	2600	1888	49	33
MOXD1	8	5	5	0	0	0	0	0	1	4	2	3	0		0	0	0	2	0	1	3	5	0	5	0	6	4
STX7	501	481	426	176	197	92	104	88	212	300	219	249	241		643	524	678	740	687	687	788	962	991	3661	2700	435	393
RABL2B	118	102	88	40	61	21	20	19	109	8	14	17	154		0	0	0	0	0	0	0	0	0	281	197	217	242
KEAP1	612	526	515	154	175	581	491	438	727	289	305	315	709		3804	3384	2706	3651	3007	2994	3415	3772	3203	8222	5840	630	565
DDX43	52	48	37	1	0	22	15	25	42	59	56	50	61		98	71	75	103	99	98	107	138	103	638	492	95	82
PTPRH	0	0	0	1	0	1	0	0	9	2	1	1	1		1	1	1	43	38	31	106	139	85	5	4	2	0
DCT	4	2	8	1	0	1	0	0	1	0	0	1	0		1	0	0	2	2	0	3	1	3	0	0	1	0
SLC35C2	393	310	277	336	375	226	146	184	437	202	260	238	366		1164	994	1090	1493	1238	1247	1278	1424	1234	1700	1166	453	401
CRYBG3	186	215	233	54	69	409	352	300	382	364	311	295	422		448	416	371	533	438	412	414	470	474	2544	1806	419	411
EPHA6	246	303	278	0	0	362	332	302	98	514	503	450	104		96	64	107	158	117	125	129	135	156	3052	2256	488	477
SCTR	0	0	0	0	0	0	0	0	0	6	3	6	0		3	5	4	3	2	1	3	6	10	0	0	0	0
RFX3	209	195	172	294	346	116	108	87	93	69	66	34	98		252	230	261	215	179	205	277	341	355	323	231	114	97
RIF1	839	848	806	1263	1392	912	954	735	943	701	535	485	1119		3875	3204	3050	2486	2490	2633	2239	2833	3150	10464	8181	1523	1646
RAB21	992	954	985	258	250	251	282	166	845	339	246	256	860		2782	2524	2298	3437	2977	2857	3088	3706	3056	6264	4688	1221	1374
SLC4A4	3735	3410	3272	6	7	362	371	278	1115	301	249	251	2052		449	353	188	342	285	234	270	342	293	1898	1436	1377	1341
SMARCA2	1006	842	867	387	474	495	435	358	653	179	186	220	644		910	917	828	1166	1007	881	1023	1106	1032	5044	3790	696	727
RDH8	0	0	0	0	0	0	0	0	0	0	0	0	0		0	0	0	0	0	0	0	0	0	0	0	0	0
SESN1	2383	2276	2079	78	69	95	146	81	374	111	126	102	846		716	637	570	936	876	814	980	1131	801	10285	7732	391	364
MID2	170	180	116	61	98	162	159	141	93	184	167	174	109		265	244	327	340	288	328	380	387	310	1052	822	152	157
PIH1D3	1	0	1	0	1	0	0	0	1	0	4	1	3		1	4	2	3	3	5	3	0	3	7	7	1	2
COL5A3	0	0	0	0	0	1	0	0	0	0	0	0	0		0	0	0	0	0	0	0	1	1	0	0	0	0
SRCAP	71	72	67	854	1199	1399	1211	1159	125	739	764	849	129		230	174	166	180	164	158	179	207	225	1565	1111	143	132
PUM3	337	315	330	167	207	0	0	0	411	0	0	0	333		2037	1621	1511	1171	965	1198	960	1076	1193	0	0	777	762
CPB2	0	0	0	4	2	1	1	0	0	1	4	2	0		0	0	0	0	0	0	0	0	0	11	2	0	0
CHRNA3	9	12	3	20	16	12	7	13	4	16	9	11	6		87	100	74	112	68	69	110	123	84	123	67	13	15
KCNN2	34	51	33	198	282	346	375	279	610	587	546	522	331		166	174	172	79	55	113	63	64	72	7238	5190	376	400
CNOT4	261	261	268	274	371	121	146	103	268	136	102	118	224		864	722	781	1028	854	905	886	981	1002	519	355	254	270
PSEN1	567	536	558	468	573	371	359	282	816	470	441	399	798		2206	1947	1893	2526	2327	2119	1988	2300	1940	5378	3830	737	678
CPOX	127	115	107	88	99	138	157	103	405	150	139	136	386		934	737	807	549	475	639	537	580	752	1824	1399	462	446
CLDND1	268	253	230	131	157	139	139	96	508	275	257	202	440		680	543	634	844	646	773	505	543	668	2318	1754	942	837
MOK	49	40	44	40	30	31	32	30	85	33	19	31	82		122	94	119	196	166	189	197	196	233	356	273	188	139
HSP90AA1	15513	14115	13537	2400	3049	8320	7145	6290	12030	4456	4175	4116	13674		138867	117886	112815	109261	90024	96077	98834	113610	104367	217641	167723	16686	18275
RBL1	186	182	163	334	346	232	239	165	489	171	128	110	401		1483	1263	1215	726	659	746	715	798	932	4152	3015	394	421
DLGAP4	861	747	752	426	508	242	248	215	309	471	461	503	361		837	734	723	875	843	764	931	1087	934	449	325	531	441
IGSF9B	50	39	47	320	376	85	71	81	22	76	67	84	34		342	290	280	291	285	318	313	341	476	334	208	54	38
CFHR2	0	0	0	0	0	0	0	0	0	0	0	0	0		0	0	0	1	0	0	0	0	0	0	0	0	0
CROCCP3	42	54	42	158	189	21	39	26	32	32	31	32	37		28	45	44	59	33	57	46	38	64	50	44	40	45
NDC80	252	241	226	103	145	377	378	289	769	151	125	146	628		2221	1843	1524	1359	1151	1360	1197	1433	1574	3687	2731	586	557
AP4E1	102	107	100	136	152	124	127	85	197	122	88	74	171		368	269	297	472	387	420	325	441	435	811	648	204	237
RSBN1	428	364	356	213	235	178	205	133	234	319	270	228	314		659	642	633	778	695	677	793	944	823	2259	1594	335	378
MAGI3	1129	1167	1084	135	182	200	182	156	213	265	253	281	401		747	696	655	518	504	509	748	891	872	3687	2698	335	363
CXCL2	0	0	0	1	0	0	0	0	6	0	0	0	0		0	0	1	0	0	0	1	0	1	0	0	0	0
AFP	0	0	0	1	1	0	0	0	0	0	0	0	2		0	0	0	2	0	3	3	2	2	0	0	1	0
COL4A4	6	24	12	63	83	25	21	15	9	19	31	27	1		7	7	3	13	15	3	11	19	14	63	56	6	4
TCF7	5	2	7	71	102	55	60	58	12	35	39	57	3		55	51	46	119	114	74	126	143	135	42	42	3	3
OSTM1	154	117	123	46	69	97	92	75	677	182	134	158	453		1216	1087	1013	1555	1396	1376	1212	1307	1305	3855	2965	421	445
CDH7	67	34	27	22	23	0	1	0	2	0	0	0	3		0	0	1	2	0	1	0	0	1	2	8	103	133
IMPG2	3	5	14	5	4	2	4	9	7	1	0	2	1		0	3	1	3	1	6	3	1	9	11	4	3	3
PCNP	1091	1028	910	380	405	361	366	276	1142	498	453	396	1319		4992	4326	4408	3972	3409	3870	3429	4246	4080	9247	7125	1737	2042
EXD2	443	380	344	206	253	249	208	198	406	237	194	209	496		672	597	617	665	517	601	548	596	585	3147	2319	508	470
ARG2	1531	1273	1243	64	60	290	199	179	385	202	219	209	1040		741	658	603	591	444	523	420	498	531	14931	10803	2238	2180
MEF2C	182	198	148	16	11	3	4	2	3	4	4	5	0		0	0	0	0	0	0	0	0	0	5	3	37	52
PTPRC	0	0	0	0	0	0	0	0	0	0	0	0	0		0	0	0	2	0	0	1	0	0	2	2	0	1
CACNA1S	1	1	1	0	1	0	0	2	0	5	7	12	0		3	1	0	9	7	12	6	14	5	3	3	2	1
PKP1	0	2	0	757	1150	8	4	4	2	5	15	8	3		12	15	18	843	797	654	115	120	101	10	7	1	1
UBA5	541	601	558	200	228	167	192	132	539	309	291	221	665		0	0	0	0	0	0	0	0	0	5080	3862	834	962
STK17B	88	81	84	137	148	165	168	97	152	260	255	260	158		1036	795	943	1049	914	1016	521	631	608	1486	1210	240	267
CDC14B	121	122	115	19	17	58	65	55	163	143	126	145	155		216	177	219	144	118	155	131	125	121	1231	926	237	227
ZNF510	230	248	200	158	188	152	153	152	200	141	142	134	257		53	53	53	39	36	35	34	35	63	2062	1547	323	321
LRP2	1	2	1	12	8	1	1	2	0	4	2	2	1		24	21	20	47	30	24	53	55	27	1	3	2	1
ZNF506	3	5	4	323	348	47	42	23	86	141	115	107	175		0	0	0	0	0	0	0	0	0	1319	1000	0	3
JMJD4	438	329	316	43	39	171	154	142	258	96	79	97	243		0	0	0	0	0	0	0	0	0	2849	2003	442	378
DUSP12	185	158	148	44	60	68	94	64	178	62	46	62	214		776	651	639	384	351	414	349	475	451	1368	972	282	298
AACS	861	812	808	370	442	557	465	379	574	324	301	344	685		2437	2061	2131	2712	2291	2334	2116	2482	2137	7128	5147	1160	1128
SLC13A1	0	0	0	13	8	0	0	1	0	1	0	0	0		0	0	0	0	0	0	0	0	0	0	1	0	0
CADPS2	1930	2089	1917	60	83	174	161	127	97	35	27	31	377		97	88	93	101	86	81	94	102	129	336	236	363	315
PCDHB4	13	12	8	39	46	0	2	0	7	0	1	0	13		0	0	0	0	0	0	0	0	0	78	67	6	15
PCDHA6	5	2	6	453	362	0	0	0	0	0	0	0	0		0	0	0	0	0	0	0	0	0	10	10	1	2
PCDHGA2	11	11	12	182	221	3	3	2	30	10	7	4	10		0	0	0	0	0	0	0	0	0	39	21	12	11
HSPB11	300	256	244	47	52	164	180	127	316	169	156	132	367		925	771	777	1115	904	905	606	709	683	2629	1969	527	555
PHLPP1	262	258	230	312	368	250	251	218	221	158	168	159	240		654	573	567	400	313	403	335	495	496	1909	1350	220	209
ATP8B1	451	401	371	603	745	417	425	322	839	339	366	385	835		91	56	70	98	104	86	115	144	91	10332	7471	709	691
IL12RB2	0	0	0	37	43	27	39	43	0	5	3	6	0		26	17	21	22	26	16	9	17	37	13	15	0	0
SMARCD3	443	414	427	35	41	65	56	46	180	208	258	225	139		1498	1293	1205	1230	1013	1146	1755	2034	1765	1943	1368	146	141
WDR70	303	266	258	165	204	182	158	168	230	131	140	148	295		801	686	660	465	388	401	460	542	550	3379	2390	305	311
FYB1	0	0	0	0	0	0	0	0	0	0	0	0	1		0	0	0	2	0	0	0	2	1	0	0	0	0
MPP4	0	0	1	34	34	2	2	4	2	1	1	0	0		1	0	6	2	1	0	1	0	0	7	6	0	1
STRADB	205	194	177	67	58	71	93	63	191	100	82	80	228		1240	994	1087	1122	960	957	813	868	981	1965	1476	287	238
BZW1	3234	3255	3169	413	565	307	299	185	879	330	261	285	995		6888	5683	5298	6907	6129	5529	5207	6151	4954	15968	11702	1185	1319
PGR	0	0	1	0	1	0	3	1	2	0	1	2	1		1	0	1	5	0	2	8	5	2	12	9	3	7
C1QTNF3	122	120	107	169	233	13	22	12	42	18	15	17	37		0	0	0	0	0	0	0	0	0	44	20	24	37
ME2	846	699	691	130	136	182	158	141	345	254	237	225	608		1533	1292	1358	1009	929	1073	941	1081	1134	7166	5330	903	879
C5orf22	409	343	313	102	125	276	265	206	469	292	260	255	539		1552	1268	1305	1710	1474	1500	1217	1546	1417	3018	2293	630	666
CCNT2	602	602	529	446	421	250	325	224	728	356	300	289	688		1117	848	903	949	834	932	913	1089	1125	6009	4497	815	843
FAM135A	181	215	171	277	285	122	138	72	501	228	158	167	144		326	299	254	313	251	273	249	309	287	1286	995	135	142
COL19A1	0	0	1	0	0	0	2	0	0	1	0	2	0		3	1	3	3	7	1	4	11	4	0	0	1	0
EPB41L3	4	4	3	0	1	3	12	2	27	52	36	33	1		105	77	80	135	136	91	91	118	76	40	26	23	22
COBLL1	3905	3754	3559	1218	1227	466	474	373	662	433	387	346	954		1577	1214	1269	1547	1372	1290	1234	1500	1231	3398	2661	1060	1113
DLG3	1251	1055	1060	488	617	698	551	508	729	630	731	751	752		2734	2328	2476	2406	2039	2112	1946	2257	2220	7467	5535	1317	1264
KCNK2	1	1	0	1	1	0	0	0	0	0	0	0	0		1	0	1	0	4	1	2	0	0	1	0	3	4
SERTAD4	1	2	3	5	4	34	40	25	47	8	10	6	2		23	14	12	35	32	19	42	79	46	5	1	7	13
TRAF5	13	14	21	66	48	103	95	68	144	76	75	85	72		243	173	218	224	208	225	170	199	220	80	84	79	91
MRPL22	203	219	235	48	62	195	169	154	351	138	156	116	352		1795	1612	1498	1138	945	1216	1059	1107	1157	2077	1508	528	449
GEMIN5	292	262	242	216	259	285	298	234	279	170	188	175	382		2292	1858	1709	1946	1720	1560	1722	2043	1860	4179	3108	737	707
OPRK1	631	566	561	40	42	0	0	1	8	57	52	59	29		0	1	1	6	1	1	3	8	0	1087	812	33	35
NFE2L1	3663	3214	3138	575	698	1477	1249	1250	2676	2194	2338	2379	2374		8079	6774	7681	11143	9409	9945	8815	9926	10501	12422	8736	2385	2023
SEMA5B	1	3	3	2	7	0	0	1	0	2	2	0	0		0	1	1	15	12	9	14	19	5	2	1	0	0
GSK3B	1691	1621	1632	250	358	844	900	664	1185	795	738	738	1168		3993	3453	3882	3677	3497	3540	3737	4572	4306	5459	4063	1241	1216
ITGB5	481	420	441	274	398	295	208	223	1080	283	278	350	360		1528	1421	1331	2555	2141	1743	2126	2407	1855	4667	3374	474	396
ERC1	597	476	522	494	627	392	323	302	286	375	358	378	286		1438	1258	1312	1297	1176	1044	1182	1484	1397	2267	1660	343	327
XPO1	1980	2078	1929	2151	2470	1345	1388	923	2085	950	723	656	2464		9903	7789	7954	7468	6442	7586	6411	7686	8222	30733	23177	2872	3208
LINC01587	0	0	0	4	2	0	0	0	1	0	0	0	0		3	1	1	4	4	3	8	14	1	0	0	3	1
RNF13	328	333	302	254	269	253	261	188	812	228	206	163	423		0	0	0	0	0	0	0	0	0	3668	2653	390	422
TRPM3	1	1	4	69	83	2	2	3	0	3	4	1	0		22	26	9	68	75	53	23	24	19	3	0	0	1
PALB2	140	125	95	53	68	167	157	120	173	82	84	105	240		630	470	510	382	340	395	380	415	443	2054	1643	219	216
LYRM2	270	233	244	52	35	50	28	45	131	93	57	70	206		650	521	516	538	470	472	476	558	553	3314	2448	264	255
BCKDHB	320	282	310	142	162	94	85	76	193	192	214	166	222		333	276	272	319	247	213	255	292	257	2380	1886	257	227
KAT6A	934	831	790	917	1171	638	597	549	631	633	663	647	835		2378	2099	2113	2067	1975	1929	1986	2288	2271	5583	4035	798	828
ULK2	170	145	114	245	299	167	120	130	284	85	73	72	342		585	464	587	454	435	545	367	406	529	1938	1389	413	466
GRHL2	1822	1719	1681	685	934	2246	1989	1829	2491	2660	2721	2851	1130		4807	3950	3409	4637	4086	4276	3071	3435	3324	10465	7757	2065	1934
TNPO1	1538	1521	1425	681	845	913	1025	628	1924	915	934	677	2430		8578	6763	6947	7338	6462	6895	6373	7753	7989	20432	15191	2413	2726
PLOD1	995	852	808	229	302	1542	1251	1296	1319	2480	2855	2807	1063		5100	4404	4119	5657	4556	4570	4657	5092	4672	15384	10694	1300	908
P2RX5	0	2	3	195	244	6	18	9	14	1	0	0	38		13	11	8	4	9	7	10	3	4	1	0	1	0
ITGAE	157	143	175	41	77	59	45	28	228	49	53	34	231		1011	883	748	564	488	535	498	676	637	1798	1313	402	394
DIS3	199	167	186	177	212	113	126	82	170	244	230	230	210		1047	882	751	950	852	928	841	1024	1001	3108	2285	343	379
PIBF1	28	27	25	56	78	28	31	35	34	66	65	67	31		113	74	59	79	71	86	87	100	106	568	424	58	49
TDRD3	120	123	118	102	90	137	147	102	189	158	131	121	276		413	324	394	238	208	266	201	214	290	1457	1149	190	212
AC000061.1	0	0	0	0	0	0	0	0	0	0	0	0	0		0	0	0	0	0	0	0	0	0	0	0	0	0
NUFIP1	95	89	78	54	48	44	62	41	82	31	18	27	107		517	443	396	277	273	254	290	337	342	665	468	125	155
PDS5B	655	668	624	445	550	1188	1256	991	1323	573	512	500	878		2649	2180	2186	1931	1752	1857	1663	1981	1979	6478	4890	844	879
OXCT1	1098	943	889	189	224	833	843	595	1119	533	528	509	2289		1888	1551	1570	1520	1458	1481	1542	1704	1538	11449	8613	1678	1868
RRAGB	159	131	126	76	74	36	29	21	120	52	50	48	118		483	373	449	507	400	416	485	525	471	923	686	283	278
EPYC	30	80	71	0	0	0	0	0	0	0	0	0	0		0	0	0	1	0	0	0	1	0	0	0	0	0
CYLD	408	350	321	186	194	172	179	112	373	315	284	260	403		551	395	401	669	582	602	666	745	643	3197	2506	515	538
SLC27A5	185	134	142	8	9	211	127	127	102	111	129	114	105		602	594	503	464	388	424	418	450	397	2204	1705	187	144
ZNF324	150	103	96	53	72	117	119	79	65	75	67	66	55		375	295	252	329	282	257	324	323	319	858	641	72	67
ZNF671	11	15	8	293	331	27	23	20	20	60	67	61	75		0	0	0	0	0	0	0	0	0	424	330	59	58
ZNF416	74	60	83	67	78	60	40	38	41	53	60	53	42		210	152	181	185	177	191	189	212	228	918	667	70	54
ZNF586	113	107	139	209	263	111	97	93	107	140	165	132	147		490	400	364	430	396	400	405	447	468	1342	1072	194	200
ZNF446	166	124	146	53	68	202	137	136	81	119	115	117	107		223	195	180	280	266	266	201	246	274	1068	669	82	57
ZNF264	430	327	347	836	927	404	414	348	282	677	634	596	386		363	333	423	312	242	341	289	305	376	5238	3879	381	367
RPS5	5046	3522	3708	2676	3133	2970	2293	2079	2711	1591	1840	1697	3210		22607	20623	18685	20956	17165	19124	20493	23861	20449	68126	47727	3933	2888
FAT1	1938	2648	2481	541	606	1535	1400	995	1747	2801	2674	2888	1501		1926	1667	1442	1211	1301	1063	1281	1667	1881	11393	8369	961	885
YTHDC1	0	0	1	1372	1383	360	362	272	562	355	324	308	797		2605	2183	2186	2275	1943	2232	2037	2339	2528	6906	5232	791	893
CHMP2B	1173	1124	958	112	142	169	250	142	613	257	194	166	769		2113	1674	1661	2240	1845	1715	1860	2324	1764	4217	3151	987	1252
SMAP2	716	674	644	132	145	451	355	343	428	276	288	267	534		2062	1800	1917	2469	2068	2261	2248	2577	2271	3238	2291	778	709
PPIE	360	334	321	71	91	249	217	202	296	217	249	224	339		2437	2118	2017	1498	1207	1411	1349	1599	1606	3846	2798	558	535
ZMPSTE24	913	825	790	305	441	423	512	315	1887	272	159	178	1821		4540	3909	3849	4069	3434	3576	3663	4440	3864	11623	9143	2097	2209
STARD7	1796	1556	1475	523	761	809	761	535	1598	594	525	550	1816		7226	6346	5597	5010	4362	4510	4689	5272	5255	23834	17311	2441	2579
NOA1	570	440	466	222	228	331	282	221	251	360	428	419	377		1794	1578	1544	1576	1397	1491	1587	1767	1625	4691	3342	521	556
REST	1072	897	926	225	233	569	613	391	662	956	834	749	798		1467	1255	1313	1488	1430	1429	1414	1780	1807	7095	5231	939	1124
HAL	3	7	3	7	6	0	1	0	4	0	0	0	1		0	0	1	0	0	0	0	2	0	1	0	3	0
SSH1	402	366	332	137	181	359	338	297	366	223	229	206	454		1470	1239	1310	1040	882	1079	953	1131	1350	1711	1285	661	560
GSTP1	0	0	0	0	0	0	0	0	0	1	0	0	0		1	0	5	710	519	209	1054	1146	398	0	1	0	0
APLP2	7166	5925	5829	1370	1940	2339	1963	1737	7248	2180	2116	2167	3978		8896	7715	7900	10818	8973	9612	8632	9679	8507	41014	29954	5278	4960
FAM234B	2210	2021	2152	339	512	0	0	0	582	0	0	0	471		1764	1572	1521	2212	1970	1932	2003	2392	2274	0	0	262	248
SLCO1A2	0	0	0	21	28	0	0	0	0	0	0	0	0		0	4	5	2	8	3	4	14	2	0	2	0	0
WBP11	1170	834	896	337	502	471	390	308	758	285	225	237	957		4652	4067	3882	4069	3425	3655	3695	4348	4104	2550	1784	1209	1256
EIF3I	2401	1836	1873	414	542	1875	1572	1457	1633	1318	1485	1342	2231		13788	12099	11208	14964	12603	12885	12599	15121	12606	29333	21245	3714	3205
NKAIN1	2	5	1	25	24	0	0	1	1	7	18	8	2		3	8	6	28	25	22	27	15	22	18	9	0	3
COL16A1	168	136	164	25	13	16	14	19	111	19	24	27	22		18	14	25	63	53	48	114	152	99	69	39	62	53
TXLNA	796	734	684	372	481	1562	1204	1176	936	807	786	824	1155		4397	3809	3893	4190	3624	4167	3583	4083	4698	13078	9112	1664	1551
APOB	0	0	0	0	0	0	0	0	0	0	0	0	0		3	3	0	1	4	2	6	4	4	0	1	0	0
NCOA1	847	781	747	438	502	693	669	515	442	249	247	217	630		3145	2521	2846	3465	3108	3132	1809	2139	2206	3490	2714	516	505
AGBL5	439	352	358	181	239	246	187	178	167	245	269	267	195		1403	1103	1210	1290	971	1080	1020	1196	1123	2340	1701	454	359
EFR3B	55	35	39	33	49	3	1	4	7	21	29	26	31		65	42	51	56	61	34	72	97	72	305	220	28	24
KIF3C	238	217	195	128	113	52	48	37	42	98	96	96	44		363	339	317	504	430	454	637	728	604	433	298	43	51
RAB10	2037	1619	1629	387	603	770	851	604	1925	695	683	640	1503		6477	5656	5573	5632	4918	5348	5721	6386	6258	18953	13836	2348	2631
GCKR	1	1	0	0	0	0	0	0	3	2	1	1	3		0	0	0	1	0	0	1	0	3	12	14	1	0
HADHA	2943	2400	2322	505	710	1104	1033	858	1282	904	1030	1049	1380		9310	8206	8577	9788	8169	8477	11125	12996	11282	16378	11873	3058	3027
MAPRE3	235	219	227	87	100	66	50	70	115	99	120	118	108		425	432	508	765	639	636	644	666	565	377	253	261	299
CAD	1316	1242	1109	501	659	1096	854	889	735	405	379	387	1022		3733	3177	2830	1985	1795	1692	1990	2264	2511	8440	5818	1724	1281
CD59	721	727	634	194	170	395	287	282	1105	480	525	536	654		167	150	158	222	180	127	249	334	232	8500	6420	871	761
CD82	36	48	45	78	78	32	35	19	120	41	55	78	66		238	231	201	437	344	248	510	642	379	769	504	100	70
BCORL1	169	149	132	94	118	194	119	148	84	209	219	214	83		538	505	550	686	654	576	726	885	699	115	96	145	128
ATRX	1916	2079	2051	2023	2297	1075	1237	902	1361	1470	1375	1279	1593		2507	2067	2181	2017	1889	1948	2117	2689	2723	11896	9434	2964	3313
AK6	0	0	0	123	151	55	70	57	206	75	59	66	264		736	627	644	460	345	547	425	565	597	2685	2082	276	326
FCN1	0	0	0	0	0	0	0	0	0	0	0	0	0		0	0	0	0	0	0	0	0	0	0	0	0	0
MYNN	281	281	289	113	122	166	152	128	354	171	159	174	375		1085	984	953	686	609	791	691	848	844	2783	2161	444	462
MECOM	29	32	30	3	5	6	0	4	7	0	1	1	4		74	72	68	90	73	70	97	106	94	20	21	29	30
SCAMP1	1143	978	880	347	363	486	620	346	1815	764	655	553	1536		2846	2584	2609	3011	2665	2480	2765	3378	2753	12513	9522	2235	2368
PREP	671	608	597	149	205	208	195	146	251	280	279	263	351		1875	1678	1544	2164	1851	1818	1644	1868	1723	2804	2084	433	446
HACE1	137	151	134	70	103	65	77	60	96	164	179	169	177		373	301	337	314	271	311	244	317	308	1362	1007	232	202
SEH1L	695	658	595	270	307	458	458	316	1063	352	302	305	956		2142	1750	1736	1582	1289	1461	1365	1640	1696	8019	6143	1522	1656
WDR47	225	243	222	44	68	128	94	87	180	115	119	95	189		767	576	704	859	746	799	696	881	838	1593	1156	213	224
WDFY1	622	520	510	359	441	282	299	214	385	550	574	585	506		24	11	13	15	20	12	18	17	12	5154	3958	713	765
OVGP1	40	32	40	104	113	64	45	46	132	26	28	34	132		258	223	236	127	102	125	86	85	90	652	498	168	113
SLC25A24	405	351	319	93	114	109	127	93	230	179	148	125	259		816	737	771	969	885	890	1094	1182	1171	1461	1082	347	422
MAP3K4	184	198	175	302	408	232	228	174	212	239	250	221	348		1196	1010	917	800	694	773	737	905	962	2483	1896	258	244
PILRA	4	10	12	1	7	1	1	1	18	2	3	0	8		13	10	14	4	3	9	2	5	8	0	1	12	4
IGSF9	90	78	75	136	172	166	123	121	220	136	128	117	273		452	380	353	498	377	356	528	596	578	835	606	341	244
ABCB1	0	0	0	2	1	0	0	0	1	0	0	0	1		0	1	0	2	1	4	1	1	1	3	1	0	1
ZNF213	177	129	139	41	45	113	105	95	71	104	92	95	90		0	0	0	0	0	0	0	0	0	394	254	93	72
AKR1B1	3	0	2	3	0	0	0	1	2	2	4	2	0		4	5	6	13	12	8	16	32	14	3	3	1	1
CPNE3	5265	4955	4717	755	823	1412	1437	1184	2093	1341	1164	1137	4510		3396	2923	2710	2315	2055	2119	2457	2998	2941	70954	53645	4569	4951
RRN3	2	16	1	180	192	296	331	238	848	303	323	297	998		0	0	0	0	0	0	0	0	0	9112	6768	978	1069
CTTN	2201	1922	1868	913	1245	1603	1307	1289	1508	1643	1826	1938	1476		3419	2672	3439	5440	4656	5815	3648	4239	4625	22885	16554	2629	2383
WNT11	0	0	3	1	0	0	0	0	0	0	0	0	0		0	1	0	2	4	5	5	4	4	1	1	0	0
MTIF2	298	224	263	120	172	214	248	167	393	196	194	208	437		2856	2316	2223	2451	2070	2298	1937	2131	2228	5470	4225	520	543
DDHD2	318	303	314	366	330	212	162	132	475	417	380	343	541		1684	1370	1373	1206	1104	1124	1120	1233	1291	3518	2585	1021	1036
TTC39A	73	104	81	118	134	145	131	115	308	207	208	214	157		473	349	475	1739	1384	1240	1045	1176	950	1890	1395	211	216
EPS15	1040	970	919	656	793	661	694	485	798	692	718	679	884		2091	1811	2111	3214	2679	2743	2036	2626	2396	9695	7417	919	981
ORC1	163	120	107	57	78	241	223	189	222	95	101	96	290		1960	1534	1429	872	777	881	846	987	1094	3758	2798	397	357
MGST2	769	748	776	125	167	390	319	303	668	232	210	210	621		1942	1634	1611	1851	1543	1534	1539	1859	1609	4523	3216	605	542
CHERP	820	657	625	421	458	389	325	321	457	182	173	189	569		0	0	0	0	0	0	0	0	0	1157	817	542	548
ATG16L1	262	256	255	158	198	151	139	116	233	130	151	125	208		721	561	616	750	683	787	762	908	857	2455	1746	295	257
USP40	1448	1430	1361	582	630	483	539	408	638	669	643	654	620		1078	968	1011	891	790	924	895	924	1127	4879	3465	681	658
POMGNT1	1409	1245	1242	315	426	677	678	495	1330	673	807	776	1192		3907	3428	3377	3785	3290	3514	2655	3114	3091	9580	6778	1725	1355
RAD54L	231	182	187	194	228	277	230	202	269	165	141	160	310		637	542	531	234	186	273	249	292	307	1551	1146	446	382
MAST2	712	588	556	495	569	316	288	304	352	288	279	291	323		1240	1006	1046	1072	978	948	907	1011	1034	1926	1229	572	401
DNAJA1	2278	2054	2013	395	811	1318	1104	990	1843	527	502	537	2350		15348	12858	11273	17395	14334	14661	15626	17325	15406	24497	18422	3588	4152
B4GALT1	958	854	816	445	646	636	632	496	1775	677	802	716	1305		4362	3735	4436	7722	6429	6160	4568	5274	5467	3754	2622	1606	1557
CHMP5	589	551	539	138	207	202	248	188	499	292	304	313	556		2710	2337	2559	3193	2679	2929	2723	3222	3044	4717	3568	759	844
NFX1	963	923	873	608	685	602	570	502	818	412	469	483	962		2824	2330	2365	2328	2067	2404	1999	2330	2528	5643	3928	1039	898
AQP6	2	3	1	41	44	5	5	5	1	7	8	10	0		9	4	2	11	18	6	19	27	17	5	2	0	1
DIMT1	279	259	245	120	144	147	121	94	372	104	89	80	556		0	0	0	0	0	0	0	0	0	4837	3631	778	734
IPO11	329	249	235	351	431	230	239	162	472	180	192	143	652		745	634	583	373	324	347	342	324	395	5404	4069	546	566
FOLH1	9093	8829	8302	11	6	1958	2027	1506	8153	2335	2148	1989	8950		15315	13179	13111	8748	7516	8550	10834	13110	12014	59630	44535	11073	11145
EIF2AK1	2247	1901	1839	846	1006	852	838	639	1749	1177	1214	1150	1809		5545	4626	4592	4776	4097	4312	4617	5466	4914	7843	5827	2713	2492
NME8	0	0	0	0	0	0	0	0	0	0	0	0	0		0	0	0	0	0	0	0	0	0	0	0	0	0
EPDR1	76	94	97	93	108	60	56	37	150	61	58	75	49		0	0	0	0	0	0	0	0	0	483	346	147	155
SNX10	54	49	49	24	19	19	34	18	93	82	70	64	250		130	91	146	176	136	157	146	166	159	836	673	215	229
SEPHS1	730	514	565	251	315	330	326	242	536	239	237	204	667		3276	2912	2698	2410	2048	2164	2431	2833	2612	6669	4949	889	796
MRPL28	402	314	318	37	43	559	441	431	328	293	359	334	424		3406	3101	2790	3239	2740	2746	3119	3683	3013	3432	2179	464	370
HBQ1	0	0	0	8	8	43	42	21	3	7	10	10	0		121	115	102	74	44	51	86	82	76	316	195	0	1
ITPKC	146	96	104	90	108	127	103	103	124	96	153	129	130		327	242	257	495	397	393	300	366	336	731	557	165	110
CEACAM6	0	1	1	0	1	0	0	0	0	0	0	0	0		0	0	0	0	1	0	2	0	0	3	3	0	0
FAT2	1	2	2	182	152	10	11	16	8	14	21	14	1		27	30	28	72	68	51	107	108	116	21	8	2	2
RBM22	362	342	334	143	169	198	173	162	369	135	165	142	436		1727	1474	1424	1561	1286	1381	1475	1617	1583	2067	1529	581	540
TMED2	2517	2329	2183	1395	1922	1743	1823	1169	4342	1540	1281	1161	3430		15606	13975	14088	15027	12622	13716	10838	13080	11970	34178	25857	5588	5762
ERO1B	175	164	142	85	101	0	0	0	137	0	0	0	161		149	131	138	197	146	173	162	161	154	0	0	280	262
ZFAND6	600	525	489	221	262	179	202	142	465	224	198	214	480		1373	1076	1132	1394	1291	1336	1275	1456	1272	4340	3357	518	565
HSD17B2	1	0	1	3	0	0	0	0	2	2	2	0	0		0	3	2	1	1	2	1	0	0	0	2	0	1
TXLNG	228	244	242	90	116	308	307	267	369	160	129	137	371		858	665	605	533	513	544	507	548	597	3532	2679	660	554
PPEF1	2	4	5	0	1	2	2	0	5	3	6	4	10		25	24	22	19	11	13	19	32	22	11	5	2	8
LAT2	11	15	12	127	171	20	11	11	12	19	9	20	17		40	44	42	91	71	79	56	59	29	119	84	14	15
HUWE1	4213	4242	4209	2103	2621	5673	4943	4549	2422	4521	4748	4733	3224		11264	9594	9370	9989	10921	10445	9595	11737	14836	17265	12440	5051	4471
ZW10	157	137	156	145	172	260	189	176	404	142	137	131	417		1801	1454	1333	1382	1072	1179	1145	1403	1238	3909	2971	443	451
ALG9	89	94	109	308	336	215	220	190	175	198	218	170	202		160	143	158	123	92	120	106	141	137	2947	2181	228	216
MYBPC2	0	0	0	3	2	1	0	0	0	6	9	6	0		1	1	1	7	4	3	15	15	11	5	2	0	0
NOX4	0	0	0	34	26	0	0	0	0	1	0	0	0		0	0	0	0	0	3	2	0	0	1	0	0	0
ACOX3	149	141	137	64	72	151	98	118	74	211	206	227	120		357	263	308	527	428	435	432	468	411	1055	744	136	112
MTMR2	466	435	380	330	363	274	298	189	488	324	327	290	651		2099	1907	1634	1803	1580	1466	1183	1501	1401	3667	2672	876	938
PPP1R15A	106	65	82	99	84	29	28	26	66	42	63	68	26		138	135	142	210	195	183	213	266	188	156	112	58	36
HSD17B14	28	29	22	5	5	1	5	1	4	12	20	31	5		12	15	22	58	26	30	42	48	26	50	24	17	6
TRIP6	15	13	17	31	39	20	31	14	33	16	16	23	17		92	76	77	316	274	222	381	449	284	141	89	26	19
ACHE	4	4	3	7	8	6	4	3	1	5	3	5	2		12	16	15	29	20	21	13	23	15	35	32	0	2
FTL	2698	2112	2114	856	1089	641	440	466	703	1039	1200	1140	752		4642	4131	3946	14906	12065	12194	15313	17356	14230	13591	9423	1627	1319
SRRT	1577	1235	1201	563	781	894	763	736	1280	372	329	405	1178		6896	5805	5166	6648	5604	5997	5712	6512	6283	7244	5272	1564	1422
BAX	202	202	190	42	67	166	112	125	190	74	72	74	255		1136	953	947	1029	862	929	1115	1265	1080	1097	801	305	209
NLK	195	167	197	293	420	165	197	155	227	173	166	166	222		614	521	533	777	671	652	643	775	656	1293	966	328	338
PIGS	1007	869	845	288	395	454	407	327	832	375	370	401	753		0	0	0	0	0	0	0	0	0	4633	3172	938	735
ADAMTS2	1	0	1	1	0	4	0	2	5	18	18	11	1		48	32	46	103	110	99	133	145	104	2	0	0	0
TMPRSS11E	0	0	0	1	0	8	20	7	15	5	6	2	56		26	14	68	48	52	64	35	20	40	128	88	6	5
ATXN7L3	432	362	365	298	420	219	178	203	246	180	220	191	267		1729	1454	1376	1939	1823	1872	1799	2034	1985	1624	1148	475	373
PGS1	214	190	171	127	141	88	72	81	144	91	84	102	155		465	343	347	299	249	282	275	301	339	856	567	202	121
PSMC5	1683	1415	1363	153	163	885	736	661	1225	471	504	536	1219		5765	5192	4700	5602	4372	4829	4610	5256	4915	11756	8718	1700	1623
UIMC1	184	175	153	245	314	287	295	235	329	204	229	233	334		1125	966	973	820	689	782	768	795	878	1605	1126	489	419
CETP	0	0	0	0	0	0	0	0	0	0	0	0	0		0	0	0	2	3	4	5	4	8	1	0	0	0
MMP2	0	0	2	5	12	0	0	0	0	0	0	0	1		0	0	1	2	4	1	12	6	4	0	2	0	0
MT3	1	2	1	3	1	1	0	0	1	2	2	0	4		9	4	3	5	8	0	7	16	9	4	7	0	0
LPCAT2	18	17	23	89	102	7	3	3	18	11	4	5	23		230	220	239	275	250	289	282	319	290	7	3	98	102
GNAO1	115	98	80	21	15	3	9	7	4	14	19	21	2		14	20	19	71	59	43	68	67	42	14	11	8	10
OGFOD1	533	459	444	120	136	322	248	231	426	206	183	166	607		569	556	502	570	477	502	522	630	583	4082	3083	1156	1068
SH3BP2	765	740	741	615	677	586	516	486	543	541	590	576	832		672	511	785	715	668	914	742	897	1147	4443	2992	880	770
NOP14	719	594	541	260	333	648	561	505	698	312	305	344	1020		521	471	403	394	327	374	365	420	364	9104	6375	1310	1265
ADD1	2501	2172	2134	856	1037	836	722	624	920	742	836	856	1312		4177	3469	3344	4410	3774	3688	3915	4586	4178	10736	7686	1590	1451
L2HGDH	277	215	180	1486	1605	208	188	144	348	261	224	171	418		1589	1349	1446	1010	831	1054	988	1155	1241	2322	1672	462	486
TXNDC16	198	245	229	521	511	164	174	136	577	305	316	290	283		795	620	580	757	644	792	580	673	670	2133	1608	484	440
RTRAF	1012	876	820	144	200	0	0	0	793	0	0	0	981		4268	3513	3544	4020	3228	3698	3421	3998	3592	0	0	1384	1540
NID2	0	0	0	23	21	6	2	9	0	10	1	2	0		13	13	6	3	0	10	6	2	9	62	55	0	0
GMCL1	265	220	212	131	140	51	70	40	190	89	94	83	278		1125	953	1004	972	852	855	799	920	963	2781	2015	370	361
SF3B2	2988	2445	2462	1111	1518	2203	1688	1637	1943	1722	2054	1963	2370		9656	8452	7850	8860	7124	7846	7428	8668	8216	20663	14324	3102	2831
KLHL42	1100	1074	1174	363	416	385	363	300	692	284	261	272	884		830	638	722	688	658	696	736	774	825	6121	4623	1142	1217
GNAS	11234	9501	9288	86	99	4475	4271	3726	5585	4436	4928	4831	5180		24901	21571	21168	29887	24682	25191	29312	33838	29182	36890	26780	8538	7556
DNM1L	813	730	688	543	657	892	920	695	1119	778	621	606	1347		1874	1557	1416	2356	1980	1954	1153	1249	1258	9136	6770	1902	1875
PTHLH	26	13	24	0	0	1	0	0	4	0	0	0	0		1	0	0	1	4	0	0	2	5	2	2	0	0
PHACTR3	0	0	0	19	35	1	4	0	0	0	1	1	0		2	2	0	2	7	3	8	8	13	3	0	0	1
ERGIC2	393	393	378	218	291	242	272	156	944	250	195	203	717		2007	1717	1810	1902	1657	1946	1519	1807	1782	5718	4391	997	1046
TFAP2C	188	181	192	16	22	183	149	134	221	268	250	230	177		900	764	813	1674	1417	1322	1268	1384	1303	881	616	279	304
AURKA	264	301	255	201	302	468	399	323	581	263	255	267	395		3641	3318	2741	2681	2282	2835	2532	2919	3205	2032	1371	608	643
CASS4	5	2	1	2	14	0	0	1	3	3	0	1	4		2	4	3	9	7	5	4	2	4	6	5	0	0
PIR	211	209	234	30	47	69	63	56	392	131	119	131	366		1460	1361	1529	1489	1252	1600	1214	1420	1542	1412	988	628	607
AAMDC	70	59	63	56	62	33	22	16	20	22	34	42	39		79	94	58	102	74	81	86	97	90	456	305	49	55
RFX2	79	76	92	31	57	39	18	30	72	32	44	38	68		79	58	77	116	96	83	84	100	120	350	228	112	101
METTL2A	189	169	142	129	167	80	65	58	199	56	45	55	228		1462	1255	1228	823	674	880	694	789	865	2624	1850	288	255
SULT2B1	12	11	9	1	0	28	7	22	7	48	26	35	30		39	29	43	72	61	58	57	75	80	124	91	48	52
ALG6	172	152	146	85	100	90	123	61	332	103	51	45	404		574	520	601	488	417	467	371	413	442	2334	1654	446	433
CNOT3	43	20	29	389	510	344	389	297	352	182	178	190	325		1753	1430	1268	1681	1376	1491	1413	1633	1571	861	531	350	337
GP6	0	0	0	9	11	17	5	7	3	42	40	30	6		0	0	0	0	0	0	0	0	0	15	11	1	8
PTPN4	231	213	227	183	179	195	257	172	256	235	187	190	283		709	557	692	444	401	455	451	577	578	3308	2466	286	340
DDX18	1197	1180	1107	326	371	433	366	306	709	280	259	206	1061		5642	4715	4670	4143	3489	4209	3992	4734	4957	10761	8019	1269	1376
KHSRP	2368	1824	1843	454	584	1824	1513	1404	1183	902	903	1022	1515		12240	10924	9491	9096	7622	8159	8731	10151	9427	5895	4134	1527	1480
GNA11	928	666	712	67	85	1007	970	726	564	398	396	426	524		2123	1980	1680	1861	1668	1595	1632	1940	1729	10877	7466	645	581
ASAP3	224	220	216	84	112	104	84	92	112	154	227	254	80		347	324	467	588	500	469	836	886	888	930	666	73	55
EDEM2	152	170	146	61	67	126	92	86	186	134	159	184	187		1104	907	1026	1513	1271	1376	1113	1257	1168	1300	877	302	287
DNMT3B	71	70	53	65	99	130	125	111	176	188	178	199	131		678	580	629	552	539	818	747	892	1056	522	392	155	115
REM1	0	0	0	0	0	0	0	0	0	0	1	0	0		0	0	0	2	1	1	2	4	2	0	0	0	0
TPX2	974	866	912	476	676	1467	1218	1135	1479	938	903	906	1309		8751	7385	6406	5868	4899	5310	5540	6413	6741	4827	3589	1314	1369
FER1L4	5	2	9	62	56	19	21	12	38	140	160	169	36		39	20	30	92	72	81	107	111	105	75	45	15	13
PDRG1	1169	1051	1010	71	71	214	173	167	349	214	213	215	302		1698	1386	1280	1387	1091	1232	1198	1347	1229	3067	2214	407	355
EPB41L1	695	545	579	130	132	454	416	353	388	474	462	429	369		2063	1795	1839	2285	1961	1880	2151	2484	2602	1650	1212	548	503
SLC15A1	0	0	0	52	54	0	0	0	1	1	3	0	0		0	0	0	1	2	2	3	4	2	0	0	0	0
DOCK9	435	401	394	407	589	260	233	199	260	251	272	252	250		940	822	853	874	839	771	919	1057	1038	2549	1914	289	306
ANKRD10	268	273	257	5637	5709	162	179	139	614	188	162	195	462		373	286	331	198	187	221	139	205	284	703	500	324	285
TGDS	74	79	75	44	59	70	40	44	153	59	41	46	130		438	346	360	301	259	351	236	277	300	1027	773	149	162
DOCK3	6	7	4	30	28	70	61	44	187	129	113	109	88		718	553	606	632	572	567	595	674	585	509	421	155	127
C3orf18	54	60	70	73	89	78	86	74	84	148	180	181	101		584	533	557	419	385	392	435	514	523	1303	997	125	113
COQ9	415	360	350	78	90	521	381	390	715	397	426	441	733		2470	2033	1904	1996	1682	1829	1680	1851	1934	7757	5379	798	674
TMEM40	5	3	6	0	0	3	3	1	6	4	2	6	2		9	5	10	18	19	13	18	27	24	22	11	9	10
KIF9	84	60	66	98	92	51	45	26	47	24	22	22	91		322	271	201	291	243	277	317	416	279	795	596	194	165
ARHGAP28	126	93	78	212	211	237	229	185	189	1001	1028	1044	163		211	238	190	190	169	169	78	101	103	505	375	152	162
CRLS1	188	219	175	248	283	91	131	85	323	117	148	103	495		2	9	3	6	2	6	5	11	8	4422	3267	623	679
DEFB127	0	0	0	0	0	0	0	0	0	0	0	0	0		0	0	0	0	0	0	0	0	0	0	0	0	0
PPP1R13B	307	284	274	368	482	156	123	130	395	170	182	173	350		636	558	489	763	629	618	633	797	730	1315	1013	388	288
ATRN	753	728	730	516	659	299	306	257	702	399	392	391	887		1575	1384	1484	1660	1461	1535	1646	1934	1960	4743	3452	1073	991
SMOX	42	37	29	122	157	21	12	14	16	23	29	49	23		208	190	280	312	281	288	239	282	265	228	154	35	28
SIGLEC1	0	0	1	0	0	0	0	0	0	4	9	10	1		0	0	2	0	2	6	1	1	4	0	0	0	0
FKBP1A	765	632	581	469	588	327	315	209	917	259	219	206	964		22	16	26	18	15	26	10	18	18	4977	3610	1285	1426
NSFL1C	519	472	458	201	189	236	232	215	587	166	164	148	636		2586	2255	2161	2393	1982	2202	2201	2512	2315	4545	3311	863	654
SLC4A11	46	41	31	18	11	12	13	21	14	25	13	16	45		286	217	213	248	228	232	356	426	352	229	142	32	24
C20orf194	62	65	42	216	214	20	41	29	50	66	45	52	77		85	67	116	186	164	168	160	171	210	390	282	58	57
ZNF343	85	72	84	111	160	98	80	76	116	95	93	99	303		4	4	5	3	3	1	1	6	8	1857	1319	350	299
EBF4	42	19	27	183	211	2	7	9	12	18	25	20	16		64	68	46	96	98	64	82	130	93	38	30	9	8
CPXM1	0	0	0	0	0	0	0	0	0	0	3	2	0		0	0	0	0	2	0	2	3	1	0	0	0	0
MAVS	1553	1327	1310	1401	1855	1246	1121	957	923	893	933	971	1554		2670	2339	2318	2418	2189	2216	1984	2408	2531	8195	5670	1955	1750
LZTS3	225	129	149	39	45	59	57	35	42	44	52	61	65		124	83	117	175	162	180	201	267	236	662	471	94	95
F11	0	0	0	0	0	0	0	0	0	0	0	0	0		0	0	0	0	0	0	0	0	0	1	0	0	0
XRN2	1324	1114	1132	593	740	700	634	524	827	475	467	416	1383		4850	4078	3725	4800	3994	4221	4575	5341	4550	13357	10142	1649	1630
KIZ	152	152	140	228	251	0	0	0	90	0	0	0	91		117	116	104	118	85	113	102	105	139	0	0	143	147
DYNLL1	1328	1289	1224	38	65	531	510	420	836	317	267	240	823		5566	5110	4253	7148	5614	5526	6047	7169	5745	10442	7654	1498	1359
TESC	30	20	16	191	317	9	9	4	18	46	51	48	18		242	120	136	117	118	148	129	129	122	455	310	6	6
SNX5	671	559	494	492	571	343	351	243	758	179	209	197	1146		2998	2291	2321	2485	2110	2340	2213	2582	2435	5489	3935	1320	1318
RPL6	6706	5815	5576	4713	5605	1164	927	906	845	802	853	770	1068		36456	31609	30270	30937	26328	29364	30326	35770	31439	23064	17101	2245	2206
SIRPG	0	0	0	0	0	0	0	0	0	0	0	0	0		0	0	0	0	0	0	0	0	0	1	2	0	0
MAPKAPK5	379	338	368	332	355	163	161	124	433	189	183	239	614		786	736	710	519	438	508	527	670	616	2691	1807	831	725
P2RX7	1	0	0	9	9	9	4	8	35	16	19	18	7		12	19	11	12	7	10	13	19	15	178	126	1	2
ESF1	199	181	153	225	247	195	181	141	325	95	107	100	504		1581	1292	1230	1024	914	1018	925	1062	1245	3864	2964	663	834
RBBP9	742	705	703	170	159	196	173	143	267	223	220	220	539		1325	1192	1297	1339	1180	1247	1328	1699	1444	3862	2849	544	553
ANAPC5	2124	2001	1845	615	681	1385	1275	1042	2411	954	947	978	2084		7222	5872	5466	6293	5415	5515	4883	5854	5294	15381	10975	3145	2900
SLC23A2	192	216	230	426	410	175	152	155	401	126	130	144	401		610	489	567	360	358	417	341	429	539	608	429	453	357
SLC8B1	154	152	145	40	56	94	93	78	130	127	126	140	139		579	511	567	757	617	693	625	756	688	712	446	131	84
TMEM230	776	635	621	255	295	189	223	139	760	272	250	260	1016		2501	2081	2195	3010	2538	2737	2443	2832	2617	9799	7240	1263	1190
DZANK1	48	57	51	92	81	12	6	8	26	7	8	6	38		50	36	47	48	36	41	41	50	65	164	95	55	38
KDM2B	242	183	189	285	305	345	334	270	284	289	258	266	331		1098	940	925	891	771	805	835	946	1021	2240	1584	430	366
CFAP61	9	4	5	2	3	0	0	0	1	0	0	0	7		47	24	55	78	71	76	83	121	133	0	0	8	9
LHX5	0	0	0	1	0	0	0	1	0	0	0	0	0		1	1	2	2	0	1	6	5	0	1	4	1	0
TASP1	73	60	52	116	117	94	84	70	101	59	42	47	124		405	391	391	358	349	393	297	358	367	1553	1147	230	210
OAS1	3	4	5	11	15	7	3	4	14	12	8	17	4		14	4	8	17	9	7	20	29	15	134	81	12	5
GCN1	2516	2208	2270	1759	2279	0	0	0	1888	0	0	0	2453		11156	9828	9091	7952	7466	7498	7407	8569	9375	0	0	2678	2214
RPLP0	12876	9994	10294	10237	12013	2539	1775	1535	1091	2120	2300	2247	1659		77830	69032	64357	71128	58853	62385	72355	85286	69573	84900	60717	2789	2409
PXN	758	679	660	1041	1141	485	370	385	468	675	786	759	709		1764	1465	1718	2425	1994	2020	2076	2425	2222	2086	1500	728	639
SIRT4	8	9	5	6	14	6	16	9	6	18	26	14	7		56	25	30	48	66	56	44	68	67	115	83	7	4
RPH3A	0	0	0	2	1	5	1	2	0	0	5	1	0		3	3	2	24	14	17	34	24	20	0	0	0	0
KIF16B	47	35	42	599	714	53	65	38	64	88	99	97	115		494	424	480	564	490	525	755	994	956	795	569	129	144
TRMT6	160	160	113	67	87	48	63	40	110	36	28	23	236		758	635	571	640	557	576	485	644	581	1492	1090	364	387
CHGB	0	0	0	124	154	0	0	0	0	0	0	0	0		0	1	0	3	11	2	14	19	11	0	0	0	3
PEBP1	3367	3013	2990	515	674	1909	1777	1496	1838	2216	2232	2396	2210		12769	10750	10563	15801	13290	14064	11504	13687	12337	29499	21191	3043	3284
TBX5	1	0	0	0	0	3	3	5	7	23	16	12	0		82	67	51	80	62	88	83	126	78	6	1	0	0
BRAP	286	274	299	197	222	164	155	122	195	150	144	167	258		1219	1024	964	1348	1160	1157	1389	1499	1266	2369	1766	317	331
ERP29	2188	1786	1731	248	387	500	387	418	1313	328	358	356	1064		5279	4537	4947	5507	4503	5001	5461	6321	5522	9021	6410	1206	1155
NOS1	2	0	1	1	0	0	0	0	0	14	13	15	0		1	1	2	10	8	3	11	9	1	4	8	5	1
FUS	1960	1868	1841	478	522	593	499	508	2769	241	190	196	3049		12793	10761	9067	8919	7478	8566	9252	10868	10092	4798	3369	3111	2734
IGBP1	527	418	443	123	135	210	197	176	219	264	322	284	283		1834	1430	1538	1399	1234	1409	1275	1458	1488	2958	2111	551	551
FXYD5	36	24	20	7	15	2	1	2	10	9	15	13	0		372	346	330	474	387	320	570	684	552	40	30	47	42
ZNF302	290	345	284	293	311	92	102	72	365	106	86	96	455		494	401	432	371	361	436	417	488	510	2881	2189	528	529
GRAMD1A	647	554	559	351	371	331	305	289	235	383	428	493	265		1280	1034	1053	1478	1383	1292	1471	1514	1259	1908	1323	342	298
FXYD3	4	3	4	61	104	129	103	122	346	246	261	281	249		0	0	0	4	2	0	3	1	1	1831	1303	102	69
HEPH	1	1	3	0	0	1	0	0	9	31	33	28	4		20	6	12	45	26	20	53	54	50	26	9	10	5
CDIP1	5	12	8	4	10	520	333	410	374	297	341	327	306		2199	1983	1826	2557	2076	2035	2490	2927	2219	3161	2323	391	317
CMTM1	5	1	4	19	33	19	14	9	11	9	11	13	13		1	2	0	0	0	1	0	1	0	152	97	10	9
KCNH4	0	0	0	25	16	0	0	0	1	2	4	1	0		5	20	9	12	16	9	2	4	9	4	3	0	0
GANAB	5065	4327	4397	1526	2250	4032	2958	2969	5779	2991	3080	2931	5408		17522	15329	14372	13598	11782	12472	11959	14119	13791	26891	18353	5980	5414
GMIP	274	278	264	37	40	157	130	111	136	109	115	143	96		592	493	501	990	813	715	951	1090	881	757	490	146	113
RBM41	187	172	188	68	83	268	241	222	322	250	227	195	350		744	616	636	559	495	568	505	525	679	1753	1350	465	531
BIRC5	590	597	571	65	76	765	620	576	920	413	400	430	854		7645	6524	5247	3954	3425	3806	3825	4624	4281	5722	4271	1304	1347
LAG3	12	16	11	51	50	2	2	3	7	14	6	6	17		18	10	15	95	81	59	59	52	59	20	8	10	5
MLF2	2427	1970	1924	372	523	1208	875	867	1083	868	963	992	1589		9755	8307	7882	8640	7193	7735	8077	9298	8794	8211	5521	2100	1922
OTUB2	0	0	0	66	89	104	132	81	54	126	129	120	73		303	290	353	576	495	476	406	464	478	438	291	93	106
DDX24	3	1	0	327	402	1589	1326	1333	1617	892	834	876	2072		9038	7716	7018	9258	7974	7247	7685	8880	7596	15005	10915	2763	2581
ZBTB25	192	200	189	50	63	96	84	95	305	160	175	179	339		505	380	465	412	364	469	280	392	448	1180	795	657	629
NECAP1	690	629	647	167	194	300	281	230	610	227	232	265	769		5	1	3	3	3	6	3	8	4	9164	6634	1126	1117
ARHGAP4	82	72	62	37	42	13	13	16	37	25	27	26	25		86	70	93	285	232	157	237	288	196	117	80	57	62
ANKRD24	142	93	132	15	13	23	19	20	44	20	33	29	26		76	62	86	85	82	80	86	82	68	437	334	59	47
DHX32	376	333	360	106	159	268	243	178	496	270	294	239	536		857	750	745	845	797	727	707	847	711	4824	3635	706	688
RCOR1	520	519	476	216	318	399	428	305	573	508	533	506	673		2013	1752	1796	2040	1856	1688	1882	2232	2002	3818	2809	839	808
GPATCH2L	470	493	504	215	224	407	416	314	505	724	696	684	589		1387	1066	1196	1415	1301	1208	1153	1450	1472	2607	1954	656	664
LTBP4	365	264	285	129	121	215	214	155	340	233	318	344	239		1059	972	980	1120	983	1009	1243	1490	1299	965	656	199	184
BLVRB	688	463	472	10	26	767	571	562	507	601	748	767	493		2504	2129	2917	4462	3771	4548	3383	3905	3607	10243	7373	377	365
SLC9A1	653	560	602	98	129	383	310	345	526	273	296	285	420		1731	1473	1560	4347	3642	3141	4601	5362	3969	317	207	462	391
SPTLC1	621	507	488	139	181	260	269	199	655	316	324	275	623		1935	1657	1715	1525	1302	1343	1364	1578	1505	5986	4571	664	727
PAPOLA	2340	2036	1971	1220	1508	1534	1597	1077	2066	1447	1169	1042	2103		12617	10712	10544	10402	9277	10451	9377	10945	11645	16901	12655	2652	2690
CCNK	575	509	505	170	195	234	206	178	460	195	188	220	453		799	696	711	863	762	759	856	941	779	400	272	564	529
PCBP4	331	284	301	112	145	191	146	163	212	134	148	155	177		817	709	697	1187	959	927	1094	1316	1012	1117	757	337	267
RGS1	0	0	0	1	0	0	0	0	1	0	0	0	0		0	0	0	0	0	0	0	0	0	0	0	0	0
YPEL3	48	49	56	64	71	28	44	29	34	49	78	78	30		228	220	238	722	623	591	614	691	573	191	129	21	20
MRPS33	603	507	544	65	92	351	306	255	641	266	258	236	652		3037	2592	2528	2893	2299	2644	2196	2744	2365	7413	5476	828	987
NDUFB2	688	543	583	102	150	286	241	191	561	234	239	249	476		2240	2118	1925	2562	2020	2162	2462	2975	2240	6439	4585	708	646
NUDC	1123	835	808	113	126	674	531	497	562	262	336	320	705		9987	8546	8028	7883	6388	7347	6999	7865	7584	11990	8536	999	1070
MAEA	911	715	745	197	262	401	351	302	373	350	307	372	509		2541	2206	1861	1921	1563	1755	1842	2078	1960	7747	5609	728	730
ICAM1	0	0	1	15	9	148	110	132	261	11	4	6	4		123	98	102	113	63	77	75	92	88	3	0	0	0
STRN4	605	395	411	488	647	426	323	286	320	205	278	289	306		1873	1511	1488	1724	1510	1614	1466	1600	1749	1913	1323	521	453
IRAK3	1	0	1	20	33	0	0	0	1	1	0	0	1		1	0	2	10	2	0	2	2	2	2	3	0	0
LYZ	3	4	12	151	140	0	0	1	5	0	0	1	0		5	2	1	4	2	1	1	0	1	2	2	3	4
SI	1539	1474	1484	91	92	2	2	0	1	10	11	5	125		0	0	0	0	0	0	0	0	0	263	198	136	146
MUL1	386	307	294	65	86	130	124	110	225	78	71	73	199		928	897	737	1094	947	884	1273	1528	1210	1870	1229	253	198
TFAP4	144	100	122	136	134	208	182	164	164	73	59	73	240		1041	886	809	280	273	358	311	373	451	2135	1406	220	241
PDCD7	164	166	162	163	225	142	147	104	174	121	145	129	215		698	573	517	563	487	492	668	756	588	1471	1138	283	306
SPG21	867	809	766	264	404	600	645	404	1024	539	530	429	921		3320	3064	2981	3330	2910	3143	2488	2960	2772	6830	4744	1545	1381
FETUB	0	0	0	0	0	0	0	0	0	0	0	0	0		0	0	0	0	0	0	0	0	0	0	0	0	0
DNAJB11	274	367	333	140	229	628	574	396	1088	395	400	383	664		2890	2597	2726	2594	2117	2388	1867	2159	2121	4959	3695	883	868
P3H2	312	357	344	5	13	0	0	0	35	0	0	0	11		29	22	20	46	56	36	22	19	18	0	0	36	42
THPO	7	10	8	13	17	2	0	1	0	2	5	8	0		1	1	5	17	19	12	35	49	32	9	9	0	1
CHRD	23	25	17	32	37	2	2	0	4	30	35	38	2		6	8	11	26	28	22	75	62	72	17	20	3	1
FLT3LG	1	0	0	3	3	0	0	0	0	1	1	2	0		0	0	0	0	0	0	0	0	0	0	1	0	0
RAB11FIP3	12	13	19	263	371	270	290	267	261	299	330	364	340		1467	1327	1215	1068	924	923	1035	1265	1116	2746	1782	343	343
GNPTG	242	180	188	47	64	101	115	89	228	77	101	92	181		472	401	405	650	516	551	658	698	566	1775	1214	279	267
ZNF268	390	367	340	328	313	222	194	182	223	224	182	207	375		633	478	581	558	481	553	570	724	705	5471	4181	452	439
GOLGA3	1180	1142	1194	1833	2373	2212	1840	1824	873	1369	1454	1547	810		3579	3183	3308	4023	3663	4295	2882	3270	4104	15569	11387	1199	1139
PABPC4	1053	924	1003	815	890	1189	1078	964	1464	567	624	564	1494		6390	5713	4819	4671	3918	4414	4225	4989	4905	8011	5970	2052	1974
CD209	0	0	0	6	9	0	0	0	0	0	2	0	0		0	0	1	0	0	0	0	3	1	2	1	0	0
CERS4	309	235	272	84	106	379	305	349	558	293	304	348	255		474	433	438	612	517	468	646	748	592	3318	2285	365	304
MCOLN1	118	65	97	31	28	56	54	51	146	38	38	39	114		767	711	648	860	711	757	670	782	719	433	339	163	114
USP48	385	358	322	566	671	206	156	141	275	227	258	240	331		1328	1028	1212	1477	1252	1350	1226	1399	1289	2845	2161	494	542
EFNB1	72	58	64	22	25	75	49	56	65	110	101	120	48		463	350	374	767	651	545	1029	1099	844	611	407	145	124
PDPR	323	293	285	307	339	205	188	179	327	387	370	346	381		100	89	108	108	83	83	115	121	125	954	699	324	293
AARS	5823	4773	4774	186	386	3210	2759	2624	2100	2987	3404	3320	2763		9972	9047	11877	8135	6930	9008	7343	8505	9633	23427	17234	2517	2267
GLG1	1642	1491	1512	596	731	1320	1222	1044	1762	1614	1682	1692	1254		3652	3141	3236	4442	4011	3653	4516	5456	4731	11363	8116	894	781
KIF4A	261	269	264	281	437	415	326	326	383	191	221	190	359		2972	2473	2186	1852	1622	1860	1776	1990	2227	1953	1395	557	591
TNRC6A	617	586	572	579	694	757	711	610	1027	556	475	516	1222		2193	1746	1896	2127	1941	2384	1883	2375	2705	4148	2988	935	780
PLEKHG2	115	128	92	157	188	141	102	116	86	122	85	124	76		204	199	205	115	132	159	77	103	143	178	131	50	27
DLL3	50	32	38	11	18	78	47	54	53	27	45	51	45		584	530	471	323	268	329	249	339	321	852	635	92	70
NAT14	179	127	153	20	16	96	65	88	112	85	93	104	109		346	293	283	423	394	402	519	553	455	1203	770	144	113
PITPNM2	43	44	41	72	82	96	73	86	131	99	122	120	99		168	155	178	211	208	183	169	208	258	298	208	149	163
EXOC1	453	460	410	157	203	163	203	120	348	303	266	286	419		714	539	580	767	655	732	640	845	743	3114	2350	564	597
RBM27	140	122	114	272	303	446	467	359	214	375	356	344	300		0	0	0	0	0	0	0	0	0	4104	3280	358	400
POU4F3	0	0	1	0	0	0	0	0	1	0	0	0	0		0	0	0	0	0	0	0	0	0	0	0	0	0
OSBPL8	812	737	751	509	545	903	1116	696	1150	1694	1340	1222	3636		3104	2727	3418	1714	1525	1954	1410	1783	1801	7674	5843	3812	4563
DTX2	25	17	28	66	124	87	85	90	167	72	76	75	63		411	366	345	680	563	499	437	499	466	335	239	78	67
NLRC4	1	0	0	14	8	4	9	4	0	4	12	2	0		28	19	20	8	12	24	15	24	17	23	14	0	0
PUS7	262	273	261	351	415	296	322	259	584	200	156	152	575		1399	969	960	747	595	844	569	643	841	4785	3530	690	647
LAMB4	5	8	9	167	160	0	0	0	1	1	1	0	7		10	12	7	12	6	5	5	3	5	14	10	1	0
NRCAM	60	74	77	402	502	0	3	2	5	1	3	3	0		11	9	6	29	15	12	24	22	12	23	22	5	5
LAMB1	67	79	54	2176	2945	112	135	99	211	59	54	50	69		1283	1151	1039	888	860	903	1132	1434	1285	161	129	53	43
SLC26A4	2	0	1	56	77	6	1	5	7	4	0	3	7		7	3	4	3	2	3	0	0	1	16	9	0	1
SLC26A3	0	0	0	3	0	10	11	5	4	9	5	14	1		6	2	3	23	12	19	3	0	3	1	2	1	1
DLD	1743	1588	1458	444	536	813	807	569	2447	630	545	556	1913		8075	6628	6754	7113	6207	6757	6567	7501	7149	15429	11660	2649	2878
WDR7	403	414	367	187	228	478	428	364	444	279	284	253	434		917	808	778	1076	951	931	846	1000	868	4319	3194	425	457
TXNL1	732	718	671	162	234	360	383	243	826	269	262	256	734		2882	2561	2520	3205	2578	2820	2575	3118	2757	4603	3466	1253	1316
IL5RA	3	0	2	0	1	0	0	0	2	0	0	0	1		5	2	6	3	3	6	3	7	5	4	5	2	0
ABCC6	0	0	2	5	9	75	65	95	110	94	76	96	57		148	111	115	127	124	137	98	109	115	59	49	20	6
CMTM6	1176	1127	1067	369	514	348	372	220	2043	570	464	451	1576		1741	1493	1383	1716	1572	1427	1643	1801	1666	12956	9611	1500	1610
ITGA6	208	224	222	635	653	235	276	181	578	291	253	233	614		794	702	775	752	693	701	670	826	730	5898	4354	559	554
RAPGEF4	11	13	14	110	79	6	5	1	11	13	4	6	10		32	37	33	38	42	23	47	45	46	103	82	27	20
MAP3K20	249	231	215	354	403	0	0	0	183	0	0	0	239		141	145	111	74	83	84	53	71	72	0	0	204	281
SMPX	1	2	5	0	0	0	0	0	0	0	0	0	0		0	1	0	0	4	0	0	0	0	0	0	0	0
FH	1259	1066	940	133	183	872	807	614	1026	547	532	525	1245		8832	7705	7445	7840	6428	6871	6945	7943	7111	13762	9966	1622	1609
SEL1L3	1391	1598	1459	264	352	345	274	280	1245	877	974	892	1475		1800	1592	2690	1385	1173	1607	1322	1478	1930	12796	9312	1042	881
TF	3	4	1	4	3	2	6	4	2	0	2	1	2		1	0	2	32	21	13	30	35	16	1	1	2	2
CDV3	1446	1257	1257	407	564	1009	935	648	1799	823	776	794	1884		8731	7537	7405	6743	5832	6406	6281	7384	7512	13191	10100	2549	2907
MYO15A	5	6	5	10	14	5	5	3	3	17	20	32	6		1	0	2	2	3	3	0	3	4	6	3	8	3
ALKBH5	1218	958	950	368	532	1617	1380	1174	632	1572	1667	1693	904		3879	3447	3531	3804	3366	3390	3591	4209	3850	19193	13685	1346	1342
APOH	0	0	1	12	17	0	0	0	0	0	1	1	0		1	0	0	5	2	1	3	4	0	1	0	0	0
NLRP1	4	16	10	154	170	0	2	2	1	0	3	4	0		0	1	2	66	67	42	123	147	79	0	0	0	5
PITPNM3	51	36	51	42	69	29	26	26	46	55	85	74	42		53	22	62	78	61	84	114	154	150	158	129	62	49
SPAG7	328	256	235	27	37	145	112	118	210	163	147	189	306		659	550	627	589	551	514	601	715	635	3062	2164	357	338
ORC6	88	75	74	108	131	229	186	191	463	130	114	134	561		1131	925	779	433	326	488	384	463	527	3484	2517	503	478
ZFHX4	222	278	233	703	690	122	83	98	43	4	6	5	89		117	83	109	130	130	116	120	144	177	154	104	0	0
SLC17A6	0	0	0	0	0	0	0	0	0	0	0	0	0		0	0	0	3	0	0	0	0	0	0	0	0	0
CPA1	0	0	0	0	0	0	0	0	0	0	0	1	0		0	0	0	1	2	1	0	1	1	0	0	0	0
ZC3HC1	207	149	164	71	89	137	123	102	200	77	81	83	225		367	344	338	224	166	265	169	254	210	1423	981	206	183
ESR1	1	0	3	16	19	0	0	0	0	0	0	1	0		4	3	4	18	21	8	15	22	21	1	0	0	1
RGS17	7	6	4	12	9	5	6	5	22	7	10	2	18		47	21	48	47	50	50	63	92	68	93	70	111	112
ANGPT2	0	0	0	60	74	48	49	45	18	35	27	15	16		0	0	0	0	0	0	0	0	0	28	31	0	0
TMEM101	173	114	116	86	99	76	58	56	155	83	102	132	148		870	741	727	953	707	811	830	915	879	1170	870	207	184
CD200	5	12	4	22	11	1	0	0	0	1	1	0	0		46	34	30	43	34	16	139	131	61	2	3	3	0
CCDC80	108	129	104	3	6	2	1	1	15	8	14	16	6		89	50	100	103	91	91	474	550	394	104	90	13	5
CMA1	0	0	0	0	0	1	0	1	0	6	2	2	0		0	0	0	0	0	0	0	0	0	32	25	0	0
PSME1	1106	945	916	113	149	301	265	212	467	318	352	347	508		1852	1539	1482	2202	1777	1691	2866	3331	2541	5807	4234	1046	1011
PPP2R3C	145	135	129	77	82	82	69	76	173	122	103	70	203		215	192	198	218	189	211	159	200	158	1344	1063	254	265
HAUS4	87	82	77	71	108	165	157	136	105	257	266	274	208		0	0	0	0	0	0	0	0	0	3487	2498	227	220
JPH4	0	1	0	1	5	0	1	0	0	0	0	0	0		1	1	0	13	17	7	7	4	6	1	0	0	0
MYH7	0	0	0	0	1	0	0	0	0	6	8	5	0		7	4	7	93	91	43	112	117	74	0	0	0	0
CEBPE	0	0	0	0	0	0	0	0	0	0	0	1	0		0	0	0	0	0	0	0	0	0	0	1	0	0
SLC7A8	159	172	154	47	46	530	429	440	959	456	504	509	340		1700	1556	1634	1992	1666	1657	1949	2233	2070	1335	963	650	564
OSGEP	230	201	171	72	93	102	91	101	354	138	102	116	414		885	728	707	596	515	605	575	651	716	1766	1235	606	477
SLC22A17	462	372	411	43	50	73	40	34	28	115	135	140	52		335	238	322	586	451	415	691	807	646	1417	989	59	58
RNF31	207	144	164	193	228	203	166	209	143	198	211	265	193		17	18	11	31	24	25	35	23	35	3335	2356	315	198
SCFD1	966	845	760	218	254	298	320	221	667	352	347	306	692		3130	2555	2642	2807	2342	2980	2223	2439	2643	7738	5697	899	950
G2E3	354	299	332	253	250	249	291	166	762	296	246	169	821		2694	2208	2331	2032	1713	2123	1663	1951	2190	4879	3857	810	951
HECTD1	3229	2907	2894	1387	1843	1993	1790	1369	1994	2246	2236	2148	2266		3027	2583	2538	3070	2982	2851	3059	3739	3545	29353	21568	2639	2717
HNRNPC	3622	3380	3239	1427	1792	1392	1215	1091	1707	1028	1110	1027	2929		21104	17483	15773	13593	11498	12704	13220	15227	14114	16327	12324	3135	3106
RPGRIP1	3	0	1	7	7	2	7	2	4	6	6	8	13		26	31	12	29	23	32	20	25	23	52	42	6	2
SUPT16H	2203	1804	1790	591	740	965	863	724	1183	626	583	575	1820		7971	6622	6201	6481	5365	5409	6232	7339	6512	17210	12593	2620	2699
TOX4	1003	900	912	262	325	304	301	243	419	301	355	358	544		1778	1674	1670	2499	1990	2115	2217	2443	2223	3744	2510	797	708
GEMIN2	99	113	103	38	37	77	55	58	199	41	49	50	218		865	682	709	442	413	514	503	552	570	1501	1119	307	232
TGM1	27	29	25	9	19	9	7	8	19	14	16	19	52		27	22	84	93	75	95	78	86	122	29	26	39	47
TINF2	561	470	493	105	147	172	132	124	247	213	238	285	331		1025	863	825	1155	993	1003	1079	1244	1046	3165	2244	488	453
DAZL	0	0	0	1	0	0	0	0	0	0	0	0	0		7	2	6	2069	1696	653	2084	2492	864	0	0	0	0
TBL1Y	26	30	18	84	114	7	12	10	1	21	21	22	20		0	0	0	0	0	0	0	0	0	253	161	19	19
SEMA6A	1664	2026	2028	395	453	17	30	22	375	903	778	816	1151		1743	1458	1438	1660	1493	1443	2143	2505	2469	2593	1837	361	325
TRPM7	788	729	693	517	603	647	696	495	1194	651	629	526	1178		1581	1367	1505	1096	1037	1298	954	1111	1390	8590	6459	1366	1435
TYRO3	257	171	209	106	149	264	217	229	336	186	176	198	223		1139	1099	1068	1874	1493	1370	1715	1921	1475	2200	1528	203	166
WDR76	12	14	6	146	213	247	194	191	275	35	41	45	132		1147	1018	923	526	419	529	500	534	612	3731	2799	255	277
CAPN3	3	6	4	16	25	13	15	17	6	5	8	7	6		1	0	0	0	0	0	0	0	1	49	35	7	6
SNAP23	438	407	376	177	217	267	294	164	476	247	232	229	540		94	76	77	96	76	96	89	94	63	3913	3004	718	703
TBX15	4	1	3	2	4	12	5	10	14	12	11	9	3		19	14	14	23	19	27	2	2	6	30	9	44	51
PHGDH	4980	3629	3574	149	257	3075	2264	2420	2127	1633	1782	1731	2433		13985	12323	16447	9715	8128	12085	11893	13505	16316	37208	26488	3108	2682
COL9A3	22	8	36	5	19	42	35	40	29	50	46	60	13		128	122	142	591	539	533	615	648	531	106	83	20	20
EZR	1143	943	872	471	588	450	336	358	608	498	497	521	389		2606	2378	2087	5770	4682	3557	3793	4366	2933	10653	8127	487	540
MYL6	5209	4313	4378	534	690	1950	1701	1651	2636	1256	1321	1316	2451		11119	9369	9071	15760	12957	13234	15491	18312	14727	28602	20729	2705	2532
AGO1	953	902	984	618	775	917	781	641	592	966	964	925	931		3012	2546	2698	3506	3310	3179	3367	3756	3783	5685	4116	1048	981
TEKT2	1	0	0	3	3	3	0	1	1	1	1	2	0		5	1	4	15	16	17	16	19	16	6	5	0	0
CLSPN	184	151	149	70	108	383	354	315	306	131	99	119	356		1860	1602	1505	705	591	886	657	776	1084	5719	4434	390	386
RFFL	204	183	175	504	584	64	44	35	289	34	48	58	284		367	341	367	454	416	452	412	453	478	499	369	268	213
UNC13D	21	19	11	96	125	6	5	4	4	14	19	14	7		5	9	2	200	179	190	211	246	174	19	17	7	1
MFSD11	189	173	182	202	284	91	111	85	377	130	124	136	243		720	656	601	778	705	678	666	805	702	1960	1453	318	294
DPYSL2	764	636	690	89	132	105	64	62	211	253	268	304	145		419	368	400	459	342	272	518	629	478	2752	1954	217	229
TGFB2	1	1	4	3	2	15	15	11	27	2	0	1	0		6	5	0	3	2	0	0	3	5	6	5	1	1
GPATCH2	233	256	223	77	119	213	234	191	354	196	139	156	479		1287	1066	1012	1154	938	1137	897	1134	1090	3273	2444	405	414
NUP50	702	618	618	623	735	540	470	367	985	341	335	345	1111		5290	4464	3925	3885	3319	3753	3454	4009	4155	8232	6159	854	914
CDC45	197	166	131	200	273	366	287	256	477	133	105	118	435		2006	1648	1509	852	766	987	695	810	929	3746	2697	311	291
COMT	1219	942	972	205	311	1210	972	953	1106	543	560	568	1096		7185	6090	5245	5397	4524	4886	4154	4835	4710	12207	8431	1303	918
ADA2	94	75	70	30	26	0	0	0	11	0	0	0	13		6	11	7	56	31	28	71	78	60	0	0	5	4
AC016026.1	3	7	0	1116	1187	0	0	0	9	0	0	0	6		0	0	0	0	0	0	0	0	0	0	0	3	5
VNN3	0	0	0	4	3	0	0	0	4	0	0	0	1		0	0	0	0	0	0	0	0	0	0	1	0	1
ECHDC1	181	183	169	157	133	1	7	1	0	73	69	54	2		4	1	3	27	16	22	35	41	24	461	360	0	0
LRRFIP2	414	436	406	359	353	324	312	251	597	521	521	548	613		2155	1769	1753	2069	1851	1871	1226	1480	1424	3477	2566	1604	1569
SEC22C	608	559	550	676	854	478	427	368	872	392	360	387	1055		2383	1993	1931	1777	1502	1536	1347	1517	1524	6845	5062	1213	1141
XYLB	262	222	201	223	232	190	183	173	179	152	127	145	212		1628	1280	1450	1104	919	1203	1047	1219	1401	928	753	212	216
HDAC6	571	548	544	74	129	284	246	286	315	389	480	416	387		840	747	807	903	719	764	733	819	803	3636	2559	652	543
[truncated: 53,924 more rows]

## Sheet: ALL_Values
Genes	baseMean	log2FoldChange	lfcSE	stat	pvalue	padj	significant pvalue	significant padj
PNMA6E	718.91	27.2007	1.86373	14.5947	3.03394e-48	8.32181e-44	yes	yes
FSTL1	705.417	-6.32841	0.452508	-13.9852	1.92002e-44	2.63321e-40	yes	yes
ACAP3	845.626	-1.12161	0.0885361	-12.6684	8.85545e-37	8.09653e-33	yes	yes
THBS1	2154.91	-7.28057	0.602104	-12.0919	1.16588e-33	7.99471e-30	yes	yes
AL122008.3	26.3308	-25.3673	2.11086	-12.0175	2.87493e-33	1.57713e-29	yes	yes
TMEM63A	420.321	-1.40962	0.11848	-11.8975	1.21876e-32	5.57158e-29	yes	yes
NFAT5	1400.66	-1.98823	0.167369	-11.8793	1.51547e-32	5.93828e-29	yes	yes
CBFA2T2	906.406	-1.58588	0.134495	-11.7914	4.32231e-32	1.48196e-28	yes	yes
YRDC	482.394	1.3573	0.116019	11.699	1.28957e-31	3.93019e-28	yes	yes
LMTK2	952.365	-0.632156	0.0547455	-11.5472	7.629e-31	2.09256e-27	yes	yes
MAU2	687.709	-0.920802	0.0799116	-11.5228	1.01307e-30	2.52614e-27	yes	yes
SSH2	499.524	-2.50895	0.221483	-11.328	9.53955e-30	2.01277e-26	yes	yes
MRPL39	466.229	0.817119	0.072121	11.3298	9.33796e-30	2.01277e-26	yes	yes
ZFHX3	1551.94	-3.13586	0.280531	-11.1783	5.20846e-29	1.02045e-25	yes	yes
GLRX5	846.631	1.62329	0.147502	11.0052	3.60684e-28	6.59547e-25	yes	yes
GLI3	80.0657	-3.76654	0.34959	-10.7742	4.55928e-27	7.81603e-24	yes	yes
CUL9	496.275	-1.40981	0.133	-10.6	2.97848e-26	4.80569e-23	yes	yes
SOX9	170.276	-9.37266	0.889978	-10.5313	6.19494e-26	9.44006e-23	yes	yes
TUBGCP6	715.05	-1.07998	0.103018	-10.4835	1.02891e-25	1.48537e-22	yes	yes
SNRPB2	490.646	1.15598	0.111707	10.3483	4.25865e-25	5.84053e-22	yes	yes
KIAA1109	1278.9	-2.29921	0.222992	-10.3107	6.3051e-25	8.23536e-22	yes	yes
TEAD2	85.3597	-2.71262	0.264548	-10.2538	1.13818e-24	1.41905e-21	yes	yes
UXT	391.123	0.929753	0.090911	10.2271	1.49995e-24	1.78879e-21	yes	yes
PPIEL	60.3316	-3.05408	0.300321	-10.1694	2.71615e-24	3.10422e-21	yes	yes
ACBD3	964.495	0.634544	0.0626967	10.1208	4.46538e-24	4.89923e-21	yes	yes
LAGE3	527.964	2.04159	0.202504	10.0817	6.65371e-24	7.01941e-21	yes	yes
SNX18	497.558	1.04062	0.104176	9.9891	1.70113e-23	1.72815e-20	yes	yes
SERBP1	6505.94	1.37685	0.139247	9.88783	4.7011e-23	4.44643e-20	yes	yes
TANC2	296.238	-2.5028	0.253091	-9.88894	4.64909e-23	4.44643e-20	yes	yes
RPL27	8591.93	1.52838	0.154686	9.88051	5.05756e-23	4.62413e-20	yes	yes
COPRS	596.634	0.786249	0.0797004	9.86505	5.90045e-23	5.22075e-20	yes	yes
FHDC1	377.376	-2.1897	0.222161	-9.85638	6.43265e-23	5.51378e-20	yes	yes
GGA1	933.397	-1.14495	0.116424	-9.83431	8.01125e-23	6.65881e-20	yes	yes
USP35	168.533	-1.40215	0.14387	-9.74601	1.91857e-22	1.54778e-19	yes	yes
TEKT4P2	242.233	6.99345	0.719587	9.7187	2.50958e-22	1.96672e-19	yes	yes
MTIF2	725.444	1.14255	0.117609	9.71487	2.6058e-22	1.98541e-19	yes	yes
PAG1	295.672	-1.56189	0.160913	-9.70642	2.83103e-22	2.04348e-19	yes	yes
ACBD4	161.889	-1.51742	0.156304	-9.70815	2.78334e-22	2.04348e-19	yes	yes
KMT2C	2878.37	-2.16323	0.223335	-9.68599	3.45842e-22	2.43234e-19	yes	yes
WDR59	463.609	-0.675285	0.0699642	-9.65187	4.82683e-22	3.15227e-19	yes	yes
NXPE4	10.4574	-24.1209	2.49862	-9.65371	4.74077e-22	3.15227e-19	yes	yes
MED21	449.524	1.14088	0.118187	9.65314	4.76736e-22	3.15227e-19	yes	yes
GPN3	557.611	1.26162	0.131158	9.61907	6.64276e-22	4.23731e-19	yes	yes
DYNC1LI1	982.539	1.13307	0.118548	9.55789	1.20181e-21	7.49191e-19	yes	yes
UTP18	1057.18	1.38335	0.145233	9.525	1.65044e-21	1.006e-18	yes	yes
ANO8	178.064	-1.98968	0.209901	-9.47915	2.56372e-21	1.52237e-18	yes	yes
MVK	379.197	1.04505	0.110269	9.47733	2.60861e-21	1.52237e-18	yes	yes
PPA1	2523.32	1.71553	0.181372	9.45861	3.12068e-21	1.78327e-18	yes	yes
UNC5C	154.187	-8.48047	0.898998	-9.43325	3.97567e-21	2.22548e-18	yes	yes
KIAA0556	502.207	-0.9084	0.0970524	-9.35988	7.98249e-21	4.37904e-18	yes	yes
CHCHD2	3016.54	1.72558	0.18459	9.34819	8.91599e-21	4.79523e-18	yes	yes
CCT6A	6529.3	1.49608	0.16109	9.28725	1.58322e-20	8.35117e-18	yes	yes
IQGAP3	589.806	-1.49945	0.161705	-9.27271	1.81468e-20	9.39146e-18	yes	yes
PANK1	235.031	1.01734	0.109774	9.26758	1.90425e-20	9.49668e-18	yes	yes
RPS14	9493.49	1.16739	0.125953	9.26841	1.88936e-20	9.49668e-18	yes	yes
RSL24D1	1666.82	1.53455	0.165679	9.26219	2.00286e-20	9.8101e-18	yes	yes
MROH1	563.816	-1.36637	0.147618	-9.25611	2.12018e-20	1.02025e-17	yes	yes
MICALL2	208.672	-1.443	0.15614	-9.24167	2.42678e-20	1.14766e-17	yes	yes
BOLA3	222.031	1.77393	0.192156	9.23171	2.66346e-20	1.23824e-17	yes	yes
ANK3	4585.46	-1.72064	0.187064	-9.19818	3.64066e-20	1.66433e-17	yes	yes
NAP1L5	34.8361	-8.22062	0.895896	-9.17586	4.47975e-20	2.01435e-17	yes	yes
TFB2M	557.057	1.13115	0.123352	9.17007	4.72691e-20	2.0912e-17	yes	yes
ISCA1	651.341	1.3872	0.151507	9.15601	5.38537e-20	2.34469e-17	yes	yes
HSPD1	13902.4	1.59393	0.174793	9.11896	7.58501e-20	3.23692e-17	yes	yes
RER1	1927.97	0.900377	0.09875	9.11774	7.6707e-20	3.23692e-17	yes	yes
ABLIM3	55.6779	-5.75848	0.632345	-9.10654	8.50493e-20	3.53457e-17	yes	yes
COPS3	1495.35	1.38654	0.152495	9.09235	9.69248e-20	3.96798e-17	yes	yes
TADA3	950.742	-0.937107	0.103124	-9.08717	1.01647e-19	4.10013e-17	yes	yes
RARB	57.3647	-3.0057	0.33341	-9.01504	1.96794e-19	7.823e-17	yes	yes
MAPKAPK3	1121.09	0.886239	0.098433	9.00347	2.18686e-19	8.56906e-17	yes	yes
PWP1	1018.1	1.12784	0.12567	8.97462	2.84324e-19	1.09841e-16	yes	yes
UBE2N	1633.77	1.0691	0.119505	8.94609	3.68287e-19	1.40302e-16	yes	yes
ADAMTS13	161.303	-2.611	0.292134	-8.9377	3.9735e-19	1.493e-16	yes	yes
MRPL36	362.33	1.49229	0.167007	8.9355	4.05357e-19	1.5025e-16	yes	yes
TCP1	5754.18	1.51426	0.169752	8.92041	4.64564e-19	1.699e-16	yes	yes
ZKSCAN1	2561.7	-1.37433	0.154122	-8.91718	4.7831e-19	1.72626e-16	yes	yes
GLRX3	1095.29	1.78493	0.200279	8.91224	5.00111e-19	1.76502e-16	yes	yes
MOV10	625.594	-1.25846	0.141212	-8.91184	5.0192e-19	1.76502e-16	yes	yes
NDUFAF2	229.112	1.21518	0.136413	8.90809	5.1919e-19	1.80264e-16	yes	yes
AKT2	1707.64	-0.739595	0.0830558	-8.9048	5.34844e-19	1.83378e-16	yes	yes
RPS24	12430.9	1.005	0.112997	8.89401	5.89447e-19	1.99604e-16	yes	yes
ZDHHC8	257.387	-1.40357	0.157843	-8.89218	5.99238e-19	2.00445e-16	yes	yes
MCTP2	742.031	-2.89306	0.326665	-8.85636	8.26693e-19	2.73197e-16	yes	yes
GDI2	4262.74	1.17745	0.133119	8.84513	9.14232e-19	2.98529e-16	yes	yes
ARHGEF7	400.566	-0.54369	0.0614916	-8.84169	9.4279e-19	3.04233e-16	yes	yes
KLHL8	632.587	0.759573	0.0859277	8.83968	9.59953e-19	3.06169e-16	yes	yes
SRGAP2	538.711	-1.28904	0.145977	-8.83042	1.04283e-18	3.28779e-16	yes	yes
METAP2	1785.15	1.02276	0.115971	8.81911	1.15376e-18	3.5558e-16	yes	yes
KMT2A	1755.08	-2.63868	0.299165	-8.82014	1.14314e-18	3.5558e-16	yes	yes
CSE1L	4317.37	0.965163	0.109618	8.8048	1.31088e-18	3.99513e-16	yes	yes
EFEMP2	40.3601	-4.45566	0.506374	-8.79915	1.37852e-18	4.11932e-16	yes	yes
MORN2	137.916	1.22249	0.138937	8.7989	1.38167e-18	4.11932e-16	yes	yes
SH2B1	440.817	-1.21863	0.138622	-8.791	1.48239e-18	4.37209e-16	yes	yes
MRPL3	2164.11	1.26267	0.143749	8.78381	1.58035e-18	4.61142e-16	yes	yes
SZT2	835.254	-1.72395	0.196398	-8.77781	1.6669e-18	4.81277e-16	yes	yes
MTFR1	1069.39	1.29379	0.147517	8.77047	1.77915e-18	5.07067e-16	yes	yes
MALSU1	351.574	1.43671	0.163829	8.76959	1.79319e-18	5.07067e-16	yes	yes
GEMIN6	228.58	1.34845	0.154159	8.74714	2.18834e-18	6.08621e-16	yes	yes
BMS1	1550.23	0.800143	0.0914794	8.74671	2.19671e-18	6.08621e-16	yes	yes
ARMC1	943.46	0.982189	0.112372	8.74048	2.32115e-18	6.30366e-16	yes	yes
EMP2	832.095	-1.68171	0.192392	-8.74102	2.31009e-18	6.30366e-16	yes	yes
CHD2	1855.44	-2.19377	0.251271	-8.73068	2.53146e-18	6.80739e-16	yes	yes
C2orf69	467.656	1.08252	0.124354	8.70517	3.17101e-18	8.44444e-16	yes	yes
PTGES3	5157.6	1.21809	0.140661	8.65976	4.72773e-18	1.24689e-15	yes	yes
FAM104B	147.588	0.859872	0.09944	8.64715	5.28025e-18	1.37935e-15	yes	yes
UBE2D2	1238.24	0.884546	0.102362	8.64136	5.55487e-18	1.41448e-15	yes	yes
PPFIA4	177.446	-4.0452	0.468137	-8.64106	5.56943e-18	1.41448e-15	yes	yes
PPP1CC	4203.92	1.15235	0.13334	8.64217	5.51569e-18	1.41448e-15	yes	yes
MAST4	412.621	-2.21203	0.256761	-8.61514	6.98534e-18	1.75781e-15	yes	yes
DPY19L1P1	520.882	6.12386	0.711145	8.61127	7.22562e-18	1.80174e-15	yes	yes
LRRC6	53.4445	2.15448	0.250655	8.59542	8.29636e-18	2.0501e-15	yes	yes
PPP6R2	779.108	-0.87709	0.102111	-8.58958	8.7288e-18	2.1377e-15	yes	yes
ARAP1	865.659	-1.16317	0.135476	-8.5858	9.021e-18	2.18971e-15	yes	yes
PLA2G6	429.605	-2.19938	0.256205	-8.58444	9.12833e-18	2.19632e-15	yes	yes
C1RL-AS1	45.0452	-3.21221	0.374503	-8.57727	9.71534e-18	2.31724e-15	yes	yes
TNFAIP8L1	67.6075	-4.85441	0.567014	-8.56136	1.11547e-17	2.63761e-15	yes	yes
NANP	262.602	0.934447	0.109196	8.55751	1.15331e-17	2.70376e-15	yes	yes
DCUN1D5	838.846	1.01559	0.118805	8.54836	1.24844e-17	2.902e-15	yes	yes
FDX1	463.654	1.69767	0.198699	8.54391	1.29756e-17	2.99083e-15	yes	yes
PTPRB	26.7657	-2.19534	0.257089	-8.53921	1.35145e-17	3.08908e-15	yes	yes
SHQ1	393.546	1.00911	0.118253	8.53347	1.42025e-17	3.2195e-15	yes	yes
SUCLG1	1116.58	1.16124	0.136353	8.51642	1.64559e-17	3.69975e-15	yes	yes
PRPF4	808.675	0.790346	0.0928175	8.51506	1.66505e-17	3.71305e-15	yes	yes
AKAP11	1076.91	-0.743635	0.0873582	-8.51249	1.70237e-17	3.76568e-15	yes	yes
EP300	1672.31	-1.61299	0.190334	-8.47451	2.36068e-17	5.18009e-15	yes	yes
COX7A2L	990.169	1.13606	0.134553	8.44323	3.08694e-17	6.71997e-15	yes	yes
LPIN3	401.566	-1.4427	0.171055	-8.43414	3.3364e-17	7.20583e-15	yes	yes
ETF1	2877.28	0.953644	0.113095	8.43226	3.39044e-17	7.26533e-15	yes	yes
SUGP2	1794.98	-0.945572	0.112291	-8.42074	3.74128e-17	7.83356e-15	yes	yes
PDHB	1501.95	0.863849	0.102566	8.42238	3.68919e-17	7.83356e-15	yes	yes
TNKS	970.72	-0.976949	0.116006	-8.42151	3.71651e-17	7.83356e-15	yes	yes
FBXO45	911.368	0.85827	0.101952	8.41835	3.81827e-17	7.93418e-15	yes	yes
SLC25A3	5971.88	0.840647	0.0999901	8.4073	4.19572e-17	8.52477e-15	yes	yes
LIMD1	1083.47	-1.70929	0.203292	-8.40805	4.16877e-17	8.52477e-15	yes	yes
CDKN2AIPNL	411.961	0.908272	0.108013	8.40889	4.13908e-17	8.52477e-15	yes	yes
EIF4A3	1530.71	1.02877	0.122399	8.40509	4.27546e-17	8.62291e-15	yes	yes
SLC25A45	302.297	-1.99019	0.236967	-8.39861	4.51779e-17	9.04514e-15	yes	yes
PTPN14	234.671	-1.77753	0.212028	-8.38347	5.13892e-17	1.02142e-14	yes	yes
SNX12	784.736	0.764062	0.0911768	8.38	5.29274e-17	1.04442e-14	yes	yes
CBX3	3687.28	1.14024	0.136152	8.37474	5.53477e-17	1.08438e-14	yes	yes
ABHD5	467.733	0.823396	0.0983531	8.37184	5.67263e-17	1.09574e-14	yes	yes
NUDCD2	615.699	1.29963	0.155228	8.37243	5.64419e-17	1.09574e-14	yes	yes
RAN	4615.15	1.38793	0.166062	8.35787	6.38587e-17	1.21638e-14	yes	yes
MAML2	21.8176	-4.11007	0.491746	-8.35813	6.37228e-17	1.21638e-14	yes	yes
HMG20A	233.788	-1.27047	0.152061	-8.35498	6.54411e-17	1.23792e-14	yes	yes
PRKAR2A-AS1	97.0906	-1.7788	0.21301	-8.35076	6.78235e-17	1.2742e-14	yes	yes
DCUN1D2	206.496	-1.30705	0.156817	-8.3349	7.7566e-17	1.44732e-14	yes	yes
SPRY1	181.443	-3.19689	0.384083	-8.32342	8.54624e-17	1.58388e-14	yes	yes
NEK7	830.576	0.874408	0.105167	8.31448	9.21577e-17	1.69651e-14	yes	yes
CDK5RAP2	1199.75	-1.02931	0.123955	-8.3039	1.00748e-16	1.84228e-14	yes	yes
TEP1	334.856	-1.83054	0.220679	-8.29503	1.08559e-16	1.97196e-14	yes	yes
KPNB1	7118.94	0.664189	0.0801425	8.28761	1.15549e-16	2.08513e-14	yes	yes
AKAP8L	678.313	-0.997258	0.120353	-8.28612	1.17001e-16	2.09754e-14	yes	yes
GLTP	679.172	0.809049	0.0976807	8.28259	1.20525e-16	2.14668e-14	yes	yes
UAP1L1	387.467	-1.2491	0.150937	-8.27563	1.27775e-16	2.26112e-14	yes	yes
COX5A	1609.57	1.06034	0.128296	8.26482	1.39907e-16	2.45993e-14	yes	yes
SHANK2	327.857	-1.08822	0.131738	-8.2605	1.45066e-16	2.5344e-14	yes	yes
MED13	1908.48	-1.13321	0.137243	-8.25697	1.49414e-16	2.59385e-14	yes	yes
HSPA4	4935.53	1.33755	0.162016	8.25564	1.51094e-16	2.60651e-14	yes	yes
SNED1	227.601	-2.61797	0.317467	-8.24641	1.63228e-16	2.78087e-14	yes	yes
ARHGEF37	564.127	-2.44879	0.296942	-8.2467	1.62834e-16	2.78087e-14	yes	yes
AC010894.3	243.486	9.51031	1.15446	8.23788	1.75283e-16	2.96779e-14	yes	yes
MAPKBP1	327.594	-1.21271	0.147402	-8.22721	1.91617e-16	3.22446e-14	yes	yes
GON4L	631.333	-0.751096	0.0913029	-8.22643	1.92879e-16	3.22589e-14	yes	yes
CTIF	217.528	-1.6016	0.194791	-8.22217	1.99851e-16	3.32226e-14	yes	yes
CCDC130	179.164	-0.846072	0.102914	-8.22117	2.01523e-16	3.32987e-14	yes	yes
TMEM259	1181.18	-0.660179	0.0804065	-8.21052	2.20239e-16	3.61732e-14	yes	yes
SLC22A23	758.188	-3.21909	0.393018	-8.19068	2.59765e-16	4.24113e-14	yes	yes
CYCS	4198.01	1.92237	0.235218	8.17274	3.01467e-16	4.89286e-14	yes	yes
ODC1	8737.75	1.41557	0.173256	8.17037	3.07443e-16	4.96051e-14	yes	yes
YPEL1	138.524	-3.00985	0.368753	-8.16224	3.28858e-16	5.24432e-14	yes	yes
CDK2AP1	1398.55	1.58554	0.194237	8.16291	3.27037e-16	5.24432e-14	yes	yes
ADORA2A	5.38661	-4.76125	0.584169	-8.15046	3.62528e-16	5.74786e-14	yes	yes
NXT2	268.761	1.81898	0.223236	8.14821	3.6936e-16	5.82251e-14	yes	yes
TTC26	390.105	0.888846	0.109127	8.14509	3.79007e-16	5.94044e-14	yes	yes
GEMIN5	673.43	0.792668	0.0974826	8.13137	4.24456e-16	6.615e-14	yes	yes
PRADC1	204.631	1.61051	0.198241	8.12398	4.51132e-16	6.99101e-14	yes	yes
BEX5	85.3024	4.4349	0.547333	8.10276	5.37274e-16	8.27915e-14	yes	yes
HKR1	428.288	-1.48266	0.183202	-8.09302	5.82014e-16	8.91847e-14	yes	yes
DDIT4L	127.805	-11.0749	1.37225	-8.07064	6.99306e-16	1.06563e-13	yes	yes
UPRT	271.689	0.850659	0.10542	8.0692	7.07584e-16	1.07228e-13	yes	yes
SOX13	266.52	-1.13352	0.140784	-8.05145	8.18216e-16	1.23312e-13	yes	yes
TNFAIP3	71.4042	-2.16853	0.269745	-8.0392	9.04263e-16	1.35536e-13	yes	yes
HOXA6	12.8553	-5.28653	0.657918	-8.03524	9.33972e-16	1.39228e-13	yes	yes
KNDC1	41.5011	3.12917	0.389806	8.02751	9.94678e-16	1.47476e-13	yes	yes
SLC25A29	540.783	-2.76839	0.345187	-8.01999	1.05754e-15	1.55953e-13	yes	yes
SNX6	824.023	1.01021	0.126031	8.01557	1.09625e-15	1.60796e-13	yes	yes
SLC35B1	831.367	0.856452	0.106995	8.0046	1.19853e-15	1.74864e-13	yes	yes
RPL23	8789.19	1.13347	0.141751	7.99618	1.28342e-15	1.85278e-13	yes	yes
PGAM1	2102	2.9406	0.367729	7.99664	1.2786e-15	1.85278e-13	yes	yes
IL27RA	54.9437	2.51034	0.313987	7.99506	1.29514e-15	1.85991e-13	yes	yes
PRRC2B	5326.66	-1.11472	0.139515	-7.98993	1.35018e-15	1.92886e-13	yes	yes
SUPT20H	469.171	-1.03813	0.130034	-7.9835	1.42243e-15	2.02155e-13	yes	yes
NDUFA10	1086.75	0.644519	0.0807453	7.98212	1.43842e-15	2.03373e-13	yes	yes
CARD14	206.73	-1.41275	0.177079	-7.97806	1.48655e-15	2.091e-13	yes	yes
ZC3H7B	1247.59	-0.942702	0.118213	-7.97462	1.52847e-15	2.139e-13	yes	yes
SLC25A33	863.264	2.07427	0.260154	7.97323	1.54584e-15	2.15233e-13	yes	yes
SIPA1L1	733.957	-0.898924	0.112777	-7.97077	1.57683e-15	2.18439e-13	yes	yes
LYSMD2	193.422	1.18538	0.148806	7.9659	1.64025e-15	2.26082e-13	yes	yes
NPDC1	1142.29	-1.58852	0.199467	-7.96383	1.66798e-15	2.28755e-13	yes	yes
TECPR1	352.296	-1.29631	0.162803	-7.96249	1.68614e-15	2.30096e-13	yes	yes
USP40	1011.36	-1.36977	0.1721	-7.95914	1.73234e-15	2.35229e-13	yes	yes
PLEKHG2	153.471	-2.01124	0.25282	-7.95521	1.78826e-15	2.40736e-13	yes	yes
TWF1	1741.86	2.13	0.267754	7.95506	1.79044e-15	2.40736e-13	yes	yes
SLC12A6	331.886	-0.579537	0.0728848	-7.95142	1.84389e-15	2.45515e-13	yes	yes
VSTM2A	50.9756	-7.63408	0.96003	-7.95192	1.83647e-15	2.45515e-13	yes	yes
VCX3B	65.6435	6.83584	0.860518	7.94387	1.95973e-15	2.59679e-13	yes	yes
TRPM8	1050.68	-5.10663	0.643145	-7.9401	2.02022e-15	2.66407e-13	yes	yes
DDX50	707.604	0.762478	0.0962255	7.92387	2.30227e-15	3.00674e-13	yes	yes
IMPDH2	5286.09	0.926003	0.116861	7.92397	2.30043e-15	3.00674e-13	yes	yes
ZBTB40	578.166	-1.07606	0.13581	-7.9233	2.31296e-15	3.00674e-13	yes	yes
BEST1	74.4874	-2.9189	0.3686	-7.91887	2.39671e-15	3.10092e-13	yes	yes
STOML2	1996.46	1.08511	0.137052	7.91752	2.42301e-15	3.12022e-13	yes	yes
ZNF862	340.772	-1.47066	0.185854	-7.91301	2.51246e-15	3.22029e-13	yes	yes
MCMBP	1398.75	0.951058	0.120357	7.90196	2.74556e-15	3.50269e-13	yes	yes
MAPK8IP3	535.549	-1.59039	0.201434	-7.89532	2.89578e-15	3.67724e-13	yes	yes
LLPH	366.411	2.14305	0.271579	7.89106	2.99641e-15	3.7875e-13	yes	yes
FP236383.1	2560.6	13.7942	1.74833	7.8899	3.02425e-15	3.80514e-13	yes	yes
MSX1	80.3085	1.39558	0.177059	7.88199	3.22205e-15	4.0355e-13	yes	yes
CHD7	521.987	-2.11712	0.26898	-7.87093	3.52018e-15	4.38886e-13	yes	yes
SKP1	2511.7	0.92885	0.1181	7.86498	3.69154e-15	4.58168e-13	yes	yes
SLC27A1	182.846	-2.32724	0.296548	-7.84777	4.23484e-15	5.20885e-13	yes	yes
CHUK	402.528	0.878618	0.111952	7.84819	4.22082e-15	5.20885e-13	yes	yes
TMEM86B	18.5886	-2.18869	0.279225	-7.83843	4.56205e-15	5.58628e-13	yes	yes
RGS2	15.3023	-8.0001	1.02106	-7.83509	4.68506e-15	5.7114e-13	yes	yes
ARHGEF11	811.473	-0.788683	0.100698	-7.83216	4.79564e-15	5.82034e-13	yes	yes
CLDN2	5.83788	-6.41368	0.81946	-7.82672	5.00746e-15	6.05065e-13	yes	yes
SYNE2	1433.23	-2.84345	0.363619	-7.81986	5.28805e-15	6.35389e-13	yes	yes
CBWD1	640.545	2.15046	0.275014	7.81947	5.30475e-15	6.35389e-13	yes	yes
ITPRIPL2	141.358	-5.41777	0.693017	-7.81766	5.38164e-15	6.41795e-13	yes	yes
UQCRFS1	1373.3	1.38503	0.177277	7.81281	5.59269e-15	6.64077e-13	yes	yes
PNKP	447.613	-1.36531	0.175254	-7.79047	6.67601e-15	7.89295e-13	yes	yes
PPP1R12C	258.66	-1.49117	0.19163	-7.78149	7.16765e-15	8.43784e-13	yes	yes
ABCA7	381.237	-1.29173	0.166099	-7.77689	7.43294e-15	8.71275e-13	yes	yes
ARF4	2647.58	0.8232	0.105865	7.77596	7.48794e-15	8.73986e-13	yes	yes
HSPG2	1088.64	-4.18348	0.538218	-7.77283	7.6753e-15	8.92058e-13	yes	yes
SDHB	954.246	1.01353	0.130404	7.77221	7.71284e-15	8.92639e-13	yes	yes
GPC2	83.2084	-2.01397	0.259266	-7.76797	7.97548e-15	9.19158e-13	yes	yes
ASH1L	1775.84	-1.24451	0.160256	-7.76576	8.11547e-15	9.31377e-13	yes	yes
CCT7	3456.17	1.17574	0.151628	7.75407	8.89966e-15	1.0129e-12	yes	yes
SEMA4A	519.8	-1.19386	0.153956	-7.75452	8.86777e-15	1.0129e-12	yes	yes
MAP3K12	247.488	-1.72605	0.222952	-7.74181	9.80118e-15	1.1109e-12	yes	yes
NR2C2	922.029	-2.26396	0.292906	-7.7293	1.08136e-14	1.2206e-12	yes	yes
ABCA2	2387.03	-1.68972	0.218695	-7.72636	1.10668e-14	1.24406e-12	yes	yes
DCST2	61.1236	-1.98412	0.256833	-7.72535	1.11542e-14	1.24877e-12	yes	yes
GLDC	254.127	2.97672	0.38546	7.72252	1.14048e-14	1.27164e-12	yes	yes
N4BP1	419.271	-0.77843	0.10083	-7.72026	1.16096e-14	1.28923e-12	yes	yes
MAMDC4	248.706	-3.45065	0.447195	-7.7162	1.19848e-14	1.32553e-12	yes	yes
SNX4	883.174	0.905062	0.117389	7.70993	1.25884e-14	1.38669e-12	yes	yes
MSH2	222.856	1.0881	0.141151	7.70876	1.27043e-14	1.39153e-12	yes	yes
NRBF2	249.817	1.5204	0.197251	7.70796	1.27845e-14	1.39153e-12	yes	yes
CYP4F8	57.6137	-4.77058	0.618882	-7.7084	1.27409e-14	1.39153e-12	yes	yes
RPP25	180.394	4.03258	0.523253	7.70675	1.29061e-14	1.39921e-12	yes	yes
ZBTB20	408.321	-4.54028	0.589608	-7.70051	1.35522e-14	1.46348e-12	yes	yes
CREM	171.708	1.05494	0.137054	7.69725	1.39024e-14	1.4954e-12	yes	yes
DNAAF2	390.165	0.948949	0.123309	7.69569	1.40733e-14	1.50788e-12	yes	yes
HTRA2	254.963	0.893755	0.116184	7.69261	1.44164e-14	1.53863e-12	yes	yes
CCT8	3765.38	0.937327	0.121874	7.69094	1.46056e-14	1.55278e-12	yes	yes
DGCR6L	503.233	1.63105	0.212115	7.68947	1.47746e-14	1.56468e-12	yes	yes
NUMA1	4578.4	-1.65518	0.215285	-7.68833	1.4907e-14	1.57263e-12	yes	yes
TNN	185.584	9.34069	1.21555	7.68432	1.53814e-14	1.61646e-12	yes	yes
DNAJA1	4276.17	1.45657	0.18963	7.68113	1.57696e-14	1.65093e-12	yes	yes
MIAT	30.4279	-8.08818	1.05354	-7.67717	1.62647e-14	1.6963e-12	yes	yes
MRPL23	350.681	2.85609	0.372395	7.66952	1.7264e-14	1.79369e-12	yes	yes
SLBP	1054.94	1.07288	0.140015	7.66261	1.82195e-14	1.88582e-12	yes	yes
ERVMER34-1	73.692	-10.4927	1.36979	-7.6601	1.85792e-14	1.91582e-12	yes	yes
SFI1	272.787	-1.23376	0.161094	-7.65862	1.87938e-14	1.93069e-12	yes	yes
ARHGAP22	46.8453	2.54403	0.332713	7.64632	2.06815e-14	2.11668e-12	yes	yes
TXNL4A	1066.19	1.01098	0.132338	7.63938	2.18277e-14	2.2257e-12	yes	yes
SDC1	1549.92	1.5725	0.205883	7.63787	2.20852e-14	2.24361e-12	yes	yes
PRR26	73.3081	-8.2482	1.08008	-7.63666	2.22924e-14	2.25631e-12	yes	yes
MYO10	755.622	-2.08036	0.272504	-7.63422	2.27193e-14	2.29106e-12	yes	yes
POLE4	376.029	1.13741	0.149051	7.63097	2.32988e-14	2.34089e-12	yes	yes
NSA2	1275.92	1.39352	0.182688	7.62791	2.38596e-14	2.38849e-12	yes	yes
ZNF500	173.148	-1.38693	0.181876	-7.62569	2.42733e-14	2.42106e-12	yes	yes
TTBK2	258.181	-1.33262	0.174771	-7.62499	2.44059e-14	2.42547e-12	yes	yes
RPA3	532.524	1.62729	0.213441	7.62409	2.45764e-14	2.43359e-12	yes	yes
RNF2	297.778	0.667543	0.0878756	7.59646	3.04347e-14	3.00286e-12	yes	yes
SNRPD2	1526.62	0.896216	0.118015	7.59406	3.10041e-14	3.04807e-12	yes	yes
RRAS2	361.532	0.845016	0.111454	7.58174	3.40963e-14	3.3401e-12	yes	yes
NUP88	1421.42	0.867909	0.114503	7.57977	3.4617e-14	3.37904e-12	yes	yes
AKAP13	1022.9	-2.11339	0.279462	-7.56235	3.95854e-14	3.85031e-12	yes	yes
MPLKIP	462.398	0.845119	0.111773	7.56103	3.99894e-14	3.87586e-12	yes	yes
KMT2E	1218.23	-1.46438	0.193835	-7.55481	4.19481e-14	4.05139e-12	yes	yes
TMPRSS5	11.3744	-3.68919	0.48859	-7.55069	4.32951e-14	4.16681e-12	yes	yes
RECQL5	444.797	-0.663535	0.087885	-7.55004	4.35124e-14	4.17308e-12	yes	yes
UBR5	3467.43	-0.933427	0.12368	-7.54709	4.45107e-14	4.25273e-12	yes	yes
FZD4	414.352	-3.57681	0.473959	-7.54667	4.4653e-14	4.25273e-12	yes	yes
PHIP	1324.76	-1.33667	0.177139	-7.54587	4.49287e-14	4.26419e-12	yes	yes
CPSF3	1039.9	1.03285	0.13695	7.54179	4.63562e-14	4.3845e-12	yes	yes
MTX1P1	105.019	8.06064	1.0691	7.53963	4.71311e-14	4.44247e-12	yes	yes
PPP1R2	805.909	1.06098	0.140932	7.52833	5.13938e-14	4.82767e-12	yes	yes
DENR	1589.01	1.21203	0.161135	7.52186	5.40008e-14	5.05525e-12	yes	yes
CAAP1	478.495	0.842736	0.112132	7.51558	5.66571e-14	5.28588e-12	yes	yes
IGHE	97.1745	9.07455	1.2085	7.50895	5.96024e-14	5.54181e-12	yes	yes
PSTK	286.639	2.86699	0.381882	7.50752	6.02592e-14	5.58395e-12	yes	yes
MCTS1	659.952	0.645781	0.0860711	7.50288	6.24314e-14	5.76576e-12	yes	yes
MADD	827.667	-0.688997	0.0919433	-7.49371	6.69528e-14	6.16258e-12	yes	yes
ARID5B	1195.53	-1.39817	0.186884	-7.48147	7.34958e-14	6.74219e-12	yes	yes
SRCAP	832.043	-3.58624	0.479432	-7.48018	7.42187e-14	6.78581e-12	yes	yes
ALDH1A1	118.234	-7.09706	0.94889	-7.47933	7.4704e-14	6.80749e-12	yes	yes
HSD17B7	235.835	1.5228	0.203939	7.46696	8.20714e-14	7.45409e-12	yes	yes
GTF2H2	687.601	1.62403	0.217509	7.46649	8.23591e-14	7.45554e-12	yes	yes
NOL10	680.343	0.801146	0.107315	7.46539	8.3055e-14	7.4938e-12	yes	yes
LAMA3	2341.03	-2.82563	0.37857	-7.46397	8.39544e-14	7.55011e-12	yes	yes
SCGN	179.217	-9.05931	1.21408	-7.46186	8.53095e-14	7.64691e-12	yes	yes
MPHOSPH10	540.727	1.06822	0.143338	7.45245	9.16231e-14	8.18609e-12	yes	yes
TP53RK	451.424	0.806785	0.108311	7.4488	9.41911e-14	8.38821e-12	yes	yes
PSMA7	2622.36	1.1165	0.149981	7.44426	9.74902e-14	8.65391e-12	yes	yes
COA6	328.911	1.42136	0.191002	7.4416	9.94751e-14	8.80162e-12	yes	yes
ABCB7	506.65	0.476247	0.0640603	7.43436	1.05078e-13	9.26749e-12	yes	yes
DNHD1	163.802	-2.56576	0.345672	-7.42254	1.14894e-13	1.01007e-11	yes	yes
GSKIP	368.337	1.07184	0.144556	7.41466	1.21933e-13	1.06175e-11	yes	yes
NOL6	1876.31	1.04672	0.141154	7.41545	1.21214e-13	1.06175e-11	yes	yes
SAGE1	79.0019	3.90061	0.526047	7.41496	1.21665e-13	1.06175e-11	yes	yes
MAML3	566.732	-2.71329	0.366314	-7.40701	1.29174e-13	1.12124e-11	yes	yes
SMG6	554.142	-0.939559	0.127135	-7.39023	1.4657e-13	1.26823e-11	yes	yes
ATF7	406.011	-2.72275	0.368532	-7.38808	1.48959e-13	1.28484e-11	yes	yes
ARHGAP33	185.854	-2.6497	0.358731	-7.38633	1.50941e-13	1.29785e-11	yes	yes
OBSCN	672.366	-2.53174	0.343406	-7.37243	1.67543e-13	1.43611e-11	yes	yes
LAS1L	1076.58	0.933753	0.12674	7.36748	1.73887e-13	1.48584e-11	yes	yes
LINC00963	627.188	-1.20984	0.16432	-7.36274	1.80178e-13	1.53481e-11	yes	yes
UTRN	3699.16	-2.82866	0.384372	-7.35918	1.85048e-13	1.57142e-11	yes	yes
RNF213	3038.37	-2.41147	0.327924	-7.35375	1.92722e-13	1.63154e-11	yes	yes
ZC3H15	1227.09	0.876952	0.119432	7.34268	2.09363e-13	1.76696e-11	yes	yes
PSMD6	1471.36	1.03969	0.14167	7.33887	2.15402e-13	1.81235e-11	yes	yes
POLN	29.3111	-3.15802	0.430597	-7.33404	2.23312e-13	1.87316e-11	yes	yes
RPA2	772.438	1.09493	0.149326	7.33248	2.25934e-13	1.88938e-11	yes	yes
TRPM4	617.791	-1.08304	0.147796	-7.32796	2.33679e-13	1.9482e-11	yes	yes
TPPP	182.496	-1.49813	0.204658	-7.32014	2.47713e-13	2.05895e-11	yes	yes
ARFRP1	369.576	-0.987394	0.134906	-7.31913	2.49587e-13	2.06826e-11	yes	yes
FRY-AS1	8.47512	-6.62406	0.906084	-7.31064	2.65867e-13	2.19653e-11	yes	yes
DOCK6	408.358	-1.29025	0.17656	-7.30771	2.71742e-13	2.23832e-11	yes	yes
TTPA	33.9235	2.65289	0.363133	7.30558	2.76081e-13	2.26726e-11	yes	yes
CXorf40A	192.575	1.13785	0.155877	7.29966	2.88503e-13	2.36219e-11	yes	yes
MAEL	371.978	9.02393	1.23713	7.29426	3.0031e-13	2.44498e-11	yes	yes
ADAMTSL4	29.0976	-2.41279	0.330782	-7.29422	3.00396e-13	2.44498e-11	yes	yes
CHSY3	15.2321	3.75106	0.514592	7.28939	3.11361e-13	2.52673e-11	yes	yes
HSP90AA1	29975.7	1.60611	0.220434	7.28611	3.19028e-13	2.58131e-11	yes	yes
NHP2	1444.4	1.32882	0.182458	7.28287	3.26783e-13	2.63598e-11	yes	yes
HOOK3	678.341	-1.57451	0.216204	-7.28249	3.27708e-13	2.63598e-11	yes	yes
TAGLN	103.695	-2.77204	0.380991	-7.27587	3.44203e-13	2.76057e-11	yes	yes
TKTL1	518.689	8.04415	1.10649	7.26999	3.59522e-13	2.86667e-11	yes	yes
CBX5	3120.1	-1.70304	0.234256	-7.27001	3.59458e-13	2.86667e-11	yes	yes
EPS8L2	730.173	-1.81541	0.250079	-7.25935	3.8895e-13	3.09232e-11	yes	yes
DCTN3	631.786	1.06129	0.146214	7.25842	3.91627e-13	3.10461e-11	yes	yes
UBR4	2762.71	-1.60189	0.220886	-7.25211	4.10343e-13	3.24361e-11	yes	yes
GOLGA2	905.784	-0.727872	0.100374	-7.2516	4.1187e-13	3.24631e-11	yes	yes
XRCC6	7547.38	1.53263	0.211393	7.25015	4.16298e-13	3.27181e-11	yes	yes
RARS	2025.11	1.17244	0.16175	7.24845	4.21564e-13	3.30374e-11	yes	yes
PRR14L	1255.23	-1.04277	0.143941	-7.24439	4.34404e-13	3.39466e-11	yes	yes
TPCN1	691.324	-1.15678	0.159749	-7.24125	4.44564e-13	3.46419e-11	yes	yes
ARHGAP28	452.719	-3.09735	0.428189	-7.2336	4.70351e-13	3.65474e-11	yes	yes
DOC2GP	10.483	-4.04825	0.559893	-7.2304	4.81563e-13	3.72079e-11	yes	yes
RPS10-NUDT3	71.6995	8.63599	1.19434	7.23075	4.80325e-13	3.72079e-11	yes	yes
IMMT	1643.55	0.591314	0.081807	7.22816	4.89583e-13	3.77212e-11	yes	yes
EPHA5	17.8422	-5.53606	0.766955	-7.21824	5.26641e-13	4.04628e-11	yes	yes
SLC6A16	33.3301	-3.13517	0.434823	-7.21023	5.58572e-13	4.26771e-11	yes	yes
SLITRK3	157.565	-6.74688	0.935713	-7.21041	5.57828e-13	4.26771e-11	yes	yes
C3orf35	41.3484	-4.08629	0.566912	-7.20798	5.67868e-13	4.32668e-11	yes	yes
RPL26L1	466.962	2.27695	0.316015	7.20518	5.79663e-13	4.39215e-11	yes	yes
PTRHD1	239.073	1.26369	0.175381	7.20541	5.7871e-13	4.39215e-11	yes	yes
KDM2A	1674.99	-1.31357	0.18248	-7.19841	6.09198e-13	4.60322e-11	yes	yes
DST	425.506	-1.15338	0.160295	-7.19534	6.23031e-13	4.69481e-11	yes	yes
SUCLG2	1137.75	0.928391	0.129056	7.19372	6.30515e-13	4.73819e-11	yes	yes
PPAT	993.685	0.879703	0.122407	7.18672	6.63687e-13	4.97384e-11	yes	yes
NT5C3B	731.9	0.82169	0.114435	7.1804	6.95058e-13	5.1839e-11	yes	yes
DPY30	594.343	1.04199	0.145117	7.18032	6.95496e-13	5.1839e-11	yes	yes
FLRT2	31.4328	-7.70719	1.07377	-7.17771	7.08903e-13	5.26952e-11	yes	yes
ZNF611	179.523	-1.22117	0.170144	-7.17728	7.1111e-13	5.27163e-11	yes	yes
TMEM183A	917.36	1.7082	0.23808	7.17488	7.23686e-13	5.3504e-11	yes	yes
MPDZ	641.016	-1.64035	0.228749	-7.17094	7.44834e-13	5.49195e-11	yes	yes
VAPA	1598.14	0.469882	0.0655702	7.1661	7.71662e-13	5.67451e-11	yes	yes
VPS13B	1164.73	-2.1338	0.298067	-7.15881	8.13774e-13	5.96819e-11	yes	yes
PGP	638.528	1.68126	0.235077	7.15192	8.55699e-13	6.25893e-11	yes	yes
ZMIZ2	747.19	-1.69264	0.236722	-7.15031	8.6583e-13	6.31618e-11	yes	yes
FAT1	2255.01	-1.87511	0.262317	-7.14824	8.78955e-13	6.39492e-11	yes	yes
PCED1A	334.681	-1.41569	0.198219	-7.14202	9.19688e-13	6.67358e-11	yes	yes
PSMD12	1579.4	1.38016	0.193254	7.14166	9.22131e-13	6.67365e-11	yes	yes
PPM1G	2397.67	1.28336	0.179896	7.1339	9.75675e-13	7.04258e-11	yes	yes
HSPA8	30999.5	1.42432	0.199825	7.12785	1.0195e-12	7.3396e-11	yes	yes
SOCS2	199.705	-3.12246	0.438109	-7.12712	1.0249e-12	7.35915e-11	yes	yes
SOX4	1789.71	-1.68382	0.236393	-7.12298	1.05616e-12	7.56381e-11	yes	yes
UBE3B	635.98	-0.880132	0.123592	-7.12125	1.06954e-12	7.63968e-11	yes	yes
R3HDM2	552.575	-2.42193	0.340246	-7.11819	1.0935e-12	7.79056e-11	yes	yes
RORA	75.1008	-2.92981	0.411869	-7.11344	1.13182e-12	8.04268e-11	yes	yes
PNPLA7	351.211	-2.80852	0.394946	-7.11113	1.15095e-12	8.15746e-11	yes	yes
TMEM191A	99.1485	2.57112	0.361806	7.10635	1.19151e-12	8.42316e-11	yes	yes
KIAA1217	817.226	-1.42872	0.201085	-7.10506	1.20269e-12	8.48034e-11	yes	yes
DYNC1H1	8197.25	-1.30443	0.183756	-7.09871	1.25928e-12	8.85658e-11	yes	yes
C9orf106	26.7979	-2.96369	0.418127	-7.08801	1.3605e-12	9.54402e-11	yes	yes
SEC23IP	1663.59	0.940664	0.132866	7.07981	1.44351e-12	1.01005e-10	yes	yes
PAN2	777.004	-1.47384	0.208208	-7.07867	1.45539e-12	1.01578e-10	yes	yes
CDC37L1	401.437	1.0541	0.148928	7.07793	1.46324e-12	1.01866e-10	yes	yes
ENDOG	269.775	1.62873	0.230259	7.07346	1.51114e-12	1.04934e-10	yes	yes
FBXO33	336.357	0.891632	0.126077	7.07215	1.52552e-12	1.05666e-10	yes	yes
RANBP1	1540.2	1.54315	0.218261	7.07023	1.54679e-12	1.06869e-10	yes	yes
PMF1-BGLAP	10.7308	4.73528	0.669859	7.06908	1.55968e-12	1.07489e-10	yes	yes
ZNF70	149.596	-1.05497	0.149254	-7.06832	1.56819e-12	1.07804e-10	yes	yes
RAB1A	1503.53	1.12588	0.159333	7.06621	1.59217e-12	1.09179e-10	yes	yes
SUN2	1249.05	-1.44686	0.204927	-7.0604	1.66027e-12	1.13565e-10	yes	yes
COMMD10	378.203	0.582006	0.0824602	7.05803	1.68877e-12	1.15227e-10	yes	yes
CHD9	736.741	-2.19294	0.310772	-7.05643	1.7083e-12	1.1627e-10	yes	yes
KPNA4	1614.24	0.7944	0.112619	7.05389	1.73985e-12	1.18125e-10	yes	yes
FAM174B	624.586	-2.23071	0.316256	-7.0535	1.74476e-12	1.18165e-10	yes	yes
OTUD3	255.078	-1.37012	0.194283	-7.0522	1.76105e-12	1.18975e-10	yes	yes
TRIM66	363.937	-2.24664	0.318733	-7.04865	1.80665e-12	1.21756e-10	yes	yes
PSMB7	1416.75	1.2123	0.172054	7.04601	1.84118e-12	1.23779e-10	yes	yes
LRP5L	176.852	-2.37926	0.337706	-7.04534	1.85006e-12	1.24072e-10	yes	yes
TOMM22	1369.25	1.17	0.166076	7.04499	1.85474e-12	1.24082e-10	yes	yes
TMED2	5104.6	0.736744	0.104709	7.03614	1.97643e-12	1.31901e-10	yes	yes
UCN2	5.17165	-4.54839	0.647151	-7.02832	2.09035e-12	1.39166e-10	yes	yes
MUS81	355.222	-1.40259	0.19971	-7.02316	2.16913e-12	1.44061e-10	yes	yes
LRRTM2	59.1082	-7.02141	1.00061	-7.0171	2.26529e-12	1.49722e-10	yes	yes
CR381653.1	99.3894	7.70956	1.09867	7.01717	2.26405e-12	1.49722e-10	yes	yes
IFT140	289.91	-1.36385	0.194445	-7.01406	2.31498e-12	1.52638e-10	yes	yes
CPSF1	889.819	-0.752511	0.107327	-7.0114	2.35953e-12	1.55203e-10	yes	yes
CCNL1	856.364	-1.58755	0.226497	-7.00911	2.39835e-12	1.57379e-10	yes	yes
RPP40	326.183	1.74391	0.248919	7.00596	2.45302e-12	1.60582e-10	yes	yes
PEX6	276.725	-1.68306	0.240248	-7.00552	2.46079e-12	1.60707e-10	yes	yes
RAP2C-AS1	17.5808	-2.36583	0.337768	-7.00429	2.48238e-12	1.61732e-10	yes	yes
YWHAQ	4601.85	1.31828	0.188247	7.00291	2.50696e-12	1.62947e-10	yes	yes
PDLIM5	1333.86	-1.4629	0.208991	-6.99984	2.56256e-12	1.66166e-10	yes	yes
CETN2	583.177	1.32138	0.1888	6.99882	2.58135e-12	1.6699e-10	yes	yes
SP6	356.166	2.84158	0.406305	6.99372	2.67689e-12	1.72763e-10	yes	yes
EIF3B	5196.11	0.925369	0.132351	6.99177	2.7143e-12	1.74617e-10	yes	yes
ARPC5L	763.807	0.937853	0.134141	6.99157	2.71834e-12	1.74617e-10	yes	yes
TENM2	174.703	-4.26226	0.609828	-6.98929	2.76287e-12	1.76239e-10	yes	yes
CNBP	4642.15	0.503317	0.072009	6.98963	2.75613e-12	1.76239e-10	yes	yes
SLITRK6	63.9328	-4.62154	0.661208	-6.98954	2.75785e-12	1.76239e-10	yes	yes
SNX27	895.128	-1.34465	0.192508	-6.98489	2.85078e-12	1.81425e-10	yes	yes
NACA	8494.72	0.657176	0.0941021	6.98364	2.87622e-12	1.8262e-10	yes	yes
TMEM45B	207.771	-3.57207	0.511967	-6.97716	3.01197e-12	1.90798e-10	yes	yes
CUL1	1178.32	0.401532	0.0575623	6.9756	3.04571e-12	1.9249e-10	yes	yes
PSMD14	1239.47	0.98508	0.141245	6.97425	3.07501e-12	1.93895e-10	yes	yes
NTN4	91.4382	-5.66869	0.813223	-6.97065	3.15473e-12	1.98466e-10	yes	yes
NUDT11	142.775	2.41973	0.347188	6.96951	3.18043e-12	1.99625e-10	yes	yes
TAF1B	152.571	0.767297	0.110143	6.96637	3.25225e-12	2.03667e-10	yes	yes
ZSWIM8	664.315	-1.6768	0.240949	-6.95913	3.42387e-12	2.13926e-10	yes	yes
TPRKB	236.463	1.34532	0.193365	6.95739	3.46625e-12	2.1594e-10	yes	yes
SP2	167.006	-1.94318	0.279306	-6.95717	3.47185e-12	2.1594e-10	yes	yes
KIF13B	396.053	-2.91842	0.420011	-6.94843	3.6938e-12	2.29224e-10	yes	yes
TEX13C	131.916	8.84784	1.2738	6.946	3.75778e-12	2.32668e-10	yes	yes
LYST	229.792	-1.17299	0.168901	-6.94485	3.7887e-12	2.34055e-10	yes	yes
TBCCD1	320.768	0.748584	0.107831	6.94218	3.86093e-12	2.37981e-10	yes	yes
LINC01004	109.081	-3.18079	0.458244	-6.94125	3.88655e-12	2.39023e-10	yes	yes
TNPO2	2231.49	-0.831072	0.119853	-6.93406	4.08919e-12	2.50923e-10	yes	yes
PLAA	989.39	0.768541	0.111025	6.92221	4.44644e-12	2.72235e-10	yes	yes
ERI3	933.485	0.634245	0.0916352	6.92141	4.4717e-12	2.73172e-10	yes	yes
HTATSF1	1197.36	0.849249	0.122801	6.91567	4.65664e-12	2.83838e-10	yes	yes
LRIG2	374.194	-1.28956	0.186484	-6.91513	4.67434e-12	2.84285e-10	yes	yes
SMG1	1752.36	-1.44744	0.209491	-6.90932	4.86991e-12	2.95524e-10	yes	yes
SPPL2B	385.178	-1.82792	0.264684	-6.90605	4.98334e-12	3.01739e-10	yes	yes
STARD9	133.137	-2.68429	0.388737	-6.90516	5.01463e-12	3.02966e-10	yes	yes
IARS2	2961.95	0.727144	0.105333	6.90326	5.08217e-12	3.06192e-10	yes	yes
FAM177A1	862.739	0.990143	0.143436	6.90303	5.09037e-12	3.06192e-10	yes	yes
VRK2	237.738	0.899477	0.130309	6.90267	5.1034e-12	3.06305e-10	yes	yes
ZSCAN23	88.7768	-2.29477	0.332467	-6.90224	5.11877e-12	3.06556e-10	yes	yes
IRAK1	3033.72	0.73237	0.106145	6.89968	5.21198e-12	3.11458e-10	yes	yes
FMNL3	99.9623	-1.84884	0.268041	-6.89761	5.28834e-12	3.15334e-10	yes	yes
SEMA3C	1275.28	-3.50601	0.508321	-6.89724	5.30238e-12	3.15486e-10	yes	yes
ANAPC11	868.083	1.20975	0.175519	6.89238	5.48648e-12	3.25733e-10	yes	yes
TMEM70	493.404	1.2166	0.176531	6.8917	5.51295e-12	3.26598e-10	yes	yes
LINC01203	124.695	9.43425	1.37024	6.88511	5.77426e-12	3.41341e-10	yes	yes
TRRAP	2083.86	-1.46407	0.212802	-6.87997	5.98656e-12	3.5313e-10	yes	yes
MAF	627.012	-4.94304	0.718723	-6.87754	6.08968e-12	3.58442e-10	yes	yes
FAM117A	171.858	-1.41636	0.20601	-6.8752	6.19049e-12	3.63595e-10	yes	yes
ETV1	480.494	-7.93277	1.1563	-6.86049	6.86228e-12	4.01334e-10	yes	yes
NOL11	1147.75	1.24897	0.182049	6.86064	6.8553e-12	4.01334e-10	yes	yes
TNK2	971.751	-1.43356	0.208968	-6.86015	6.87862e-12	4.01433e-10	yes	yes
FP671120.1	394.812	11.0969	1.62158	6.84327	7.74045e-12	4.5077e-10	yes	yes
SF3A3	1677.96	1.18975	0.174001	6.83764	8.05096e-12	4.6786e-10	yes	yes
PCSK1N	138.526	3.3097	0.484489	6.83132	8.41385e-12	4.87914e-10	yes	yes
CIT	757.49	-1.6999	0.248872	-6.83041	8.46733e-12	4.8998e-10	yes	yes
HMBOX1	626.765	-2.25637	0.330367	-6.8299	8.49754e-12	4.90693e-10	yes	yes
TNIP2	347.025	1.04197	0.152587	6.82869	8.56957e-12	4.93812e-10	yes	yes
EFTUD2	2047.15	0.804933	0.118002	6.82134	9.01978e-12	5.18666e-10	yes	yes
EXOC5	1638.18	0.645745	0.0946859	6.81987	9.11251e-12	5.22902e-10	yes	yes
MYLK-AS1	36.2324	-1.32706	0.194669	-6.81699	9.29669e-12	5.32357e-10	yes	yes
TNPO1	2786.83	0.639255	0.0937968	6.81532	9.40512e-12	5.36327e-10	yes	yes
CTAG2	394.055	5.93058	0.870147	6.81561	9.38648e-12	5.36327e-10	yes	yes
ARL1	2451.69	1.04784	0.153818	6.81221	9.61127e-12	5.46945e-10	yes	yes
PKD1	1332.57	-1.68532	0.247615	-6.80623	1.00189e-11	5.68964e-10	yes	yes
EIF2B3	381.825	0.933502	0.13722	6.80293	1.0251e-11	5.8094e-10	yes	yes
DMPK	103.513	-2.20997	0.324895	-6.80212	1.0309e-11	5.8182e-10	yes	yes
ZNF341	71.47	-0.909729	0.133741	-6.80218	1.03046e-11	5.8182e-10	yes	yes
MYO15A	11.8402	-3.82777	0.562956	-6.79941	1.0505e-11	5.91667e-10	yes	yes
CEP350	1050.79	-1.16857	0.172045	-6.79222	1.10421e-11	6.19372e-10	yes	yes
RPL23AP82	88.7917	1.83611	0.270317	6.79243	1.10261e-11	6.19372e-10	yes	yes
SDF2L1	749.181	2.25839	0.332625	6.78959	1.12454e-11	6.28316e-10	yes	yes
PRKCQ-AS1	5.59338	4.92608	0.725537	6.78956	1.12473e-11	6.28316e-10	yes	yes
BRWD3	281.792	-2.07065	0.305043	-6.78806	1.13651e-11	6.33605e-10	yes	yes
NUDC	2023.89	1.69175	0.249288	6.78633	1.15025e-11	6.38771e-10	yes	yes
PDPR	358.783	-2.40931	0.355041	-6.78601	1.15276e-11	6.38771e-10	yes	yes
TUBB2A	112.743	2.27942	0.335886	6.78629	1.15054e-11	6.38771e-10	yes	yes
MSTO1	213.59	1.28391	0.18921	6.78564	1.1557e-11	6.39104e-10	yes	yes
GCOM1	63.2186	-4.79658	0.707008	-6.78433	1.16626e-11	6.43647e-10	yes	yes
DBR1	414.855	0.876084	0.129172	6.78231	1.18267e-11	6.51394e-10	yes	yes
IL1R1	786.7	-2.61865	0.386494	-6.77541	1.24057e-11	6.81915e-10	yes	yes
SOCS2-AS1	22.187	-3.965	0.585321	-6.77407	1.25206e-11	6.86856e-10	yes	yes
ATXN2L	1026.2	-1.71865	0.253724	-6.77369	1.25535e-11	6.87285e-10	yes	yes
TMEM79	218.106	-1.28234	0.18935	-6.77231	1.2674e-11	6.91125e-10	yes	yes
COMMD8	279.515	1.68576	0.248914	6.77245	1.26624e-11	6.91125e-10	yes	yes
TAS2R3	16.8	-7.06334	1.04344	-6.76931	1.294e-11	7.04229e-10	yes	yes
CCDC177	20.3055	3.8814	0.573797	6.76441	1.33856e-11	7.27038e-10	yes	yes
FN1	5412.1	-3.38094	0.50006	-6.76107	1.36981e-11	7.42538e-10	yes	yes
SPRED3	28.096	-2.13961	0.316497	-6.76029	1.37717e-11	7.45058e-10	yes	yes
PDCD5	837.287	0.835998	0.12367	6.7599	1.38086e-11	7.4558e-10	yes	yes
FAM27B	17.0285	6.11016	0.90398	6.75917	1.38782e-11	7.47869e-10	yes	yes
CDV3	2548.49	0.732842	0.108427	6.75887	1.39068e-11	7.47942e-10	yes	yes
SLC22A13	4.6032	-4.03017	0.596541	-6.7559	1.41954e-11	7.61966e-10	yes	yes
HYDIN2	16.1261	6.25494	0.926341	6.75231	1.45509e-11	7.79527e-10	yes	yes
CACYBP	1649.19	1.71283	0.2537	6.75138	1.4645e-11	7.83036e-10	yes	yes
SLC24A1	193.402	-0.882543	0.130731	-6.7508	1.47028e-11	7.84597e-10	yes	yes
FCF1	719.074	1.23491	0.183019	6.74743	1.50488e-11	8.00068e-10	yes	yes
ADARB1	528.74	-1.21125	0.179514	-6.74741	1.5051e-11	8.00068e-10	yes	yes
PDAP1	1594.29	1.29991	0.192871	6.73978	1.58621e-11	8.41553e-10	yes	yes
HSF4	168.418	-3.06031	0.454086	-6.73949	1.58945e-11	8.41642e-10	yes	yes
RNF123	603.737	-0.837669	0.124318	-6.73814	1.60427e-11	8.47851e-10	yes	yes
EFNB2	808.661	-3.59099	0.533348	-6.73293	1.6628e-11	8.77094e-10	yes	yes
PACS2	692.397	-0.729837	0.108425	-6.73127	1.68187e-11	8.85453e-10	yes	yes
DR1	1227.41	0.776124	0.115394	6.72584	1.74581e-11	9.17355e-10	yes	yes
IPMK	202.134	0.963916	0.143352	6.72414	1.76636e-11	9.26377e-10	yes	yes
MAN1A1	261.879	-4.85611	0.722926	-6.71729	1.8513e-11	9.69069e-10	yes	yes
ACACB	261.242	-0.516327	0.0769069	-6.71367	1.89793e-11	9.91587e-10	yes	yes
ADCY6	919.154	-1.86847	0.278745	-6.70315	2.03978e-11	1.06367e-09	yes	yes
PKIA	42.965	-4.27093	0.637261	-6.70201	2.05577e-11	1.06998e-09	yes	yes
POLDIP2	2749.64	1.00352	0.149748	6.70139	2.06441e-11	1.07244e-09	yes	yes
DLAT	1788.96	1.24206	0.185411	6.69897	2.09897e-11	1.08833e-09	yes	yes
NDRG1	8306.5	-3.83408	0.572385	-6.69843	2.10669e-11	1.08901e-09	yes	yes
SOD1	2617.48	0.836946	0.124949	6.69832	2.10823e-11	1.08901e-09	yes	yes
SMU1	1559.35	0.846756	0.126522	6.69256	2.19303e-11	1.13069e-09	yes	yes
AC006978.2	35.6941	7.40575	1.10663	6.69215	2.19916e-11	1.13172e-09	yes	yes
METTL6	347.369	0.774293	0.11573	6.69053	2.2236e-11	1.14216e-09	yes	yes
SEPHS1	955.642	0.709797	0.106127	6.68816	2.25993e-11	1.15865e-09	yes	yes
HOXA4	4.67043	-6.71552	1.00422	-6.68729	2.27346e-11	1.16341e-09	yes	yes
SF3B1	4581.68	0.29794	0.0445612	6.68609	2.29213e-11	1.17078e-09	yes	yes
EFHC1	198.42	-1.38706	0.207505	-6.68446	2.31783e-11	1.18171e-09	yes	yes
COQ3	254.808	1.10226	0.164927	6.68332	2.33588e-11	1.1887e-09	yes	yes
MYO15B	247.139	-1.98643	0.297295	-6.68167	2.3624e-11	1.19997e-09	yes	yes
MAST3	348.974	-1.26245	0.189027	-6.67866	2.41135e-11	1.2221e-09	yes	yes
RPTOR	651.202	-1.27041	0.190226	-6.67845	2.41489e-11	1.2221e-09	yes	yes
ZNF236	393.322	-1.31552	0.197015	-6.67723	2.43496e-11	1.22999e-09	yes	yes
PES1	1919.97	1.42813	0.213921	6.67596	2.45618e-11	1.23843e-09	yes	yes
C1QBP	4163.85	1.45187	0.217489	6.67559	2.46244e-11	1.23931e-09	yes	yes
MMADHC	1524.63	1.13624	0.170292	6.6723	2.51832e-11	1.26511e-09	yes	yes
COLQ	29.4172	-2.55202	0.382863	-6.66563	2.63531e-11	1.32146e-09	yes	yes
ZRANB1	504.63	-0.996397	0.149547	-6.66279	2.68671e-11	1.34478e-09	yes	yes
PTOV1	1021.05	-1.3636	0.204738	-6.66021	2.73432e-11	1.36363e-09	yes	yes
PIK3C2B	496.689	-0.730908	0.109742	-6.66021	2.73428e-11	1.36363e-09	yes	yes
YKT6	1422.59	0.953217	0.143263	6.65361	2.85989e-11	1.42109e-09	yes	yes
CLK3	803.955	-0.721978	0.108505	-6.65387	2.85491e-11	1.42109e-09	yes	yes
SLC25A5	5356.96	1.45598	0.21887	6.65225	2.88643e-11	1.43168e-09	yes	yes
SLC25A42	164.574	-1.21673	0.18292	-6.6517	2.89735e-11	1.4345e-09	yes	yes
RAPH1	497.705	-1.59326	0.23955	-6.65106	2.90987e-11	1.43811e-09	yes	yes
STRADB	326.684	0.9481	0.142557	6.65066	2.91787e-11	1.43947e-09	yes	yes
CAPRIN2	403.116	-1.09034	0.164007	-6.6481	2.96909e-11	1.46211e-09	yes	yes
ZNF175	149.412	-0.7564	0.113789	-6.6474	2.98324e-11	1.46644e-09	yes	yes
LRRC75B	84.2443	-10.898	1.6402	-6.64433	3.04591e-11	1.49457e-09	yes	yes
CLTA	1601.96	1.16903	0.175964	6.64359	3.0614e-11	1.49948e-09	yes	yes
CHMP5	923.658	0.893318	0.134491	6.6422	3.09045e-11	1.51101e-09	yes	yes
UMPS	1010.6	0.808434	0.121718	6.64184	3.09793e-11	1.51198e-09	yes	yes
POU2F1	791.274	-1.14475	0.172394	-6.64032	3.13004e-11	1.52223e-09	yes	yes
TP73-AS1	460.473	-0.904648	0.13623	-6.64058	3.12453e-11	1.52223e-09	yes	yes
YME1L1	1707.22	0.419518	0.0631963	6.63833	3.17253e-11	1.54017e-09	yes	yes
DDX23	1550.11	0.621635	0.0937119	6.63347	3.27875e-11	1.58892e-09	yes	yes
ZC3H12A	368.382	-2.15453	0.324845	-6.6325	3.30039e-11	1.59658e-09	yes	yes
ILF2	3860.92	0.886123	0.133682	6.62858	3.38922e-11	1.63667e-09	yes	yes
CSNK1E	1142.5	-1.6815	0.25373	-6.62712	3.42298e-11	1.65007e-09	yes	yes
RNF4	1024.31	0.690613	0.104216	6.62671	3.43247e-11	1.65174e-09	yes	yes
RNF215	250.618	-1.17157	0.176826	-6.62555	3.45954e-11	1.66185e-09	yes	yes
AKIRIN1	1407.75	1.01902	0.153824	6.62459	3.48206e-11	1.66975e-09	yes	yes
AGO3	439.735	-1.08535	0.163899	-6.62203	3.543e-11	1.696e-09	yes	yes
FRYL	1267.22	-1.49748	0.226281	-6.61778	3.64623e-11	1.74238e-09	yes	yes
HIPK2	4456	-1.84412	0.278806	-6.61435	3.7318e-11	1.78017e-09	yes	yes
CCDC144B	124.817	-2.18267	0.33024	-6.60934	3.86046e-11	1.83834e-09	yes	yes
YY1	1455.7	0.674475	0.102065	6.60826	3.8886e-11	1.84853e-09	yes	yes
EIF2B1	950.113	0.596647	0.0902949	6.60777	3.90162e-11	1.85152e-09	yes	yes
FAM136A	738.733	1.10474	0.167333	6.60205	4.05511e-11	1.92103e-09	yes	yes
SBF1P1	7.69634	-5.42872	0.822499	-6.60028	4.10373e-11	1.94071e-09	yes	yes
SPACA6P-AS	5.33666	-2.97152	0.450626	-6.59421	4.27539e-11	2.01841e-09	yes	yes
TRAF3IP2	199.589	-2.39001	0.362689	-6.58969	4.40744e-11	2.07718e-09	yes	yes
HMGB3	808.16	1.10599	0.167848	6.58927	4.41993e-11	2.07949e-09	yes	yes
VDAC3	1642.58	1.03576	0.15721	6.58836	4.44706e-11	2.08867e-09	yes	yes
LRRC37A16P	91.715	8.9911	1.36493	6.58721	4.48167e-11	2.10133e-09	yes	yes
ACTR5	253.94	0.948007	0.143929	6.58664	4.49904e-11	2.10587e-09	yes	yes
BCAP31	2797.4	0.892123	0.135456	6.58609	4.51565e-11	2.11004e-09	yes	yes
PYROXD2	119.92	-1.47227	0.223569	-6.5853	4.53967e-11	2.1145e-09	yes	yes
SLC25A46	662.64	0.907956	0.137877	6.58527	4.5406e-11	2.1145e-09	yes	yes
STRAP	2298.04	1.17952	0.179212	6.5817	4.65089e-11	2.16219e-09	yes	yes
ZC3H6	275.725	-2.52014	0.382967	-6.58056	4.68665e-11	2.17513e-09	yes	yes
AAK1	1029.82	-1.10106	0.167328	-6.58027	4.69605e-11	2.17581e-09	yes	yes
ST6GALNAC4	357.256	2.66998	0.405921	6.57759	4.78141e-11	2.21162e-09	yes	yes
PLEKHM2	341.806	-1.5665	0.238225	-6.57571	4.8423e-11	2.23602e-09	yes	yes
LRBA	3546.44	-1.44344	0.219602	-6.57298	4.93181e-11	2.27352e-09	yes	yes
USP3	763.307	-1.82593	0.277823	-6.57225	4.95597e-11	2.28083e-09	yes	yes
PGPEP1	437.754	-1.18641	0.180546	-6.5712	4.99118e-11	2.29318e-09	yes	yes
LRP2BP	75.3649	-3.99105	0.607473	-6.56993	5.03399e-11	2.30899e-09	yes	yes
EIF2S1	2557.77	1.00341	0.152757	6.56868	5.07627e-11	2.32062e-09	yes	yes
SLC23A1	44.6953	-2.90397	0.442079	-6.5689	5.06883e-11	2.32062e-09	yes	yes
CCDC34	371.541	1.1051	0.168335	6.56489	5.20711e-11	2.37647e-09	yes	yes
CRELD2	935.951	1.20058	0.18289	6.5645	5.22086e-11	2.37878e-09	yes	yes
YTHDF2	1640.18	0.736498	0.112319	6.55719	5.48309e-11	2.49412e-09	yes	yes
NRBP1	1261.65	1.06723	0.16281	6.55506	5.5619e-11	2.52578e-09	yes	yes
ELAC2	1793.17	1.04434	0.15938	6.55253	5.6572e-11	2.56218e-09	yes	yes
ETNPPL	16.1465	2.08746	0.318578	6.55243	5.66072e-11	2.56218e-09	yes	yes
ABI3BP	12.2288	-3.55145	0.542214	-6.5499	5.75749e-11	2.60169e-09	yes	yes
TM4SF1	286.177	-4.06479	0.620884	-6.54678	5.87904e-11	2.65224e-09	yes	yes
NCOA6	805.154	-1.63458	0.249764	-6.54451	5.96901e-11	2.68841e-09	yes	yes
PRPSAP2	582.523	0.640414	0.0978935	6.54195	6.07225e-11	2.73042e-09	yes	yes
TTLL12	3043.4	0.954699	0.146125	6.53345	6.42707e-11	2.88524e-09	yes	yes
BRAF	748.945	-1.10853	0.169698	-6.53237	6.47372e-11	2.90143e-09	yes	yes
FARP1	516.523	-2.60913	0.399732	-6.52719	6.70149e-11	2.99862e-09	yes	yes
C9orf78	746.813	0.580154	0.0889013	6.52582	6.76318e-11	3.01638e-09	yes	yes
PDE12	988.616	0.782756	0.119947	6.52583	6.76272e-11	3.01638e-09	yes	yes
C1D	175.982	2.43714	0.373736	6.52101	6.9836e-11	3.10963e-09	yes	yes
IPO9	2052.28	-0.441158	0.0676899	-6.51734	7.15654e-11	3.18147e-09	yes	yes
ZNF701	138.228	-1.66345	0.255271	-6.51641	7.20093e-11	3.19602e-09	yes	yes
ZNF827	288.929	-2.0545	0.315352	-6.51495	7.27159e-11	3.22217e-09	yes	yes
NISCH	1629.59	-1.20967	0.185728	-6.51316	7.35842e-11	3.25539e-09	yes	yes
UVSSA	575.109	-1.58761	0.243802	-6.5119	7.4205e-11	3.27757e-09	yes	yes
C18orf65	26.8634	7.21996	1.10941	6.50792	7.61989e-11	3.36022e-09	yes	yes
ABCD4	256.041	-1.10247	0.169425	-6.50716	7.65866e-11	3.3719e-09	yes	yes
AL109659.1	77.4688	8.52455	1.31062	6.50419	7.81138e-11	3.43363e-09	yes	yes
AVIL	55.4161	-2.54964	0.392023	-6.50381	7.83109e-11	3.43366e-09	yes	yes
GPX1	2080.43	1.55161	0.238573	6.50371	7.83649e-11	3.43366e-09	yes	yes
NDUFB11	1046.56	0.959237	0.147533	6.50184	7.93423e-11	3.47094e-09	yes	yes
SBF2	705.401	-1.40107	0.215522	-6.50082	7.98812e-11	3.48895e-09	yes	yes
LSM3	905.856	1.68183	0.25878	6.49905	8.0829e-11	3.52474e-09	yes	yes
PCBP2-OT1	29.2672	-6.16648	0.949232	-6.49628	8.23307e-11	3.58452e-09	yes	yes
FN3KRP	503.984	0.696059	0.107164	6.49526	8.2892e-11	3.60324e-09	yes	yes
NIF3L1	430.086	0.677428	0.104311	6.49431	8.34131e-11	3.62016e-09	yes	yes
COL4A4	32.6785	-3.24454	0.499758	-6.49222	8.45783e-11	3.66492e-09	yes	yes
PLXNA3	396.859	-1.65945	0.256154	-6.47832	9.27513e-11	4.01274e-09	yes	yes
SDR16C5	24.5188	6.63581	1.025	6.47395	9.54751e-11	4.12407e-09	yes	yes
KLF5	149.624	2.61388	0.404019	6.46971	9.81924e-11	4.23478e-09	yes	yes
ERH	1804.83	1.04659	0.161832	6.46713	9.98788e-11	4.29401e-09	yes	yes
SAE1	1083.24	0.744119	0.115058	6.46735	9.97384e-11	4.29401e-09	yes	yes
SLC34A3	65.8955	-2.96487	0.458617	-6.46481	1.01426e-10	4.35371e-09	yes	yes
DTX4	134.298	2.25789	0.349314	6.46379	1.02113e-10	4.37632e-09	yes	yes
THOC3	354.754	2.05638	0.318228	6.46196	1.03353e-10	4.42257e-09	yes	yes
SETBP1	492.208	-2.28333	0.353606	-6.45727	1.0661e-10	4.55486e-09	yes	yes
NAV1	382.523	-2.39582	0.371301	-6.4525	1.10017e-10	4.69308e-09	yes	yes
SLC3A1	9.10376	-6.35156	0.984439	-6.45196	1.10411e-10	4.70258e-09	yes	yes
MZT1	273.881	1.20659	0.187037	6.45109	1.11049e-10	4.72243e-09	yes	yes
PHF5A	372.672	0.866702	0.134435	6.44701	1.14081e-10	4.84385e-09	yes	yes
YBX1	7401.21	1.9915	0.309035	6.44425	1.16176e-10	4.92517e-09	yes	yes
UBE2S	1020.31	2.77732	0.430998	6.44393	1.16421e-10	4.92794e-09	yes	yes
VWA1	1225.88	1.40975	0.218845	6.44176	1.18098e-10	4.99124e-09	yes	yes
CFHR4	87.9407	8.48378	1.31708	6.44137	1.184e-10	4.99628e-09	yes	yes
AIFM1	1318.82	0.866814	0.134613	6.4393	1.20028e-10	5.05724e-09	yes	yes
PRR5	264.132	-3.09072	0.480056	-6.43824	1.20867e-10	5.08477e-09	yes	yes
DAZL	180.148	11.0173	1.71249	6.43351	1.24694e-10	5.22972e-09	yes	yes
FTX	269.47	-3.30277	0.513363	-6.43361	1.24609e-10	5.22972e-09	yes	yes
PNMA5	446.672	9.5674	1.48731	6.43269	1.25368e-10	5.24993e-09	yes	yes
PSMD1	2111.32	0.836618	0.130064	6.43235	1.25646e-10	5.25359e-09	yes	yes
CT45A10	98.3602	6.50415	1.01134	6.43125	1.26562e-10	5.28383e-09	yes	yes
MCAT	599.473	1.58472	0.246489	6.42917	1.28299e-10	5.34821e-09	yes	yes
SPR	545.878	1.65567	0.257565	6.42816	1.29158e-10	5.37585e-09	yes	yes
ACTR2	2548.24	1.16195	0.180783	6.4273	1.29888e-10	5.39802e-09	yes	yes
ANP32A	2146.33	0.912842	0.142038	6.42675	1.30365e-10	5.40405e-09	yes	yes
HMX1	51.8965	4.9813	0.775097	6.42667	1.30427e-10	5.40405e-09	yes	yes
EVC	312.163	-2.32394	0.361649	-6.42595	1.31052e-10	5.42176e-09	yes	yes
HEMK1	467.793	-1.22016	0.189954	-6.42342	1.3325e-10	5.50439e-09	yes	yes
POLD2	2656.63	0.656422	0.102248	6.41987	1.36387e-10	5.61704e-09	yes	yes
ACAD10	490.818	-0.803454	0.125147	-6.42006	1.36217e-10	5.61704e-09	yes	yes
PPP1R12B	446.518	-1.49273	0.232563	-6.41862	1.37517e-10	5.65512e-09	yes	yes
FSTL5	34.0892	7.33826	1.14427	6.41305	1.42632e-10	5.85667e-09	yes	yes
SH3BP2	881.125	-1.26182	0.196798	-6.41175	1.43862e-10	5.88078e-09	yes	yes
BTBD10	413.846	0.465408	0.0725843	6.41197	1.43656e-10	5.88078e-09	yes	yes
BPTF	2044.01	-1.22676	0.191327	-6.41185	1.43769e-10	5.88078e-09	yes	yes
SSPO	400.905	-3.41068	0.532024	-6.41078	1.44781e-10	5.90952e-09	yes	yes
SLC4A9	14.7333	-2.63812	0.411557	-6.41009	1.4543e-10	5.92719e-09	yes	yes
NSDHL	466.81	1.15752	0.180663	6.40705	1.48367e-10	6.03791e-09	yes	yes
CT45A1	53.3458	7.31391	1.14159	6.40678	1.48625e-10	6.03945e-09	yes	yes
PARD3	195.489	-2.18083	0.340435	-6.40601	1.49381e-10	6.06121e-09	yes	yes
PAQR6	87.9527	-2.71886	0.424489	-6.40501	1.50364e-10	6.09209e-09	yes	yes
HOXC8	9.69314	-6.27968	0.981375	-6.39886	1.56543e-10	6.32439e-09	yes	yes
CLTCL1	152.547	-0.930531	0.145422	-6.39884	1.56559e-10	6.32439e-09	yes	yes
CCZ1B	222.571	1.39923	0.2187	6.39794	1.57488e-10	6.35256e-09	yes	yes
LRP5	1038.39	-0.999945	0.1563	-6.39761	1.57832e-10	6.3571e-09	yes	yes
CCT2	4991.87	0.97689	0.152813	6.3927	1.62986e-10	6.55503e-09	yes	yes
ANKRD36	77.8909	-1.94254	0.303891	-6.39222	1.63496e-10	6.56592e-09	yes	yes
LINC00957	38.0772	-2.28479	0.357697	-6.3875	1.68624e-10	6.76197e-09	yes	yes
WISP1	63.9022	-6.83617	1.07118	-6.38188	1.74924e-10	7.00437e-09	yes	yes
STEAP1B	85.1601	5.161	0.808885	6.38038	1.76645e-10	7.06296e-09	yes	yes
YBX2	146.16	3.79012	0.594238	6.37812	1.79277e-10	7.15776e-09	yes	yes
FGL2	5.97136	-6.59822	1.03474	-6.37668	1.80969e-10	7.21481e-09	yes	yes
ITGB1BP1	576.529	1.03488	0.162312	6.37588	1.81911e-10	7.24185e-09	yes	yes
HMGA1	1973.15	1.9865	0.311732	6.37245	1.86034e-10	7.39527e-09	yes	yes
HEATR1	1621.17	0.637843	0.100105	6.37176	1.86869e-10	7.41769e-09	yes	yes
PRKAR2B	471.33	1.37128	0.215269	6.37008	1.88927e-10	7.47788e-09	yes	yes
CLDN1	162.423	-6.92936	1.0878	-6.37008	1.8893e-10	7.47788e-09	yes	yes
SNRPD1	828.309	1.02767	0.161345	6.36937	1.89809e-10	7.50184e-09	yes	yes
UQCRH	2419.08	1.44173	0.226411	6.36777	1.9179e-10	7.56924e-09	yes	yes
VDAC1	3475.52	0.888378	0.139547	6.36616	1.93813e-10	7.63807e-09	yes	yes
USP18	129.059	1.19999	0.188523	6.36521	1.95022e-10	7.67469e-09	yes	yes
LOX	114.593	-4.41855	0.694476	-6.36242	1.98595e-10	7.79703e-09	yes	yes
INPPL1	1222.68	-1.31035	0.205954	-6.36234	1.98699e-10	7.79703e-09	yes	yes
DNMT3A	596.025	-1.41487	0.222423	-6.36114	2.00256e-10	7.84689e-09	yes	yes
GNAQ	230.314	-3.24441	0.510239	-6.3586	2.036e-10	7.96654e-09	yes	yes
MRPL37	2392.71	1.11509	0.175416	6.35685	2.05933e-10	8.04636e-09	yes	yes
DAPK1	433.995	-4.16976	0.65616	-6.35479	2.08711e-10	8.14328e-09	yes	yes
USP49	156.45	-1.17265	0.184555	-6.35395	2.0985e-10	8.1761e-09	yes	yes
KLKP1	78.5181	-3.13685	0.493747	-6.35316	2.10942e-10	8.20697e-09	yes	yes
NEB	97.794	-3.33268	0.524599	-6.35282	2.114e-10	8.21314e-09	yes	yes
PLXDC1	23.702	-3.86799	0.608952	-6.35188	2.12696e-10	8.25182e-09	yes	yes
PARK7	3495.24	0.931442	0.146736	6.34776	2.18479e-10	8.46422e-09	yes	yes
CCDC137	762.847	1.01987	0.160687	6.34695	2.1962e-10	8.4964e-09	yes	yes
FAM135A	278.788	-1.38312	0.21812	-6.34109	2.28142e-10	8.81366e-09	yes	yes
CHCHD3	590.9	0.987451	0.15573	6.34079	2.28589e-10	8.81853e-09	yes	yes
MYO9B	746.954	-0.977193	0.15412	-6.34049	2.29042e-10	8.8236e-09	yes	yes
TEAD1	781.895	-1.78286	0.281207	-6.34003	2.29723e-10	8.83739e-09	yes	yes
MEPCE	1274.01	1.10617	0.174598	6.33552	2.36546e-10	9.08714e-09	yes	yes
SLC2A9	23.7324	3.36531	0.531377	6.33319	2.40136e-10	9.21215e-09	yes	yes
ZNF483	170.289	-2.47007	0.390157	-6.33096	2.43646e-10	9.33375e-09	yes	yes
RAB2A	1309.52	0.7849	0.124001	6.3298	2.45485e-10	9.37799e-09	yes	yes
B3GALT2	32.1823	-6.66813	1.05345	-6.32983	2.45435e-10	9.37799e-09	yes	yes
MYOM2	10.9914	2.1718	0.343273	6.32674	2.50387e-10	9.54365e-09	yes	yes
MEGF6	223.555	-3.22454	0.509674	-6.32666	2.50517e-10	9.54365e-09	yes	yes
NIPA2	1170.04	0.967358	0.152912	6.32623	2.51223e-10	9.55727e-09	yes	yes
TP53BP1	909.522	-1.13776	0.17988	-6.32511	2.53057e-10	9.60404e-09	yes	yes
ZFPL1	234.389	-0.96465	0.152513	-6.32505	2.53153e-10	9.60404e-09	yes	yes
TAOK1	2239.43	-0.620238	0.0980746	-6.32414	2.54644e-10	9.64729e-09	yes	yes
GDE1	1383.54	0.91739	0.145085	6.32313	2.56313e-10	9.6971e-09	yes	yes
BTF3	3951.74	0.759266	0.12029	6.31196	2.75521e-10	1.04095e-08	yes	yes
SLC38A11	59.3128	-9.1732	1.45418	-6.30817	2.82349e-10	1.06528e-08	yes	yes
NES	1328.14	5.46049	0.865725	6.30742	2.83729e-10	1.06901e-08	yes	yes
PLIN1	7.0536	-2.82405	0.447753	-6.30716	2.84211e-10	1.06936e-08	yes	yes
FGFR3	117.331	-1.7543	0.278159	-6.30683	2.84805e-10	1.07012e-08	yes	yes
CAND1	3391.5	0.594716	0.0943264	6.30487	2.88436e-10	1.08228e-08	yes	yes
MACF1	2502.18	-1.20425	0.191026	-6.30411	2.89851e-10	1.08611e-08	yes	yes
EIF3I	4304.08	0.985872	0.156459	6.30116	2.95426e-10	1.10549e-08	yes	yes
CLASP1	924.595	-0.87091	0.138228	-6.30054	2.9661e-10	1.10841e-08	yes	yes
PREB	1047.05	1.24785	0.198114	6.29865	3.00248e-10	1.11895e-08	yes	yes
CCDC84	218.488	-1.7994	0.285672	-6.29884	2.99878e-10	1.11895e-08	yes	yes
ZKSCAN8	433.075	-1.45903	0.231671	-6.29786	3.01774e-10	1.12312e-08	yes	yes
TRDN	17.5652	-3.81668	0.60614	-6.2967	3.04044e-10	1.13003e-08	yes	yes
SUGT1	340.698	0.652231	0.103651	6.29257	3.12257e-10	1.15898e-08	yes	yes
SCRN2	193.215	-1.33159	0.211916	-6.28357	3.3088e-10	1.22479e-08	yes	yes
TPM3	3931.28	1.50185	0.239008	6.28369	3.30626e-10	1.22479e-08	yes	yes
ZSCAN20	140.143	-1.07023	0.17036	-6.28218	3.33851e-10	1.23246e-08	yes	yes
CPAMD8	166.291	-4.39139	0.699015	-6.28225	3.33704e-10	1.23246e-08	yes	yes
GYG1	974.478	1.31651	0.209629	6.2802	3.38146e-10	1.24664e-08	yes	yes
INO80D	396.026	-2.39613	0.381575	-6.27959	3.39472e-10	1.24985e-08	yes	yes
GTPBP4	1945.98	0.984239	0.156745	6.27924	3.40231e-10	1.25097e-08	yes	yes
PCSK4	52.0677	-1.77193	0.282302	-6.27673	3.45778e-10	1.26966e-08	yes	yes
CALM3	2243.24	-0.641629	0.102244	-6.27546	3.48603e-10	1.27832e-08	yes	yes
AL138760.1	35.7457	6.51477	1.03849	6.2733	3.53482e-10	1.29448e-08	yes	yes
DOCK5	706.094	-1.67527	0.267198	-6.26978	3.61553e-10	1.31875e-08	yes	yes
PPIP5K1	326.406	-1.09431	0.174527	-6.27015	3.60706e-10	1.31875e-08	yes	yes
PHF2	710.764	-0.702877	0.112102	-6.26996	3.6115e-10	1.31875e-08	yes	yes
AC139530.2	66.9178	8.53637	1.3618	6.26846	3.64634e-10	1.32823e-08	yes	yes
GRHPR	1545.55	0.784998	0.125252	6.26733	3.67297e-10	1.33615e-08	yes	yes
RERE	520.687	-1.05453	0.168334	-6.26451	3.73993e-10	1.35871e-08	yes	yes
RAB11FIP1	982.509	-1.12269	0.17923	-6.26397	3.75297e-10	1.36164e-08	yes	yes
CHD6	1982.6	-1.59574	0.254766	-6.26356	3.76278e-10	1.3634e-08	yes	yes
FAM71F2	13.6094	-3.00218	0.479634	-6.25931	3.86673e-10	1.39922e-08	yes	yes
GARNL3	144.212	-1.98239	0.316763	-6.25828	3.8924e-10	1.40665e-08	yes	yes
NEK11	112.088	1.25795	0.201034	6.25741	3.91431e-10	1.41266e-08	yes	yes
SEMA4C	227.13	-1.20902	0.19322	-6.25721	3.91932e-10	1.41266e-08	yes	yes
FYTTD1	1675.79	0.733452	0.117229	6.25658	3.93516e-10	1.4165e-08	yes	yes
TRAK1	910.104	-0.909901	0.145452	-6.25569	3.95752e-10	1.42269e-08	yes	yes
JRK	470.243	-0.833596	0.133315	-6.25281	4.03138e-10	1.44734e-08	yes	yes
XRRA1	209.813	-1.64197	0.262734	-6.24954	4.11655e-10	1.47598e-08	yes	yes
CLCN7	445.036	-0.736706	0.11789	-6.2491	4.12836e-10	1.47636e-08	yes	yes
RORB	13.4319	-6.21254	0.99412	-6.24928	4.12342e-10	1.47636e-08	yes	yes
FBXL20	354.146	-1.28889	0.206294	-6.24785	4.16131e-10	1.48621e-08	yes	yes
MANF	1895.11	1.19953	0.191998	6.24764	4.16698e-10	1.4863e-08	yes	yes
PIEZO1	2600.49	-1.43488	0.22971	-6.2465	4.19751e-10	1.49524e-08	yes	yes
CAPS2	60.757	-2.69542	0.431812	-6.24212	4.31676e-10	1.53573e-08	yes	yes
ZNF710	264.688	-1.38424	0.221787	-6.24131	4.3391e-10	1.54167e-08	yes	yes
HERC1	1393.67	-1.54744	0.247966	-6.24053	4.36098e-10	1.54544e-08	yes	yes
BEX1	206.964	3.29152	0.527429	6.24068	4.35684e-10	1.54544e-08	yes	yes
ATF7IP	877.699	-1.048	0.167963	-6.23944	4.39149e-10	1.55425e-08	yes	yes
ETFA	2413.7	0.910688	0.145991	6.23797	4.43288e-10	1.56687e-08	yes	yes
AL021920.2	50.3336	7.67871	1.23115	6.237	4.46033e-10	1.57455e-08	yes	yes
ISOC1	507.451	1.06965	0.171535	6.23571	4.49729e-10	1.58352e-08	yes	yes
VTN	9.65824	-5.25298	0.842386	-6.23583	4.49375e-10	1.58352e-08	yes	yes
VAMP1	71.9155	-2.28635	0.366723	-6.23454	4.53118e-10	1.59235e-08	yes	yes
PBRM1	1787.92	-1.12703	0.180775	-6.23444	4.53397e-10	1.59235e-08	yes	yes
SUPV3L1	752.505	0.829191	0.133007	6.23421	4.54071e-10	1.59267e-08	yes	yes
POLR3B	511.833	0.674223	0.108174	6.23278	4.58218e-10	1.60517e-08	yes	yes
ANKRD10	292.77	-1.50394	0.241333	-6.23179	4.6115e-10	1.61338e-08	yes	yes
COL12A1	29.2205	-3.5619	0.57162	-6.23124	4.62744e-10	1.61689e-08	yes	yes
TRMT10C	894.789	1.18174	0.189666	6.23068	4.64426e-10	1.62071e-08	yes	yes
ZNF599	81.2719	-0.713993	0.114603	-6.23012	4.66077e-10	1.6244e-08	yes	yes
SNX3	1141.91	1.13588	0.182329	6.22983	4.66954e-10	1.62539e-08	yes	yes
MSS51	32.0492	-3.61377	0.580169	-6.22882	4.69947e-10	1.63374e-08	yes	yes
MEGF8	554.679	-3.04427	0.488831	-6.22766	4.73449e-10	1.64383e-08	yes	yes
GNA12	630.101	-1.78139	0.286071	-6.2271	4.75137e-10	1.6476e-08	yes	yes
NDUFAB1	1356.04	1.34476	0.215965	6.22677	4.76142e-10	1.649e-08	yes	yes
NAA50	3203.38	0.943288	0.151557	6.224	4.84641e-10	1.67632e-08	yes	yes
FAM193B	422.099	-1.61135	0.258965	-6.22227	4.90009e-10	1.69275e-08	yes	yes
AL691420.1	16.1897	6.48949	1.04482	6.21113	5.26058e-10	1.815e-08	yes	yes
MAT2B	690.991	1.05696	0.170257	6.20801	5.36595e-10	1.84902e-08	yes	yes
MED31	145.253	1.3908	0.224039	6.20781	5.37266e-10	1.84902e-08	yes	yes
FRAT2	553.353	1.61502	0.260189	6.20709	5.39742e-10	1.85521e-08	yes	yes
ZNF385B	569.612	-2.37619	0.382855	-6.20649	5.41817e-10	1.86001e-08	yes	yes
SMIM12	489.082	0.917624	0.147873	6.20548	5.45314e-10	1.86968e-08	yes	yes
PLD6	24.2002	-6.40327	1.03196	-6.20497	5.47089e-10	1.87342e-08	yes	yes
MRPL43	409.985	0.864122	0.139271	6.20461	5.48311e-10	1.87527e-08	yes	yes
ZNF609	1333.38	-1.14221	0.184126	-6.20341	5.52525e-10	1.88732e-08	yes	yes
UBQLN1	2647.38	0.435905	0.0702848	6.20198	5.57555e-10	1.90214e-08	yes	yes
RPS6KA2	719.671	-1.53806	0.248044	-6.20074	5.61969e-10	1.91481e-08	yes	yes
PPID	566.595	0.931342	0.150211	6.20022	5.63858e-10	1.91887e-08	yes	yes
KLF12	16.9978	-5.59055	0.901699	-6.20002	5.64568e-10	1.9189e-08	yes	yes
CTNNBL1	479.477	0.834287	0.134596	6.19846	5.70179e-10	1.93318e-08	yes	yes
VPS39	937.532	-0.820671	0.132398	-6.1985	5.70031e-10	1.93318e-08	yes	yes
THOC2	2171.08	-0.834062	0.134582	-6.19744	5.73876e-10	1.94331e-08	yes	yes
DGKD	655.061	-1.26223	0.203723	-6.19582	5.79829e-10	1.96105e-08	yes	yes
MUC6	45.7873	-6.29865	1.01664	-6.19554	5.80865e-10	1.96214e-08	yes	yes
TAS2R5	15.0393	-4.76964	0.769962	-6.19464	5.84189e-10	1.97094e-08	yes	yes
KIAA0355	384.829	-1.91886	0.309801	-6.19384	5.87156e-10	1.97851e-08	yes	yes
NAA30	542.211	0.911104	0.147105	6.19356	5.88185e-10	1.97955e-08	yes	yes
ZNF462	870.445	-1.81309	0.292808	-6.19207	5.93809e-10	1.99603e-08	yes	yes
STX1A	66.7729	-2.03895	0.329473	-6.18852	6.07325e-10	2.03896e-08	yes	yes
PHF3	769.229	-1.27146	0.205509	-6.18687	6.13687e-10	2.0578e-08	yes	yes
PHF21A	430.149	-1.30501	0.210972	-6.1857	6.18279e-10	2.07067e-08	yes	yes
SLC37A2	34.4881	-1.34541	0.217549	-6.18437	6.2349e-10	2.08557e-08	yes	yes
IL18BP	81.245	-2.23135	0.360818	-6.18416	6.24348e-10	2.0859e-08	yes	yes
NOTCH2	1543.26	-1.00999	0.163357	-6.18269	6.30196e-10	2.10288e-08	yes	yes
HECTD4	1735.61	-1.78091	0.288099	-6.18159	6.34599e-10	2.11499e-08	yes	yes
PRRT2	127.923	-6.56487	1.06226	-6.1801	6.40604e-10	2.13242e-08	yes	yes
TVP23C	115.141	-3.88879	0.629273	-6.17981	6.41796e-10	2.1338e-08	yes	yes
FBXO42	420.432	-0.60443	0.0978149	-6.17932	6.43763e-10	2.13775e-08	yes	yes
BLZF1	528.945	0.945709	0.153053	6.17897	6.45207e-10	2.13995e-08	yes	yes
EN1	18.6829	6.46572	1.04727	6.17389	6.6631e-10	2.20727e-08	yes	yes
TSR3	528.922	1.60899	0.260706	6.17165	6.75823e-10	2.23609e-08	yes	yes
CLINT1	1288.08	0.612252	0.0992073	6.17144	6.76712e-10	2.23633e-08	yes	yes
CORO6	8.38682	-6.29366	1.02017	-6.16925	6.86152e-10	2.2648e-08	yes	yes
LINC00472	29.6862	-3.26312	0.529004	-6.16843	6.89732e-10	2.27388e-08	yes	yes
YEATS2	1247.04	-1.16864	0.189504	-6.16684	6.96701e-10	2.2941e-08	yes	yes
EPN2	898.348	-0.777998	0.126228	-6.16343	7.11856e-10	2.34119e-08	yes	yes
SNX11	285.994	0.823649	0.133644	6.16301	7.13734e-10	2.34455e-08	yes	yes
FARSB	1627.19	1.02611	0.166508	6.1625	7.16046e-10	2.34933e-08	yes	yes
LIMD2	24.9691	-4.8721	0.790921	-6.16003	7.27298e-10	2.3834e-08	yes	yes
METTL5	541.925	0.727681	0.11817	6.15791	7.37116e-10	2.41269e-08	yes	yes
ZNF106	1648.31	-0.712778	0.115863	-6.1519	7.65611e-10	2.50297e-08	yes	yes
CEP170B	1200.15	-0.725223	0.11789	-6.15167	7.66697e-10	2.50354e-08	yes	yes
LPP	2494.83	-1.91513	0.311354	-6.15096	7.70138e-10	2.51179e-08	yes	yes
RFTN1	92.3846	-4.18239	0.680027	-6.15033	7.7321e-10	2.51727e-08	yes	yes
SRP72	2443.78	0.880984	0.143248	6.15005	7.74572e-10	2.51727e-08	yes	yes
GABRQ	8.51618	-6.57953	1.06981	-6.15016	7.7404e-10	2.51727e-08	yes	yes
CCDC59	603.516	1.00118	0.162823	6.14889	7.80265e-10	2.53277e-08	yes	yes
HIST1H4I	67.3994	3.96422	0.645184	6.14432	8.0308e-10	2.60375e-08	yes	yes
PLXNB1	925.342	-1.75189	0.285319	-6.14011	8.24666e-10	2.67057e-08	yes	yes
NBPF12	128.266	-1.16612	0.189927	-6.13984	8.26038e-10	2.67186e-08	yes	yes
RWDD1	433.168	1.08286	0.17639	6.13902	8.30333e-10	2.68259e-08	yes	yes
VPS13D	1764.02	-1.5378	0.250506	-6.13876	8.31686e-10	2.6838e-08	yes	yes
HPRT1	669.273	1.06528	0.173568	6.13754	8.38065e-10	2.70121e-08	yes	yes
RAB39A	33.5621	-4.91589	0.80108	-6.13658	8.43191e-10	2.71454e-08	yes	yes
BCAM	640.323	-3.84599	0.626774	-6.13616	8.45384e-10	2.71841e-08	yes	yes
PSMA5	1878.49	1.12776	0.183833	6.13467	8.53343e-10	2.73758e-08	yes	yes
DICER1-AS1	49.8804	-1.56771	0.255548	-6.1347	8.53224e-10	2.73758e-08	yes	yes
DAD1	1370.04	1.07054	0.174514	6.1344	8.548e-10	2.73906e-08	yes	yes
PTOV1-AS1	79.4078	-1.35964	0.221706	-6.1326	8.64528e-10	2.76699e-08	yes	yes
HOXB5	3.62003	-6.14831	1.00261	-6.13233	8.66026e-10	2.76856e-08	yes	yes
METRN	712.771	1.70711	0.278506	6.12951	8.81474e-10	2.81139e-08	yes	yes
COL4A3	45.1364	-4.96385	0.809816	-6.1296	8.80981e-10	2.81139e-08	yes	yes
RPS15A	3727.23	1.53895	0.251122	6.12831	8.88164e-10	2.82944e-08	yes	yes
CNTNAP1	21.6574	-3.42892	0.559549	-6.12801	8.89831e-10	2.83146e-08	yes	yes
SH2B3	262.86	-2.01717	0.329226	-6.12701	8.95464e-10	2.84368e-08	yes	yes
ATP6V1B2	1344.14	0.772576	0.126095	6.12696	8.95744e-10	2.84368e-08	yes	yes
HUS1	419.527	0.516366	0.0842971	6.12555	9.0371e-10	2.86565e-08	yes	yes
CCDC17	38.2889	-3.01499	0.492385	-6.12324	9.16921e-10	2.90083e-08	yes	yes
GLYCTK	92.3713	-3.52645	0.575909	-6.12328	9.16663e-10	2.90083e-08	yes	yes
DDX46	2049.46	0.648486	0.105931	6.1218	9.25259e-10	2.92384e-08	yes	yes
THAP1	146.069	0.59143	0.0966427	6.11976	9.37188e-10	2.95813e-08	yes	yes
IL16	23.2013	-2.85222	0.466106	-6.11925	9.40176e-10	2.96415e-08	yes	yes
SYTL1	364.28	-0.861828	0.140871	-6.11783	9.48568e-10	2.98717e-08	yes	yes
ACBD5	623.984	0.720686	0.117851	6.11521	9.64317e-10	3.03329e-08	yes	yes
ITGA10	32.6588	-3.4461	0.563656	-6.11383	9.72656e-10	3.05601e-08	yes	yes
NT5C3A	364.254	1.43073	0.234043	6.1131	9.77145e-10	3.0666e-08	yes	yes
GSDMB	83.8886	-2.54388	0.416192	-6.11228	9.82182e-10	3.07889e-08	yes	yes
MEGF11	79.19	-5.20333	0.852021	-6.10705	1.01492e-09	3.17788e-08	yes	yes
RIPK2	303.075	0.851226	0.139392	6.10672	1.01698e-09	3.1807e-08	yes	yes
AL138752.2	44.0116	7.48426	1.22593	6.10497	1.02823e-09	3.21223e-08	yes	yes
AC079447.1	48.3551	6.5301	1.07022	6.10165	1.04977e-09	3.27579e-08	yes	yes
JAG1	1222.78	-3.46647	0.568236	-6.10039	1.05807e-09	3.29419e-08	yes	yes
UQCRB	1908.61	0.704971	0.115559	6.10055	1.05707e-09	3.29419e-08	yes	yes
SLFNL1	57.8014	-5.84342	0.957939	-6.1	1.06071e-09	3.29866e-08	yes	yes
SFN	255.391	5.02568	0.824165	6.09791	1.07464e-09	3.33821e-08	yes	yes
AC099850.2	57.0839	8.30709	1.36253	6.09681	1.08205e-09	3.35741e-08	yes	yes
SEMA5A	56.8849	-5.76856	0.946832	-6.09249	1.11171e-09	3.44555e-08	yes	yes
COA3	522.15	0.851708	0.139817	6.09157	1.11806e-09	3.46131e-08	yes	yes
C1orf131	310.754	1.16771	0.191786	6.08864	1.13876e-09	3.52144e-08	yes	yes
UNC5CL	10.2306	-2.27468	0.373646	-6.0878	1.14473e-09	3.53592e-08	yes	yes
EBNA1BP2	818.693	1.28635	0.211317	6.08732	1.14819e-09	3.54259e-08	yes	yes
STON1	32.5241	-4.94607	0.812675	-6.08616	1.15654e-09	3.56436e-08	yes	yes
TBX19	16.7543	-1.92112	0.315816	-6.08304	1.17922e-09	3.63016e-08	yes	yes
BAZ2B	324.216	-2.00851	0.33021	-6.08251	1.18317e-09	3.63352e-08	yes	yes
COX11	701.746	0.937741	0.154174	6.08236	1.18428e-09	3.63352e-08	yes	yes
KMT2D	2638.19	-1.87206	0.307783	-6.0824	1.184e-09	3.63352e-08	yes	yes
UBN2	972.994	-1.40574	0.231375	-6.07559	1.23535e-09	3.78595e-08	yes	yes
TMEM106A	15.5972	-4.99225	0.821771	-6.07499	1.23997e-09	3.79587e-08	yes	yes
NPM1	11437.9	2.10152	0.346052	6.07286	1.25652e-09	3.84225e-08	yes	yes
DSTN	2477.08	1.1292	0.185966	6.07209	1.26259e-09	3.85652e-08	yes	yes
LUC7L	453.718	-0.979098	0.161256	-6.07171	1.26555e-09	3.86127e-08	yes	yes
RNPS1	1836.65	1.35254	0.223038	6.06417	1.32638e-09	4.04238e-08	yes	yes
DENND4B	496.804	-1.28751	0.212378	-6.06234	1.34154e-09	4.08404e-08	yes	yes
RSL1D1	3725.89	1.08581	0.179143	6.06112	1.35179e-09	4.11066e-08	yes	yes
SCAMP4	964.74	-1.0391	0.171454	-6.06053	1.35673e-09	4.12112e-08	yes	yes
SLC39A4	290.322	1.52874	0.252306	6.05905	1.36931e-09	4.15474e-08	yes	yes
MECP2	1000.61	-0.903596	0.149165	-6.05768	1.381e-09	4.18558e-08	yes	yes
ATP8A2	386.118	-6.34058	1.0468	-6.05712	1.38584e-09	4.1913e-08	yes	yes
RPL36AL	2595.69	1.46594	0.24202	6.0571	1.38594e-09	4.1913e-08	yes	yes
CABP4	52.9244	-1.66417	0.274812	-6.05569	1.39819e-09	4.22368e-08	yes	yes
CMC1	244.655	0.796539	0.131554	6.05484	1.40553e-09	4.24118e-08	yes	yes
OSMR	128.83	-1.19587	0.197563	-6.05313	1.42059e-09	4.28189e-08	yes	yes
BUD31	702.531	1.04001	0.171858	6.05153	1.43472e-09	4.31976e-08	yes	yes
MAGEB6	10.9542	5.46058	0.902374	6.05135	1.4364e-09	4.32008e-08	yes	yes
PLAC4	23.9966	-8.30995	1.37341	-6.05059	1.44318e-09	4.33571e-08	yes	yes
ADGRD1	162.939	6.10594	1.00924	6.05002	1.44827e-09	4.34624e-08	yes	yes
THG1L	152.123	0.876539	0.144903	6.04914	1.45619e-09	4.36522e-08	yes	yes
SYAP1	1436.55	0.705653	0.116662	6.04868	1.46033e-09	4.37286e-08	yes	yes
KCMF1	713.222	0.483253	0.0799453	6.04479	1.49603e-09	4.47486e-08	yes	yes
CLDN15	97.8474	-1.4078	0.233001	-6.04206	1.52162e-09	4.54152e-08	yes	yes
CAPZA1	3145.06	0.734221	0.121517	6.04212	1.52105e-09	4.54152e-08	yes	yes
STK32A	31.0882	1.5738	0.260553	6.04024	1.53881e-09	4.58784e-08	yes	yes
LIPA	835.209	1.04598	0.173448	6.03052	1.63434e-09	4.86734e-08	yes	yes
TMEM175	194.945	-0.979009	0.162397	-6.02848	1.65511e-09	4.92387e-08	yes	yes
BICD1	504.586	-1.34415	0.223023	-6.02696	1.67076e-09	4.96505e-08	yes	yes
TNC	14.8194	-6.14228	1.01925	-6.02629	1.67764e-09	4.97908e-08	yes	yes
BRICD5	42.9906	-1.64548	0.273056	-6.02615	1.67912e-09	4.97908e-08	yes	yes
LINC01597	32.7969	6.41089	1.06389	6.02587	1.68201e-09	4.98227e-08	yes	yes
COX6A1	1207.53	0.988591	0.164063	6.02567	1.68409e-09	4.98307e-08	yes	yes
IL1A	13.7913	-5.20364	0.863709	-6.02477	1.69354e-09	5.00022e-08	yes	yes
C17orf107	15.8466	-4.50064	0.747013	-6.02485	1.69268e-09	5.00022e-08	yes	yes
IK	1654.67	1.3704	0.227578	6.02169	1.72607e-09	5.08899e-08	yes	yes
AGAP1	449.466	-1.38429	0.229893	-6.02142	1.72892e-09	5.08899e-08	yes	yes
EID2	290.033	0.956315	0.158819	6.0214	1.72917e-09	5.08899e-08	yes	yes
ZSCAN29	385.889	-0.928667	0.154265	-6.01993	1.74489e-09	5.12976e-08	yes	yes
AC063948.1	12.2881	6.09162	1.01266	6.01548	1.79359e-09	5.26728e-08	yes	yes
DNASE1	397.146	-2.72544	0.453154	-6.01437	1.80583e-09	5.29756e-08	yes	yes
CRTC3	267.166	-1.50473	0.250285	-6.01208	1.83157e-09	5.36733e-08	yes	yes
C20orf27	570.715	1.14194	0.18999	6.01053	1.84915e-09	5.41306e-08	yes	yes
WDR82	2602.81	0.644702	0.107298	6.0085	1.87252e-09	5.47564e-08	yes	yes
TGFB3	8.44657	-4.98603	0.830028	-6.00706	1.88917e-09	5.51842e-08	yes	yes
TOPORS	617.02	0.47595	0.0792772	6.00362	1.92968e-09	5.63077e-08	yes	yes
EIF3H	2785.16	0.663031	0.110445	6.00328	1.93372e-09	5.63656e-08	yes	yes
ZBTB16	753.145	-2.94927	0.491386	-6.00195	1.94964e-09	5.67694e-08	yes	yes
RAD54L2	466.557	-1.22489	0.204151	-5.9999	1.97438e-09	5.74287e-08	yes	yes
PLEKHA2	144.274	-2.3402	0.390133	-5.99847	1.99189e-09	5.78766e-08	yes	yes
CTSK	34.1407	-2.80854	0.468404	-5.99598	2.02257e-09	5.87059e-08	yes	yes
ZNF211	174.447	-0.9848	0.164273	-5.9949	2.03609e-09	5.90358e-08	yes	yes
AL109615.3	68.6357	7.90365	1.3193	5.99081	2.08799e-09	6.04769e-08	yes	yes
CORO1A	86.7906	2.89649	0.483769	5.98734	2.13297e-09	6.17142e-08	yes	yes
SRGAP1	151.011	-1.34452	0.224571	-5.98706	2.13666e-09	6.1756e-08	yes	yes
SRP54	1676.08	0.813998	0.135966	5.98675	2.14072e-09	6.18083e-08	yes	yes
TRIM3	252.643	-1.08431	0.18124	-5.98271	2.19453e-09	6.32478e-08	yes	yes
TYSND1	864.035	0.959006	0.160299	5.98259	2.19618e-09	6.32478e-08	yes	yes
UCKL1-AS1	14.9113	-4.0099	0.670273	-5.98249	2.1975e-09	6.32478e-08	yes	yes
LINC01608	51.3337	8.15393	1.36327	5.98116	2.21555e-09	6.37006e-08	yes	yes
CDC42BPB	1949.82	-0.702485	0.117468	-5.98021	2.22845e-09	6.40045e-08	yes	yes
VDAC2	1673.04	2.28348	0.382044	5.97702	2.27263e-09	6.52049e-08	yes	yes
PSD3	837.691	-1.66381	0.278435	-5.97559	2.29263e-09	6.571e-08	yes	yes
CTCFL	193.733	9.17947	1.53634	5.97491	2.30214e-09	6.59137e-08	yes	yes
FKBP15	620.54	-0.34646	0.0580002	-5.97343	2.32314e-09	6.64458e-08	yes	yes
UGT1A1	5.30887	-5.88642	0.985492	-5.97308	2.32821e-09	6.65212e-08	yes	yes
NAT8L	492.409	1.48852	0.249416	5.96803	2.40139e-09	6.85408e-08	yes	yes
NUDCD1	488.452	0.922228	0.154552	5.96709	2.41521e-09	6.88636e-08	yes	yes
SIPA1L3	905.933	-2.32282	0.389285	-5.96689	2.41814e-09	6.88756e-08	yes	yes
CHMP1B2P	9.76604	4.18335	0.701275	5.96536	2.44097e-09	6.94536e-08	yes	yes
HOXA5	25.724	-5.35754	0.898234	-5.96453	2.45345e-09	6.97366e-08	yes	yes
GTPBP2	582.86	-1.20304	0.201759	-5.96274	2.4805e-09	7.04324e-08	yes	yes
NRBP2	205.983	-2.66078	0.446387	-5.9607	2.51164e-09	7.12428e-08	yes	yes
CHRM1	28.9636	-3.42606	0.574795	-5.96048	2.51502e-09	7.1265e-08	yes	yes
ANGPTL2	12.0535	-6.6043	1.10833	-5.95879	2.54105e-09	7.19283e-08	yes	yes
METTL13	888.129	0.940778	0.157912	5.95763	2.55927e-09	7.23693e-08	yes	yes
HPS4	710.868	-0.631132	0.105997	-5.95427	2.61237e-09	7.37948e-08	yes	yes
AC046130.1	37.6339	6.80971	1.14462	5.9493	2.69287e-09	7.59904e-08	yes	yes
ARL3	497.439	1.00707	0.169324	5.9476	2.72103e-09	7.67063e-08	yes	yes
BX119904.2	48.0211	8.05771	1.35501	5.94662	2.73732e-09	7.70861e-08	yes	yes
CSPG4P10	45.222	6.87289	1.15601	5.94535	2.75863e-09	7.76066e-08	yes	yes
NABP2	703.795	1.13778	0.191381	5.94512	2.76251e-09	7.76362e-08	yes	yes
TXLNB	12.2917	-6.16909	1.03781	-5.94435	2.77557e-09	7.79235e-08	yes	yes
CLCF1	11.4501	-5.51155	0.927622	-5.9416	2.82258e-09	7.91622e-08	yes	yes
RP2	342.854	0.71489	0.120346	5.94028	2.84527e-09	7.96357e-08	yes	yes
TDRD9	67.0293	6.51286	1.09639	5.94031	2.84492e-09	7.96357e-08	yes	yes
UGT8	398.085	-2.50007	0.420942	-5.93924	2.8635e-09	8.00643e-08	yes	yes
WDR62	337.935	-1.08431	0.182606	-5.93798	2.88556e-09	8.05987e-08	yes	yes
MRPL15	861.852	1.20332	0.202747	5.93507	2.93716e-09	8.19566e-08	yes	yes
LLGL2	697.401	-0.836977	0.141033	-5.93461	2.94552e-09	8.21064e-08	yes	yes
SAMM50	1061.44	1.07188	0.180648	5.93352	2.96515e-09	8.25695e-08	yes	yes
KRT10	316.517	1.454	0.245057	5.93332	2.96861e-09	8.25822e-08	yes	yes
CSTF1	690.687	0.351429	0.0592379	5.9325	2.98365e-09	8.29165e-08	yes	yes
LINC00649	114.216	-3.14566	0.530465	-5.93001	3.02921e-09	8.40975e-08	yes	yes
MRPL18	1016.2	1.10479	0.186341	5.92886	3.05043e-09	8.45926e-08	yes	yes
TOMM40	943.911	1.41588	0.238817	5.92871	3.05321e-09	8.45926e-08	yes	yes
ACP1	994.813	0.855548	0.144313	5.92844	3.05834e-09	8.4649e-08	yes	yes
NUDT9	562.263	0.784802	0.132395	5.92775	3.07111e-09	8.49168e-08	yes	yes
MTRF1	94.5852	-1.21284	0.204705	-5.92483	3.12624e-09	8.63541e-08	yes	yes
PSMA8	47.3651	8.03786	1.3567	5.92457	3.13122e-09	8.64046e-08	yes	yes
SQLE	980.389	1.03878	0.175375	5.92316	3.15807e-09	8.7058e-08	yes	yes
BMPR2	1681.31	-1.06777	0.180306	-5.92198	3.18091e-09	8.75995e-08	yes	yes
LYPLA1	1540.32	1.53602	0.259544	5.91814	3.25603e-09	8.94886e-08	yes	yes
TTN-AS1	70.3098	-2.56027	0.432609	-5.91819	3.25495e-09	8.94886e-08	yes	yes
LTN1	755.475	-2.52178	0.426217	-5.91667	3.28529e-09	9.02023e-08	yes	yes
EIF5B	2015.05	0.87796	0.148419	5.91541	3.31041e-09	9.08013e-08	yes	yes
SLC9A9	7.87525	2.32955	0.393953	5.91327	3.35376e-09	9.18983e-08	yes	yes
ST3GAL2	154.796	-1.89172	0.320009	-5.91146	3.3908e-09	9.28205e-08	yes	yes
UTP3	796.992	0.854988	0.144639	5.91118	3.39664e-09	9.28876e-08	yes	yes
GDNF	7.72934	-5.89027	0.996681	-5.90988	3.42349e-09	9.35289e-08	yes	yes
EIF5A	3580.65	1.26741	0.214535	5.90773	3.46852e-09	9.46646e-08	yes	yes
NEIL1	156.995	-1.96153	0.332077	-5.90687	3.48659e-09	9.50633e-08	yes	yes
NFKBIZ	180.653	-3.11656	0.527781	-5.90503	3.52589e-09	9.59441e-08	yes	yes
SFR1	163.053	1.13731	0.192595	5.90518	3.52252e-09	9.59441e-08	yes	yes
BCAS3	241.57	-1.08458	0.183745	-5.90265	3.577e-09	9.72384e-08	yes	yes
LRRC23	148.14	0.917174	0.155432	5.90081	3.61728e-09	9.8236e-08	yes	yes
LRRC4	45.4105	-8.35335	1.4157	-5.90052	3.6235e-09	9.83076e-08	yes	yes
TM9SF4	1096.95	-0.675706	0.114521	-5.90026	3.62931e-09	9.8368e-08	yes	yes
ADAM20	14.6084	-5.6027	0.949877	-5.89834	3.67175e-09	9.94201e-08	yes	yes
NOXA1	94.6756	-1.84347	0.312648	-5.89633	3.71686e-09	1.00542e-07	yes	yes
ANTXR2	72.4963	-2.44785	0.415181	-5.89587	3.72707e-09	1.00719e-07	yes	yes
CARM1	366.554	-0.596199	0.101133	-5.89518	3.74275e-09	1.01043e-07	yes	yes
ZNF622	548.683	1.14247	0.193821	5.89446	3.75913e-09	1.01386e-07	yes	yes
ZNF792	132.048	-1.59817	0.271147	-5.89412	3.76682e-09	1.01493e-07	yes	yes
ZNF486	32.9837	-10.6174	1.80184	-5.89251	3.8038e-09	1.02389e-07	yes	yes
CUL2	891.108	0.765219	0.129889	5.89132	3.83113e-09	1.03024e-07	yes	yes
FH	2238.07	1.19519	0.202913	5.89015	3.85842e-09	1.03554e-07	yes	yes
EIF3J	1380.6	1.01195	0.171801	5.89024	3.85643e-09	1.03554e-07	yes	yes
KIAA0895L	329.712	-1.18773	0.201672	-5.88941	3.87582e-09	1.0392e-07	yes	yes
PGD	2252.73	0.983695	0.167045	5.8888	3.89002e-09	1.04199e-07	yes	yes
SNX29	175.894	-1.13053	0.192018	-5.88763	3.91762e-09	1.04835e-07	yes	yes
LYAR	469.703	1.24512	0.211516	5.88665	3.94093e-09	1.05356e-07	yes	yes
NCBP2-AS2	451.666	1.03227	0.175367	5.88635	3.94809e-09	1.05445e-07	yes	yes
VCX3A	34.0373	4.20491	0.714591	5.88436	3.99591e-09	1.06618e-07	yes	yes
GRPR	71.4485	-5.09537	0.866043	-5.8835	4.01674e-09	1.0707e-07	yes	yes
GAS6-AS1	160.15	-3.82926	0.650885	-5.88316	4.02499e-09	1.07186e-07	yes	yes
BACE2	120.415	-3.69074	0.627408	-5.88252	4.04068e-09	1.07499e-07	yes	yes
KLHL3	46.9531	-4.26174	0.72465	-5.8811	4.07546e-09	1.0832e-07	yes	yes
GNAI3	1537.03	0.765011	0.130093	5.88049	4.09052e-09	1.08615e-07	yes	yes
NDUFB3	592.278	0.993188	0.168974	5.87774	4.15894e-09	1.10325e-07	yes	yes
TM4SF1-AS1	7.30912	-3.6067	0.614041	-5.87372	4.26135e-09	1.12932e-07	yes	yes
TTC17	915.504	-0.680714	0.115897	-5.87344	4.26841e-09	1.12963e-07	yes	yes
LHFPL3	29.3487	7.34752	1.25099	5.87335	4.27075e-09	1.12963e-07	yes	yes
PACSIN1	274.31	-1.28194	0.218285	-5.8728	4.2849e-09	1.13228e-07	yes	yes
TSNAXIP1	82.5228	2.67754	0.456024	5.87149	4.31895e-09	1.14018e-07	yes	yes
PCA3	213.459	-7.31119	1.24559	-5.86964	4.36753e-09	1.15189e-07	yes	yes
GPR107	1623.43	-0.471198	0.0802872	-5.8689	4.38688e-09	1.15589e-07	yes	yes
DDX21	6297.73	1.06107	0.180856	5.86694	4.43913e-09	1.16853e-07	yes	yes
CROCCP3	74.4593	-2.37672	0.40516	-5.86614	4.4607e-09	1.17075e-07	yes	yes
RAD51C	522.873	0.958029	0.163307	5.86643	4.45267e-09	1.17075e-07	yes	yes
WDR43	1464.13	0.922229	0.157216	5.86599	4.46463e-09	1.17075e-07	yes	yes
KIFC2	459.84	-1.82937	0.311845	-5.86628	4.45673e-09	1.17075e-07	yes	yes
ASB1	505.59	-0.784875	0.133863	-5.86329	4.53796e-09	1.18884e-07	yes	yes
POLR3K	480.382	1.59298	0.271721	5.86256	4.55776e-09	1.19289e-07	yes	yes
NRCAM	107.256	-4.95211	0.844907	-5.86113	4.59723e-09	1.20207e-07	yes	yes
C9orf139	17.3666	-4.54943	0.776324	-5.86022	4.62245e-09	1.20751e-07	yes	yes
AP2B1	3938.51	-0.57443	0.0980359	-5.85938	4.64603e-09	1.21022e-07	yes	yes
TSHZ2	106.899	-3.71912	0.634696	-5.85968	4.63753e-09	1.21022e-07	yes	yes
NDN	533.311	1.16442	0.198728	5.85939	4.6457e-09	1.21022e-07	yes	yes
TUSC2	561.345	1.11048	0.189595	5.85708	4.71068e-09	1.2259e-07	yes	yes
HNRNPLL	628.688	0.909885	0.155481	5.85205	4.85542e-09	1.26236e-07	yes	yes
SHF	25.0141	-2.70779	0.462947	-5.84903	4.9444e-09	1.28428e-07	yes	yes
FAM98A	1203.8	1.26687	0.216638	5.84787	4.97922e-09	1.2921e-07	yes	yes
FTSJ3	1529.33	1.20521	0.206112	5.84734	4.99483e-09	1.29492e-07	yes	yes
RPA1	2519.54	0.713679	0.122061	5.84691	5.008e-09	1.29589e-07	yes	yes
EIF3M	2443.19	1.07832	0.184424	5.84698	5.00592e-09	1.29589e-07	yes	yes
SLC2A1-AS1	11.5151	-2.05983	0.352339	-5.84614	5.03106e-09	1.30063e-07	yes	yes
LRCH1	209.96	-2.21326	0.378605	-5.84582	5.04075e-09	1.30191e-07	yes	yes
DIP2C	476.695	-1.07398	0.18379	-5.8435	5.11154e-09	1.31895e-07	yes	yes
FAM95C	23.6686	-3.05852	0.523422	-5.84332	5.11702e-09	1.31912e-07	yes	yes
MIR635	4.18601	-4.39554	0.752297	-5.84282	5.13244e-09	1.32186e-07	yes	yes
FOXK1	1379.58	-1.52315	0.260786	-5.84061	5.20115e-09	1.3383e-07	yes	yes
INPP4A	399.04	-0.660276	0.113071	-5.83946	5.23701e-09	1.34626e-07	yes	yes
PGPEP1L	2.54884	-5.5849	0.956509	-5.83883	5.25675e-09	1.35007e-07	yes	yes
TSSK3	36.4134	-2.4077	0.412385	-5.83848	5.26787e-09	1.35166e-07	yes	yes
NDUFA5	973.998	0.886599	0.151939	5.83523	5.37149e-09	1.37696e-07	yes	yes
C5orf66	256.332	-2.2138	0.379568	-5.83243	5.46249e-09	1.39898e-07	yes	yes
EIF4H	3615.11	0.956325	0.16398	5.83197	5.47764e-09	1.40155e-07	yes	yes
BACE1	482.615	-1.73216	0.297093	-5.83037	5.53059e-09	1.41378e-07	yes	yes
TEKT4	9.76384	-7.14213	1.22524	-5.82918	5.57001e-09	1.42253e-07	yes	yes
NOC2L	2911.78	1.31793	0.226119	5.82848	5.59352e-09	1.42588e-07	yes	yes
LINC01029	952.579	6.16564	1.05783	5.82859	5.58967e-09	1.42588e-07	yes	yes
RPAP3	737.182	0.681046	0.116876	5.82709	5.64026e-09	1.43646e-07	yes	yes
FAM72B	108.294	2.06074	0.353703	5.82621	5.67016e-09	1.44273e-07	yes	yes
POLH	462.019	-1.54992	0.266183	-5.82276	5.78835e-09	1.47144e-07	yes	yes
RALYL	115.193	-4.34947	0.747013	-5.82248	5.79823e-09	1.47259e-07	yes	yes
QRICH2	152.063	-1.60934	0.27657	-5.81892	5.92299e-09	1.50288e-07	yes	yes
VTI1A	303.351	-0.852321	0.146523	-5.81697	5.99241e-09	1.51909e-07	yes	yes
PLCH2	73.9909	-3.03363	0.521544	-5.81663	6.00475e-09	1.52081e-07	yes	yes
AGPS	626.428	0.948406	0.163062	5.81623	6.01906e-09	1.52303e-07	yes	yes
KIAA2026	510.602	-1.20213	0.206742	-5.81463	6.07667e-09	1.53619e-07	yes	yes
TULP4	600.372	-2.2067	0.379576	-5.81359	6.11455e-09	1.5436e-07	yes	yes
AGAP1-IT1	19.9964	-5.82984	1.00281	-5.81352	6.11721e-09	1.5436e-07	yes	yes
RAB1B	1785.79	-1.78236	0.306639	-5.81258	6.15187e-09	1.55092e-07	yes	yes
SCAND2P	194.315	-2.66926	0.459366	-5.81075	6.21944e-09	1.56651e-07	yes	yes
CALCOCO1	444.947	-1.62166	0.279101	-5.8103	6.23596e-09	1.56923e-07	yes	yes
SLC9A8	277.837	-0.75719	0.130332	-5.80969	6.25897e-09	1.57358e-07	yes	yes
PABPC1L	434.181	-2.55832	0.440399	-5.80908	6.28162e-09	1.57494e-07	yes	yes
DIP2A	921.887	-1.85145	0.31871	-5.80921	6.27687e-09	1.57494e-07	yes	yes
ANKRD23	38.3855	-2.83865	0.488639	-5.8093	6.27332e-09	1.57494e-07	yes	yes
SNX17	1330.76	0.8051	0.138607	5.80852	6.30285e-09	1.57639e-07	yes	yes
SAV1	458.003	0.91567	0.157641	5.80857	6.30092e-09	1.57639e-07	yes	yes
AMOTL1	338.009	-4.45958	0.767772	-5.80847	6.30464e-09	1.57639e-07	yes	yes
CACNB2	63.1464	-1.91491	0.329719	-5.8077	6.33352e-09	1.58217e-07	yes	yes
RBMS2	263.226	-1.93611	0.333378	-5.80754	6.33989e-09	1.58232e-07	yes	yes
HOXA3	14.1533	-4.51966	0.778317	-5.80696	6.36176e-09	1.58633e-07	yes	yes
DDX17	5603.12	-1.01657	0.175078	-5.8064	6.38309e-09	1.59021e-07	yes	yes
GSTO1	673.465	1.04295	0.179677	5.80458	6.4526e-09	1.60606e-07	yes	yes
AP000350.4	41.3061	7.84042	1.35105	5.8032	6.50592e-09	1.61787e-07	yes	yes
RSF1	1085.46	-0.65501	0.112901	-5.80165	6.56665e-09	1.63149e-07	yes	yes
CXorf40B	286.497	0.847965	0.146247	5.79817	6.70414e-09	1.66414e-07	yes	yes
CDC6	1250.07	1.17259	0.202256	5.79752	6.73009e-09	1.66907e-07	yes	yes
PSMD10	1013.87	1.26133	0.217614	5.7962	6.78347e-09	1.68079e-07	yes	yes
GAR1	267.7	1.52653	0.263524	5.79277	6.92357e-09	1.71396e-07	yes	yes
MRPL1	434.135	0.757133	0.130746	5.79087	7.00242e-09	1.73191e-07	yes	yes
PAXIP1-AS2	79.5078	-0.923494	0.159482	-5.79057	7.01483e-09	1.73342e-07	yes	yes
ZNF292	619.168	-2.38988	0.412733	-5.79036	7.02352e-09	1.73401e-07	yes	yes
GNRH1	15.5189	-3.29326	0.569055	-5.78724	7.1553e-09	1.76495e-07	yes	yes
PIAS1	598.63	-1.20736	0.208659	-5.78629	7.19572e-09	1.77333e-07	yes	yes
GRIK2	33.1876	-3.15328	0.545162	-5.7841	7.28994e-09	1.79494e-07	yes	yes
ZNF595	423.215	1.33414	0.230669	5.78381	7.3027e-09	1.79646e-07	yes	yes
UNG	1012.04	0.945872	0.163613	5.78116	7.41868e-09	1.82294e-07	yes	yes
IFIH1	209.166	1.11789	0.193372	5.78105	7.42363e-09	1.82294e-07	yes	yes
IQGAP2	805.063	-1.80137	0.311683	-5.77951	7.492e-09	1.83809e-07	yes	yes
EPHA3	1037.67	-4.05627	0.70186	-5.77932	7.50044e-09	1.83851e-07	yes	yes
EZH1	351.741	-0.980425	0.169655	-5.77895	7.51688e-09	1.8409e-07	yes	yes
EVI2A	30.828	-8.13177	1.40729	-5.77832	7.54496e-09	1.84613e-07	yes	yes
SNORD59A	6.0681	-4.39382	0.760641	-5.77647	7.62827e-09	1.86485e-07	yes	yes
LRP6	776.573	-2.35397	0.407633	-5.77473	7.70768e-09	1.88258e-07	yes	yes
SLC4A1AP	531.58	0.79404	0.137525	5.77379	7.75086e-09	1.89144e-07	yes	yes
SPG11	1592.99	-0.751113	0.130099	-5.77339	7.76922e-09	1.89424e-07	yes	yes
ASPH	5589.44	1.29986	0.225349	5.76824	8.01054e-09	1.95134e-07	yes	yes
PATE4	35.0919	-6.5761	1.14017	-5.76764	8.03912e-09	1.95657e-07	yes	yes
MRPL21	624.294	0.618123	0.107194	5.76637	8.09971e-09	1.96956e-07	yes	yes
AC245033.1	39.7558	7.78524	1.35068	5.76393	8.21792e-09	1.99654e-07	yes	yes
POLM	249.449	-1.04782	0.181818	-5.76301	8.26253e-09	2.0056e-07	yes	yes
DISP1	74.3795	-1.96766	0.341461	-5.76247	8.28903e-09	2.00848e-07	yes	yes
PCBD1	1202.03	0.864457	0.150013	5.76254	8.2856e-09	2.00848e-07	yes	yes
MRPS36	255.845	1.13382	0.196772	5.76211	8.30676e-09	2.011e-07	yes	yes
PDLIM3	24.9102	-4.42318	0.768059	-5.75891	8.46592e-09	2.04772e-07	yes	yes
EPG5	777.164	-1.08298	0.188115	-5.75701	8.56148e-09	2.06782e-07	yes	yes
SUMO4	5.67211	-5.42568	0.942456	-5.75696	8.56409e-09	2.06782e-07	yes	yes
TYK2	619.997	-0.533544	0.0927266	-5.75394	8.71857e-09	2.10327e-07	yes	yes
EXPH5	406.234	-1.99516	0.34682	-5.75271	8.78242e-09	2.11681e-07	yes	yes
HRH2	13.0605	4.65699	0.809598	5.75222	8.80805e-09	2.12112e-07	yes	yes
TICRR	468.321	-2.29418	0.398884	-5.75149	8.84604e-09	2.1284e-07	yes	yes
NFIA	1195.21	-1.25116	0.217545	-5.75128	8.85724e-09	2.12923e-07	yes	yes
ANKRD36C	125.458	-2.75977	0.479973	-5.74984	8.93271e-09	2.14549e-07	yes	yes
POGZ	1262.58	-1.49454	0.259936	-5.74965	8.94261e-09	2.14599e-07	yes	yes
TPD52	2109.99	-2.10087	0.365464	-5.7485	9.00393e-09	2.15882e-07	yes	yes
NSFL1C	795.839	0.795074	0.138322	5.74799	9.03085e-09	2.16338e-07	yes	yes
TAS2R46	22.4665	-7.23371	1.25877	-5.74667	9.1016e-09	2.17843e-07	yes	yes
EAPP	549.263	1.00342	0.174661	5.74497	9.19371e-09	2.19855e-07	yes	yes
CITED4	136.917	2.88603	0.5025	5.74335	9.28208e-09	2.21775e-07	yes	yes
TAS2R13	15.4949	-6.31092	1.09893	-5.74279	9.31308e-09	2.22322e-07	yes	yes
CHORDC1	1281.46	1.06503	0.185474	5.7422	9.34541e-09	2.229e-07	yes	yes
NCOR1	3004.16	-1.30191	0.22677	-5.74114	9.40439e-09	2.24112e-07	yes	yes
CCDC180	20.8173	-8.88067	1.54691	-5.74092	9.41624e-09	2.242e-07	yes	yes
MICAL3	1289.45	-1.50902	0.262897	-5.73997	9.46936e-09	2.25269e-07	yes	yes
BRSK2	166.981	-3.55577	0.619799	-5.73698	9.63815e-09	2.29086e-07	yes	yes
AHSA1	2281.7	1.09502	0.190918	5.73553	9.72106e-09	2.30856e-07	yes	yes
CNOT11	757.504	0.738802	0.128858	5.73347	9.83985e-09	2.33273e-07	yes	yes
C1QTNF9B	4.5526	-3.34743	0.583832	-5.73355	9.835e-09	2.33273e-07	yes	yes
RIOK1	298.749	0.998341	0.174213	5.73056	1.001e-08	2.37102e-07	yes	yes
OMG	40.5282	-7.68745	1.34189	-5.72884	1.01121e-08	2.39313e-07	yes	yes
ZNF771	131.283	1.88254	0.328682	5.72756	1.01888e-08	2.40922e-07	yes	yes
SLC25A39	2207.11	0.809394	0.141331	5.72693	1.02264e-08	2.41602e-07	yes	yes
ZNF852	133.892	-1.22268	0.213516	-5.7264	1.02584e-08	2.42151e-07	yes	yes
CEP250	965.219	-1.06384	0.185804	-5.72559	1.03072e-08	2.43093e-07	yes	yes
ZSWIM7	283.046	0.616397	0.107682	5.72423	1.03906e-08	2.44849e-07	yes	yes
GTF2IRD1	439.052	-0.810827	0.141683	-5.72282	1.04768e-08	2.46668e-07	yes	yes
ZNF860	10.0384	-5.26003	0.919285	-5.72187	1.05356e-08	2.47839e-07	yes	yes
TMEM11	335.398	1.18508	0.207138	5.72122	1.05764e-08	2.48587e-07	yes	yes
WWC3	326.537	-1.85638	0.324709	-5.71707	1.08375e-08	2.54504e-07	yes	yes
SNRPG	387.938	2.54509	0.445226	5.71641	1.08799e-08	2.55065e-07	yes	yes
CCDC184	20.4792	5.92103	1.03578	5.71649	1.08747e-08	2.55065e-07	yes	yes
RASA4CP	22.9605	-3.71984	0.650833	-5.71551	1.09373e-08	2.56191e-07	yes	yes
BNC2	19.5531	-3.94541	0.69073	-5.71194	1.11696e-08	2.61409e-07	yes	yes
AL121758.1	37.6695	7.70749	1.34964	5.71075	1.12477e-08	2.63012e-07	yes	yes
HSPA9	6281.99	0.829714	0.145302	5.71029	1.12784e-08	2.63506e-07	yes	yes
LINC02002	80.3947	5.5488	0.971997	5.70866	1.1387e-08	2.65816e-07	yes	yes
GNG7	96.5435	-1.95508	0.342499	-5.70827	1.14133e-08	2.66204e-07	yes	yes
CHD3	4106.19	-0.666834	0.116826	-5.70791	1.14369e-08	2.66528e-07	yes	yes
AC073610.3	23.1394	6.77932	1.18804	5.70632	1.15442e-08	2.68799e-07	yes	yes
MYRFL	2.55239	-4.22373	0.740232	-5.70596	1.15686e-08	2.6914e-07	yes	yes
MIR623	3.26757	-5.4967	0.963449	-5.70523	1.16184e-08	2.70069e-07	yes	yes
FLNB	8812.44	-0.971264	0.17027	-5.70425	1.16854e-08	2.71395e-07	yes	yes
LRCH4	268.666	-1.1857	0.208011	-5.70019	1.19676e-08	2.77714e-07	yes	yes
PCYT2	853.938	1.19658	0.210014	5.69762	1.21491e-08	2.81689e-07	yes	yes
AC112907.2	32.1503	7.02603	1.23386	5.69436	1.23837e-08	2.86885e-07	yes	yes
ARSG	353.639	-1.23023	0.216093	-5.69305	1.24789e-08	2.88846e-07	yes	yes
GAB1	118.158	-1.84525	0.324178	-5.69208	1.25505e-08	2.90258e-07	yes	yes
CCDC14	1286.19	-1.50291	0.264269	-5.68702	1.29275e-08	2.98727e-07	yes	yes
KIFAP3	402.135	0.763805	0.13431	5.68687	1.29392e-08	2.98746e-07	yes	yes
KCNIP2	24.0465	-2.28876	0.402811	-5.68196	1.33157e-08	3.07179e-07	yes	yes
ATP7B	277.015	-1.38365	0.243544	-5.68131	1.3367e-08	3.08104e-07	yes	yes
CRYAB	139.007	3.96518	0.697976	5.68097	1.3393e-08	3.08445e-07	yes	yes
GNA13	856.146	0.45328	0.0798284	5.67818	1.36135e-08	3.1213e-07	yes	yes
POLE3	1332.59	0.835138	0.147081	5.67809	1.36209e-08	3.1213e-07	yes	yes
L3MBTL4	11.984	-4.88882	0.860945	-5.67843	1.35936e-08	3.1213e-07	yes	yes
SYN2	26.5797	2.89077	0.509074	5.67848	1.35894e-08	3.1213e-07	yes	yes
RPL38	4512.51	0.830738	0.146306	5.67808	1.36214e-08	3.1213e-07	yes	yes
JARID2-AS1	4.4932	-5.50155	0.968845	-5.67846	1.35916e-08	3.1213e-07	yes	yes
ABCA17P	103.187	2.70829	0.477041	5.67727	1.36859e-08	3.13349e-07	yes	yes
MPRIP	2188.62	-0.605635	0.10669	-5.67658	1.37417e-08	3.14362e-07	yes	yes
RRP36	684.577	1.29525	0.228319	5.67299	1.40329e-08	3.20757e-07	yes	yes
TSPAN17	711.656	0.750538	0.132311	5.67254	1.40693e-08	3.21322e-07	yes	yes
AHCTF1	1573.36	0.930885	0.164178	5.66996	1.42827e-08	3.25924e-07	yes	yes
TUG1	3555.59	-1.15746	0.204155	-5.66948	1.43233e-08	3.26578e-07	yes	yes
CNTRL	231.423	-1.96488	0.34676	-5.66639	1.45836e-08	3.32238e-07	yes	yes
SGSM2	873.495	-1.7507	0.308986	-5.66594	1.46221e-08	3.32601e-07	yes	yes
BRI3	549.679	0.803658	0.141841	5.66592	1.46238e-08	3.32601e-07	yes	yes
UBE2F-SCLY	18.6726	6.24316	1.10216	5.6645	1.47457e-08	3.35095e-07	yes	yes
SLC35G2	14.8853	-4.2823	0.756116	-5.66354	1.48281e-08	3.36689e-07	yes	yes
PALLD	391.755	-2.63983	0.46614	-5.66316	1.48607e-08	3.36877e-07	yes	yes
CTR9	1393.43	0.648733	0.114553	5.66316	1.4861e-08	3.36877e-07	yes	yes
ZNF750	29.2188	-6.81805	1.20498	-5.65824	1.52929e-08	3.46382e-07	yes	yes
CDC123	1233.02	0.893336	0.157962	5.65538	1.55503e-08	3.51923e-07	yes	yes
CRY1	435.38	0.802911	0.142005	5.6541	1.56662e-08	3.53668e-07	yes	yes
DLG1	1105.68	-0.436976	0.0772834	-5.65419	1.5658e-08	3.53668e-07	yes	yes
SLC30A3	22.1935	2.79549	0.494417	5.65412	1.56645e-08	3.53668e-07	yes	yes
SVIL	149.839	-1.82811	0.32344	-5.65209	1.58508e-08	3.57543e-07	yes	yes
PARD6A	146.971	1.27079	0.224883	5.65089	1.59615e-08	3.59448e-07	yes	yes
ADAM20P1	3.50285	-4.97129	0.879721	-5.65099	1.59528e-08	3.59448e-07	yes	yes
SPATA12	8.66846	-7.01695	1.24182	-5.65055	1.59938e-08	3.59619e-07	yes	yes
AC004448.2	35.6052	7.62619	1.34964	5.65053	1.59953e-08	3.59619e-07	yes	yes
AQP4	8.09754	-5.09692	0.902105	-5.65002	1.60425e-08	3.60384e-07	yes	yes
PCGF6	119.347	1.04891	0.185675	5.64918	1.61212e-08	3.61857e-07	yes	yes
YJEFN3	95.3505	-3.20368	0.56716	-5.64864	1.61724e-08	3.62708e-07	yes	yes
FOXP1	625.67	-2.67811	0.47414	-5.64836	1.61984e-08	3.62995e-07	yes	yes
KRT18	3420.67	0.931444	0.16495	5.64685	1.63419e-08	3.65911e-07	yes	yes
ZNF445	670.206	-1.39241	0.246614	-5.64611	1.64123e-08	3.67189e-07	yes	yes
ALPK2	34.2795	-3.80874	0.674779	-5.64442	1.65738e-08	3.70499e-07	yes	yes
CCDC85B	754.483	2.59156	0.459234	5.64323	1.66893e-08	3.72779e-07	yes	yes
ARSA	245.171	-1.50451	0.266637	-5.64256	1.67544e-08	3.73624e-07	yes	yes
ABL2	606.394	-0.777337	0.137763	-5.64257	1.67532e-08	3.73624e-07	yes	yes
MDM4	1035.64	-1.85138	0.328145	-5.64196	1.68129e-08	3.74624e-07	yes	yes
VCX	219.696	4.18827	0.74289	5.63781	1.72222e-08	3.83122e-07	yes	yes
AC027644.4	34.7253	7.5901	1.34627	5.63787	1.72171e-08	3.83122e-07	yes	yes
GNB5	229.317	-0.786746	0.139591	-5.63606	1.73982e-08	3.86723e-07	yes	yes
ZER1	733.618	-0.727443	0.129083	-5.63548	1.74569e-08	3.87712e-07	yes	yes
NOC4L	245.891	1.21395	0.215435	5.63487	1.75193e-08	3.88785e-07	yes	yes
AFF3	655.26	-3.3694	0.597974	-5.63468	1.7538e-08	3.88884e-07	yes	yes
CXCR6	49.5221	-6.75751	1.19941	-5.63403	1.76045e-08	3.89413e-07	yes	yes
DHTKD1	548.004	-1.38709	0.246188	-5.63427	1.75806e-08	3.89413e-07	yes	yes
RNU6-82P	3.39543	-5.59801	0.993589	-5.63413	1.75948e-08	3.89413e-07	yes	yes
PSMG1	504.042	1.2009	0.213168	5.6336	1.76484e-08	3.9007e-07	yes	yes
PLCG1	1440.37	-0.596085	0.10588	-5.62981	1.80411e-08	3.9835e-07	yes	yes
PRRG2	99.133	-1.27122	0.225806	-5.6297	1.8052e-08	3.9835e-07	yes	yes
CES4A	30.8497	-3.04854	0.541857	-5.6261	1.84324e-08	4.06091e-07	yes	yes
NBEA	302.891	-2.36413	0.4202	-5.62622	1.84206e-08	4.06091e-07	yes	yes
JAK1	129.025	-1.56951	0.279048	-5.62451	1.86033e-08	4.09199e-07	yes	yes
DRG1	880.125	1.24346	0.221075	5.62459	1.85945e-08	4.09199e-07	yes	yes
RAB26	360.535	-1.68603	0.299858	-5.62276	1.87935e-08	4.13051e-07	yes	yes
FAM193A	529.985	-1.15722	0.206011	-5.61731	1.93955e-08	4.2594e-07	yes	yes
SLC25A4	661.407	0.902038	0.160609	5.61637	1.95013e-08	4.2792e-07	yes	yes
MRPS7	1090.65	1.0367	0.184634	5.61487	1.96715e-08	4.31311e-07	yes	yes
ARMC12	37.1686	-2.62209	0.467062	-5.614	1.97699e-08	4.33123e-07	yes	yes
NAALADL2	698.703	-1.86452	0.332163	-5.61327	1.98539e-08	4.34615e-07	yes	yes
AC109635.4	24.0043	5.31826	0.947547	5.61266	1.99239e-08	4.35801e-07	yes	yes
ING4	237.999	-1.17039	0.208549	-5.61206	1.99938e-08	4.3698e-07	yes	yes
EIF1AX	1494.72	1.61795	0.288332	5.6114	2.00692e-08	4.38279e-07	yes	yes
RIC3	193.388	-2.45353	0.437253	-5.61123	2.00896e-08	4.38376e-07	yes	yes
NONO	5811.4	0.606263	0.108093	5.60871	2.03845e-08	4.44456e-07	yes	yes
RRAGA	1258.91	1.07693	0.192026	5.60826	2.04368e-08	4.45244e-07	yes	yes
APTX	693.927	0.74018	0.131998	5.60751	2.05253e-08	4.46816e-07	yes	yes
SH3BP1	116.887	-1.91528	0.3416	-5.60681	2.06092e-08	4.48286e-07	yes	yes
TPCN2	214.122	-1.88678	0.336616	-5.60515	2.0808e-08	4.52252e-07	yes	yes
TDG	951.808	1.29679	0.231475	5.60231	2.11516e-08	4.59358e-07	yes	yes
MYRF	52.1864	-3.15241	0.562758	-5.60172	2.12235e-08	4.60553e-07	yes	yes
NEK6	969.036	-0.70267	0.125471	-5.60027	2.14019e-08	4.63682e-07	yes	yes
ZSWIM4	95.3468	-2.1521	0.384279	-5.60037	2.13896e-08	4.63682e-07	yes	yes
MTCP1	66.9305	1.88748	0.337041	5.60014	2.14184e-08	4.63682e-07	yes	yes
VAX1	51.6468	5.00098	0.893034	5.59998	2.1437e-08	4.6372e-07	yes	yes
RBM38	332.517	1.27474	0.22767	5.59908	2.15497e-08	4.65789e-07	yes	yes
TRAF3IP2-AS1	35.8897	-2.16828	0.387345	-5.5978	2.17092e-08	4.68868e-07	yes	yes
MTA1	851.575	-0.997222	0.178168	-5.5971	2.17963e-08	4.70378e-07	yes	yes
TBC1D9B	2704.25	-0.617974	0.110442	-5.59547	2.20024e-08	4.74452e-07	yes	yes
AC016687.3	33.175	7.52422	1.34492	5.59454	2.21214e-08	4.76643e-07	yes	yes
SND1-IT1	22.5516	-6.38706	1.14176	-5.59403	2.21854e-08	4.77647e-07	yes	yes
POLR2J	371.446	0.959788	0.171599	5.5932	2.22925e-08	4.79201e-07	yes	yes
PCDH20	101.891	-8.4457	1.50999	-5.5932	2.22924e-08	4.79201e-07	yes	yes
USP39	894.64	0.839639	0.150136	5.59252	2.23803e-08	4.80713e-07	yes	yes
DTWD2	472.018	1.07517	0.192335	5.59006	2.26987e-08	4.8717e-07	yes	yes
RTCA	740.553	0.786875	0.140768	5.58987	2.27235e-08	4.8732e-07	yes	yes
DHRS2	162.377	2.66789	0.477396	5.58843	2.29136e-08	4.91014e-07	yes	yes
TANGO2	251.261	-1.05833	0.189408	-5.58755	2.30296e-08	4.93113e-07	yes	yes
VPS54	521.066	-0.882188	0.157895	-5.58718	2.30787e-08	4.93779e-07	yes	yes
DMTF1	627.826	-1.15337	0.206459	-5.58644	2.31769e-08	4.95109e-07	yes	yes
LCN12	50.2958	-2.76201	0.494401	-5.58657	2.31593e-08	4.95109e-07	yes	yes
CYP26B1	45.1218	3.87949	0.694665	5.58469	2.34111e-08	4.99722e-07	yes	yes
IL1B	10.5965	-5.26728	0.94337	-5.58347	2.3576e-08	5.02851e-07	yes	yes
CXCL14	13.0029	-7.99235	1.43147	-5.58333	2.35951e-08	5.02868e-07	yes	yes
AC092634.3	17.7735	5.94473	1.06482	5.58286	2.36601e-08	5.03862e-07	yes	yes
TSN	1200.21	0.835194	0.149612	5.58242	2.37196e-08	5.04736e-07	yes	yes
TAF1C	382.951	-0.85535	0.153283	-5.58019	2.40254e-08	5.10847e-07	yes	yes
MON2	1114.83	-0.968326	0.173534	-5.58003	2.40472e-08	5.10915e-07	yes	yes
DHFR	901.463	1.17294	0.210226	5.57943	2.41309e-08	5.12296e-07	yes	yes
TRPV1	119.705	-2.76566	0.495749	-5.57875	2.42257e-08	5.1391e-07	yes	yes
ZNRF3-AS1	25.0924	-8.32396	1.49217	-5.57842	2.42719e-08	5.14492e-07	yes	yes
EVI2B	33.219	-7.95082	1.42545	-5.57774	2.43657e-08	5.16083e-07	yes	yes
POLR2K	669.5	0.825053	0.147949	5.5766	2.45259e-08	5.19074e-07	yes	yes
PPP1R32	11.8905	-2.34356	0.420294	-5.57601	2.46101e-08	5.20455e-07	yes	yes
FAM89A	51.0534	1.06618	0.191246	5.57488	2.47707e-08	5.23449e-07	yes	yes
RTCB	1529.14	0.990706	0.177714	5.57472	2.47926e-08	5.23508e-07	yes	yes
PTMA	7118.53	1.4936	0.267972	5.57372	2.4936e-08	5.2613e-07	yes	yes
AC090809.1	21.1691	6.87635	1.23412	5.57185	2.52054e-08	5.31406e-07	yes	yes
KDM4B	1210.47	-1.30618	0.23455	-5.56888	2.56386e-08	5.40124e-07	yes	yes
MTMR3	595.358	-2.3733	0.426401	-5.56589	2.60823e-08	5.49049e-07	yes	yes
TTC5	346.062	0.74616	0.134096	5.56437	2.63096e-08	5.52985e-07	yes	yes
FEZ2	318.695	0.809594	0.145493	5.56448	2.62928e-08	5.52985e-07	yes	yes
MYL9	5.6258	-6.75043	1.21339	-5.56329	2.64733e-08	5.55574e-07	yes	yes
ORAI1	294.041	1.21733	0.218814	5.5633	2.64717e-08	5.55574e-07	yes	yes
BTBD9	318.654	-0.814374	0.146439	-5.56118	2.67964e-08	5.61925e-07	yes	yes
TRAM1	1959.19	1.08247	0.19466	5.56081	2.68531e-08	5.62684e-07	yes	yes
BOD1L1	1120.49	-0.893928	0.160804	-5.55911	2.71147e-08	5.67733e-07	yes	yes
MSX2	130.727	2.09474	0.376922	5.55748	2.7369e-08	5.7262e-07	yes	yes
ARMC10	581.482	1.6286	0.293057	5.55728	2.74017e-08	5.72868e-07	yes	yes
ERVMER61-1	48.1589	7.38775	1.3297	5.55595	2.761e-08	5.76782e-07	yes	yes
NCK2	161.293	-1.09983	0.197984	-5.55514	2.77389e-08	5.79034e-07	yes	yes
MAVS	1889.85	-0.909	0.163641	-5.55483	2.77885e-08	5.79627e-07	yes	yes
MYO9A	559.568	-1.78382	0.321144	-5.55457	2.78294e-08	5.80041e-07	yes	yes
GABRD	38.4336	3.26911	0.588641	5.55366	2.79752e-08	5.82636e-07	yes	yes
TBCA	1106.29	1.22368	0.220349	5.55339	2.80178e-08	5.83081e-07	yes	yes
ACVR2B	426.265	-2.07844	0.374454	-5.55059	2.847e-08	5.92042e-07	yes	yes
JAKMIP2	14.8136	5.0359	0.907595	5.54862	2.87938e-08	5.98321e-07	yes	yes
WDR54	240.588	0.851197	0.153417	5.54825	2.8855e-08	5.99139e-07	yes	yes
CMTR1	567.888	-0.685635	0.123606	-5.54694	2.90711e-08	6.03171e-07	yes	yes
SETD5	2819.31	-1.13721	0.205133	-5.54378	2.96014e-08	6.13709e-07	yes	yes
FAM3A	554.102	0.591612	0.106719	5.54363	2.96261e-08	6.13756e-07	yes	yes
VIPR1	263.304	-1.35643	0.244742	-5.54227	2.98573e-08	6.1808e-07	yes	yes
CDKN1B	881.248	0.581628	0.104947	5.54212	2.98836e-08	6.18158e-07	yes	yes
MMAB	762.646	0.80453	0.145281	5.53774	3.06392e-08	6.3331e-07	yes	yes
NSUN3	256.712	1.19773	0.216291	5.53759	3.06655e-08	6.33377e-07	yes	yes
NOMO2	415.15	1.85495	0.335012	5.53696	3.0776e-08	6.35181e-07	yes	yes
DRAP1	785.632	1.01968	0.184181	5.5363	3.08932e-08	6.37119e-07	yes	yes
CPLX3	16.4614	-8.1512	1.4724	-5.536	3.09451e-08	6.3771e-07	yes	yes
PLCB3	348.267	-1.44708	0.261621	-5.53119	3.18059e-08	6.54957e-07	yes	yes
ICAM4	3.96063	-6.2542	1.13076	-5.53097	3.18469e-08	6.55311e-07	yes	yes
SEC16A	2871.47	-0.874485	0.158124	-5.53036	3.19573e-08	6.57088e-07	yes	yes
MIER1	654.064	0.616541	0.111578	5.52567	3.2824e-08	6.74404e-07	yes	yes
RFK	789.413	1.29882	0.235086	5.52486	3.29748e-08	6.76995e-07	yes	yes
GPR35	15.5658	-1.9009	0.344115	-5.52401	3.31346e-08	6.79766e-07	yes	yes
NME7	303.481	1.07539	0.194708	5.52312	3.33041e-08	6.82734e-07	yes	yes
GLIS2	83.7055	-2.8502	0.516169	-5.52183	3.35491e-08	6.87243e-07	yes	yes
COMMD1	144.237	0.746008	0.135122	5.52099	3.37098e-08	6.9002e-07	yes	yes
GHRL	24.2161	-5.7576	1.04304	-5.52003	3.38937e-08	6.93266e-07	yes	yes
TAF5	279.231	1.01693	0.18424	5.5196	3.39773e-08	6.94458e-07	yes	yes
TSC1	665.905	-1.01749	0.18435	-5.51932	3.40313e-08	6.95045e-07	yes	yes
AC134878.2	70.1355	5.72157	1.03688	5.51806	3.42755e-08	6.9951e-07	yes	yes
COMMD4	551.478	0.873063	0.158233	5.51757	3.43727e-08	7.00973e-07	yes	yes
CSAD	345.609	-1.62544	0.294608	-5.51731	3.44227e-08	7.01308e-07	yes	yes
RABIF	242.364	0.85975	0.15583	5.51722	3.44403e-08	7.01308e-07	yes	yes
DPP10	26.5876	6.09154	1.10435	5.51596	3.46876e-08	7.05821e-07	yes	yes
DNAJB1	1244.82	0.611459	0.110862	5.51551	3.47777e-08	7.07129e-07	yes	yes
GOLGB1	4119.34	-0.994063	0.180371	-5.51122	3.56363e-08	7.24051e-07	yes	yes
MFSD2B	13.1337	-4.02632	0.730659	-5.51053	3.5776e-08	7.26351e-07	yes	yes
WDFY3	1326.21	-1.35406	0.245731	-5.51034	3.58143e-08	7.26591e-07	yes	yes
GGH	438.015	1.24661	0.226243	5.51006	3.58719e-08	7.27222e-07	yes	yes
TOP1MT	448.857	0.974027	0.176807	5.509	3.60888e-08	7.31078e-07	yes	yes
ELFN1	47.3043	2.31888	0.420997	5.50807	3.62788e-08	7.34385e-07	yes	yes
SRM	1794.29	1.29804	0.235696	5.50727	3.64447e-08	7.37199e-07	yes	yes
TRIM5	300.35	-1.40878	0.255881	-5.5056	3.67906e-08	7.43647e-07	yes	yes
AC245407.1	31.5256	6.77746	1.23106	5.50541	3.68311e-08	7.43917e-07	yes	yes
SYNJ2	196.065	-2.22788	0.404875	-5.50265	3.74122e-08	7.54544e-07	yes	yes
SCUBE2	71.4019	-4.71286	0.856454	-5.50276	3.73897e-08	7.54544e-07	yes	yes
VPS8	561.893	-0.544189	0.0989653	-5.49879	3.82416e-08	7.70139e-07	yes	yes
AC135586.2	30.0475	7.3814	1.34236	5.49884	3.82297e-08	7.70139e-07	yes	yes
HRNR	10.9898	-7.20192	1.3102	-5.49679	3.86769e-08	7.78333e-07	yes	yes
FBXO43	10.7346	-2.74995	0.500404	-5.49546	3.89696e-08	7.83648e-07	yes	yes
LRPPRC	3668.61	0.712143	0.129599	5.49498	3.90761e-08	7.85215e-07	yes	yes
CHMP4B	907.019	0.977267	0.177956	5.49161	3.98275e-08	7.99728e-07	yes	yes
VBP1	1205.75	0.959458	0.174812	5.4885	4.05365e-08	8.13369e-07	yes	yes
SOGA1	2883.24	-1.55436	0.283409	-5.48451	4.14607e-08	8.31305e-07	yes	yes
RAB35	831.832	0.741805	0.135313	5.48214	4.20213e-08	8.41654e-07	yes	yes
GTF2H2C	346.542	2.15127	0.392419	5.48207	4.20382e-08	8.41654e-07	yes	yes
BRD3	873.907	-1.26065	0.23	-5.48109	4.22704e-08	8.45685e-07	yes	yes
ADAMTS7	63.8822	-1.60245	0.292369	-5.48089	4.23181e-08	8.46023e-07	yes	yes
RPL13	9824.71	1.66912	0.304548	5.48065	4.23772e-08	8.46586e-07	yes	yes
FAM45A	319.605	1.67557	0.305757	5.48008	4.25139e-08	8.487e-07	yes	yes
SPATA25	10.7822	-2.27139	0.414581	-5.47876	4.28307e-08	8.54402e-07	yes	yes
LRRC14	313.131	-0.682134	0.124511	-5.4785	4.28949e-08	8.55061e-07	yes	yes
FBXW4	411.252	-0.537318	0.0980999	-5.47726	4.31968e-08	8.60454e-07	yes	yes
GSTP1	73.5899	8.44978	1.54299	5.47623	4.34476e-08	8.64823e-07	yes	yes
F2RL2	13.4005	-7.85247	1.43398	-5.476	4.35038e-08	8.65313e-07	yes	yes
VWA8	473.205	-0.796852	0.14555	-5.47478	4.38067e-08	8.70705e-07	yes	yes
PTPN21	199.371	-2.41856	0.441855	-5.47365	4.40869e-08	8.75641e-07	yes	yes
RBX1	661.098	0.825281	0.150789	5.47309	4.42243e-08	8.77735e-07	yes	yes
AFF4	3559.58	-0.783118	0.143121	-5.47172	4.45688e-08	8.83932e-07	yes	yes
SAC3D1	265.495	1.06849	0.195345	5.46978	4.50585e-08	8.92998e-07	yes	yes
SSBP3-AS1	24.8529	-5.28943	0.967116	-5.46929	4.51853e-08	8.94864e-07	yes	yes
CLDN20	12.2169	-6.65408	1.21704	-5.46744	4.56575e-08	9.03441e-07	yes	yes
ZNF732	31.1697	-4.71084	0.861633	-5.46734	4.56842e-08	9.03441e-07	yes	yes
CMTM2	7.29964	-2.86649	0.524552	-5.46465	4.63815e-08	9.15909e-07	yes	yes
GPX2	8.25987	-4.46641	0.817317	-5.46472	4.63626e-08	9.15909e-07	yes	yes
YTHDF3	1271.4	0.540873	0.098983	5.4643	4.64745e-08	9.17086e-07	yes	yes
MCUB	71.7153	5.22962	0.957124	5.4639	4.65794e-08	9.18496e-07	yes	yes
STX18	257.628	0.616667	0.112944	5.45995	4.76259e-08	9.38456e-07	yes	yes
ZNF160	440.598	-1.25286	0.229484	-5.45945	4.77611e-08	9.40444e-07	yes	yes
CECR2	100.6	-2.18888	0.401122	-5.45689	4.84551e-08	9.53426e-07	yes	yes
ZNF331	490.186	-1.86008	0.341049	-5.45399	4.92512e-08	9.68395e-07	yes	yes
AC079781.5	42.1332	7.19703	1.31972	5.45346	4.93987e-08	9.706e-07	yes	yes
PHLPP1	363.577	-0.983219	0.180415	-5.44977	5.04351e-08	9.89545e-07	yes	yes
LINC01133	35.5386	2.3709	0.435041	5.44984	5.0415e-08	9.89545e-07	yes	yes
GPR183	19.8191	-7.01118	1.28675	-5.44876	5.07223e-08	9.94468e-07	yes	yes
ASIC1	187.042	-1.27651	0.234302	-5.44814	5.08991e-08	9.97222e-07	yes	yes
FAM166A	9.75403	-2.86096	0.525207	-5.4473	5.11403e-08	1.00123e-06	yes	yes
PPCS	794.548	0.852222	0.156462	5.44683	5.12751e-08	1.00244e-06	yes	yes
RP9	74.5867	1.37637	0.252686	5.44695	5.12413e-08	1.00244e-06	yes	yes
TMEM117	68.8281	1.60707	0.295066	5.44648	5.13772e-08	1.00372e-06	yes	yes
DUSP2	703.204	2.17257	0.398973	5.44541	5.16863e-08	1.00904e-06	yes	yes
NPNT	15.2459	-3.16449	0.581263	-5.44417	5.20489e-08	1.0154e-06	yes	yes
EIF3E	4580.37	0.951909	0.174855	5.44398	5.21028e-08	1.01573e-06	yes	yes
LINC00174	136.912	-2.72552	0.500696	-5.44346	5.22558e-08	1.01799e-06	yes	yes
PRR19	39.6933	1.95864	0.359848	5.44298	5.23955e-08	1.01998e-06	yes	yes
POP5	482.073	0.844293	0.15514	5.44214	5.26455e-08	1.02412e-06	yes	yes
POLR2B	3022.77	0.570326	0.104815	5.44129	5.2896e-08	1.02827e-06	yes	yes
DNTTIP2	1260.89	0.647096	0.119009	5.43738	5.40702e-08	1.05035e-06	yes	yes
POMK	396.075	-1.96963	0.362354	-5.43564	5.46002e-08	1.05989e-06	yes	yes
VPS29	990.839	0.895465	0.164751	5.43525	5.47206e-08	1.05998e-06	yes	yes
PIANP	5.59797	-2.5565	0.470344	-5.43539	5.46768e-08	1.05998e-06	yes	yes
SLC26A6	372.43	-1.12167	0.206367	-5.43532	5.46973e-08	1.05998e-06	yes	yes
PSMD3	2947.26	0.952006	0.175204	5.4337	5.51963e-08	1.06844e-06	yes	yes
JAK3	21.4795	-4.38498	0.80703	-5.43348	5.52657e-08	1.06903e-06	yes	yes
TMEM203	502.161	0.717672	0.132098	5.43289	5.54485e-08	1.07181e-06	yes	yes
APC	573.323	-1.60282	0.295364	-5.42659	5.74415e-08	1.10955e-06	yes	yes
DDIT3	311.437	-1.83311	0.338008	-5.42328	5.85167e-08	1.12953e-06	yes	yes
RPL21P44	8.63569	-6.43771	1.18717	-5.42274	5.86928e-08	1.13213e-06	yes	yes
ADSS	644.067	0.922983	0.170236	5.42179	5.9006e-08	1.13728e-06	yes	yes
MAP3K3	442.489	-1.73234	0.319528	-5.42155	5.90844e-08	1.13728e-06	yes	yes
CR382285.1	24.5106	5.50231	1.01488	5.42162	5.90613e-08	1.13728e-06	yes	yes
UQCRC2	3875.67	1.02322	0.188865	5.41774	6.03582e-08	1.16017e-06	yes	yes
FAR2P1	90.8925	-4.53133	0.836382	-5.41778	6.03438e-08	1.16017e-06	yes	yes
PARG	621.644	0.428149	0.0790412	5.41678	6.06808e-08	1.16556e-06	yes	yes
POLR2L	1073.93	1.20576	0.222662	5.41519	6.12233e-08	1.17515e-06	yes	yes
MAD2L2	446.3	0.830384	0.153391	5.4135	6.18052e-08	1.18549e-06	yes	yes
CNOT7	1598.27	0.689677	0.127434	5.41201	6.23199e-08	1.19453e-06	yes	yes
FAM57B	15.6129	-1.79785	0.332272	-5.41078	6.27512e-08	1.20196e-06	yes	yes
USP20	468.293	-0.594317	0.109863	-5.40961	6.31612e-08	1.20897e-06	yes	yes
H6PD	1171.79	-0.933929	0.172651	-5.40934	6.32579e-08	1.20997e-06	yes	yes
NIPBL	1321.16	-1.07211	0.198226	-5.40852	6.35479e-08	1.21467e-06	yes	yes
LRP1	1155.52	-2.4903	0.46046	-5.40829	6.36306e-08	1.21512e-06	yes	yes
YEATS4	493.903	0.907378	0.167778	5.4082	6.36597e-08	1.21512e-06	yes	yes
TBX20	7.7148	4.9413	0.913747	5.40773	6.38289e-08	1.2175e-06	yes	yes
USP8	598.942	-1.07743	0.199285	-5.40649	6.4273e-08	1.22512e-06	yes	yes
AC138761.1	71.6354	6.75368	1.25075	5.3997	6.67524e-08	1.27149e-06	yes	yes
GPR171	6.45005	-6.59181	1.22095	-5.39891	6.70486e-08	1.27625e-06	yes	yes
GUSBP11	154.643	-3.71614	0.68836	-5.39855	6.71829e-08	1.27792e-06	yes	yes
GPR34	5.59045	-6.16715	1.14258	-5.39758	6.75451e-08	1.28392e-06	yes	yes
USH2A	31.2855	-4.61131	0.854526	-5.39633	6.80161e-08	1.29198e-06	yes	yes
PUM1	1741.21	-0.53457	0.0990705	-5.39585	6.81984e-08	1.2945e-06	yes	yes
ARHGEF4	226.738	-1.3172	0.24412	-5.3957	6.8256e-08	1.2945e-06	yes	yes
EBF2	16.8848	-2.68645	0.497896	-5.39561	6.82907e-08	1.2945e-06	yes	yes
AC233723.2	24.4379	6.85838	1.27122	5.39512	6.84795e-08	1.29718e-06	yes	yes
BET1L	529.202	-0.980495	0.18175	-5.39475	6.86176e-08	1.2989e-06	yes	yes
YWHAB	4036.21	0.707677	0.131207	5.39359	6.9065e-08	1.30647e-06	yes	yes
FLRT1	177.963	-7.28462	1.35142	-5.39036	7.03161e-08	1.32922e-06	yes	yes
TRMT2A	485.104	-0.517097	0.0959392	-5.38984	7.05219e-08	1.33219e-06	yes	yes
CIAPIN1	661.279	0.899492	0.166938	5.3882	7.11682e-08	1.34348e-06	yes	yes
LHX9	22.1528	4.32314	0.802365	5.38799	7.12486e-08	1.34407e-06	yes	yes
INF2	450.659	-1.40369	0.260585	-5.38668	7.17716e-08	1.35301e-06	yes	yes
PSMD2	5797.07	1.26937	0.235694	5.38566	7.21811e-08	1.35979e-06	yes	yes
SFMBT1	382.749	0.484563	0.0899796	5.38526	7.23417e-08	1.36188e-06	yes	yes
CHCHD4	336.873	0.852719	0.158354	5.3849	7.24835e-08	1.36361e-06	yes	yes
GABRG3	27.2754	1.72596	0.320543	5.38448	7.26549e-08	1.3659e-06	yes	yes
CYP3A43	5.05663	-3.23541	0.600938	-5.38393	7.2875e-08	1.3691e-06	yes	yes
SPIRE1	510.266	-0.729062	0.135424	-5.38354	7.30352e-08	1.37117e-06	yes	yes
TTC28	185.887	-1.69456	0.314966	-5.38013	7.44333e-08	1.39646e-06	yes	yes
SSSCA1	321.221	1.07861	0.200486	5.37996	7.45039e-08	1.39683e-06	yes	yes
RAC1	2553.41	1.10142	0.204734	5.37974	7.45924e-08	1.39754e-06	yes	yes
LMO7	107.898	-2.63947	0.49067	-5.37932	7.47665e-08	1.39984e-06	yes	yes
MST1	128.434	-2.06068	0.383093	-5.37907	7.48701e-08	1.40083e-06	yes	yes
PITPNA	2328.26	0.503761	0.0936647	5.37834	7.51757e-08	1.40559e-06	yes	yes
MOCS3	328.4	0.86614	0.161132	5.37534	7.64383e-08	1.42822e-06	yes	yes
C14orf132	241.18	-1.41287	0.262852	-5.37514	7.65219e-08	1.42881e-06	yes	yes
SLC26A4	16.5202	-4.53998	0.84486	-5.37365	7.71602e-08	1.43975e-06	yes	yes
KHNYN	733.142	-0.761594	0.141776	-5.37181	7.79495e-08	1.45348e-06	yes	yes
BHLHA15	76.2632	-2.38789	0.444635	-5.37045	7.85395e-08	1.46349e-06	yes	yes
PTGS2	2.68108	-5.0392	0.938357	-5.37024	7.8633e-08	1.46424e-06	yes	yes
PRKXP1	20.3024	-1.9592	0.364873	-5.36954	7.8937e-08	1.4689e-06	yes	yes
GAS6	165.089	-1.79795	0.334882	-5.36889	7.92228e-08	1.47322e-06	yes	yes
RPS16P5	20.0752	-6.52109	1.21464	-5.36875	7.92857e-08	1.47339e-06	yes	yes
MTMR11	28.7273	-1.37501	0.256138	-5.36826	7.9502e-08	1.47641e-06	yes	yes
LOXL4	21.8237	-5.18513	0.966141	-5.36685	8.01235e-08	1.48695e-06	yes	yes
FREM1	35.9596	-3.98038	0.741706	-5.36652	8.02693e-08	1.48764e-06	yes	yes
APEX2	671.674	1.10544	0.205987	5.36655	8.02556e-08	1.48764e-06	yes	yes
TRIO	1456.78	-1.85783	0.346303	-5.36475	8.10611e-08	1.5013e-06	yes	yes
MRI1	326.795	-0.908968	0.169447	-5.36433	8.12493e-08	1.50377e-06	yes	yes
ZHX3	703.687	-0.955647	0.178156	-5.36411	8.13482e-08	1.50459e-06	yes	yes
OPN1SW	7.68326	-4.54769	0.847876	-5.36363	8.15657e-08	1.50759e-06	yes	yes
BATF3	12.9914	2.50319	0.466718	5.3634	8.16719e-08	1.50854e-06	yes	yes
VPS26A	1099.37	0.931198	0.173691	5.36123	8.26565e-08	1.52365e-06	yes	yes
ARGLU1	1146.59	-1.69683	0.316493	-5.36134	8.26069e-08	1.52365e-06	yes	yes
DPH3	232.452	0.895678	0.16706	5.36141	8.25733e-08	1.52365e-06	yes	yes
CCDC146	31.9816	-1.79917	0.335618	-5.36077	8.2868e-08	1.52549e-06	yes	yes
AL590426.2	26.3157	7.19015	1.34123	5.36086	8.28279e-08	1.52549e-06	yes	yes
EML2	234.639	-1.0531	0.196528	-5.35851	8.39113e-08	1.54366e-06	yes	yes
METTL1	237.693	0.944171	0.176227	5.35771	8.42841e-08	1.54948e-06	yes	yes
LINC02506	23.143	6.77949	1.26573	5.35619	8.49966e-08	1.56153e-06	yes	yes
POP7	516.575	1.20168	0.224389	5.35533	8.53998e-08	1.56789e-06	yes	yes
ANKRD13D	396.971	-0.560261	0.104624	-5.35499	8.55588e-08	1.56976e-06	yes	yes
NBEAL2	1176.75	-0.955566	0.178566	-5.35132	8.73166e-08	1.60012e-06	yes	yes
Z83818.2	25.4571	7.14229	1.33469	5.35129	8.73304e-08	1.60012e-06	yes	yes
ABHD17A	474.574	2.06869	0.386775	5.34855	8.8663e-08	1.62346e-06	yes	yes
HTT	1764.49	-0.81398	0.152219	-5.34742	8.92157e-08	1.63249e-06	yes	yes
NUAK2	171.31	-0.777766	0.145464	-5.3468	8.95221e-08	1.637e-06	yes	yes
BUB3	1937.05	0.65119	0.12181	5.34596	8.99401e-08	1.64355e-06	yes	yes
PNLDC1	69.8175	5.22745	0.978036	5.34484	9.04979e-08	1.65264e-06	yes	yes
LPP-AS1	4.65931	-6.2686	1.17318	-5.34325	9.12938e-08	1.66607e-06	yes	yes
TTN	805.26	-5.957	1.11553	-5.34007	9.29082e-08	1.6944e-06	yes	yes
MRFAP1	4535.2	0.920339	0.172417	5.33786	9.40522e-08	1.71412e-06	yes	yes
BOD1	584.66	0.640648	0.12004	5.33698	9.45089e-08	1.7213e-06	yes	yes
SPRTN	337.531	0.845108	0.158428	5.33435	9.58894e-08	1.74413e-06	yes	yes
RTTN	219.505	-1.14362	0.214387	-5.3344	9.5861e-08	1.74413e-06	yes	yes
LIAS	257.211	0.73823	0.138412	5.33358	9.62963e-08	1.75037e-06	yes	yes
MCOLN3	4.68381	-5.86836	1.10046	-5.33266	9.67823e-08	1.75804e-06	yes	yes
MDH1B	67.6072	0.838061	0.157168	5.33228	9.69865e-08	1.76058e-06	yes	yes
DERA	290.548	0.931613	0.174717	5.33212	9.70754e-08	1.76103e-06	yes	yes
COPS4	710.932	0.9403	0.176408	5.33026	9.80727e-08	1.77795e-06	yes	yes
GPATCH4	762.935	1.22948	0.230748	5.32827	9.91542e-08	1.79637e-06	yes	yes
RBL2	1362.72	-0.913049	0.171369	-5.32798	9.93122e-08	1.79804e-06	yes	yes
MIR4300HG	22.563	6.74261	1.26596	5.32607	1.00362e-07	1.81586e-06	yes	yes
KIAA2013	1187.18	1.13534	0.213248	5.32404	1.01487e-07	1.83499e-06	yes	yes
TOR3A	746.03	0.993009	0.186618	5.32108	1.03154e-07	1.86392e-06	yes	yes
MOB1A	602.847	0.734923	0.138123	5.3208	1.03311e-07	1.86428e-06	yes	yes
C9orf131	44.1803	-5.93495	1.11542	-5.32081	1.03304e-07	1.86428e-06	yes	yes
ZNF446	177.932	-1.01231	0.190266	-5.32051	1.03477e-07	1.86606e-06	yes	yes
RAB4A	799.439	0.670438	0.126018	5.32018	1.03667e-07	1.86704e-06	yes	yes
TP53TG3D	10.2311	4.68974	0.881495	5.32021	1.0365e-07	1.86704e-06	yes	yes
INPP5B	279.218	-0.56364	0.10596	-5.31937	1.04129e-07	1.87288e-06	yes	yes
MKRN4P	20.0218	5.28488	0.9935	5.31945	1.04079e-07	1.87288e-06	yes	yes
FGD4	801.223	-2.12241	0.399058	-5.31854	1.04606e-07	1.88023e-06	yes	yes
FXYD5	88.86	2.83941	0.534087	5.31638	1.05852e-07	1.90138e-06	yes	yes
MIR181A2HG	6.06517	-4.42465	0.832323	-5.31603	1.06058e-07	1.90384e-06	yes	yes
GABRG2	23.2536	4.3861	0.825307	5.31451	1.06946e-07	1.91852e-06	yes	yes
EIF4G3	1256.65	-0.768918	0.144689	-5.31429	1.07072e-07	1.91953e-06	yes	yes
JADE1	488.327	-1.02402	0.192732	-5.3132	1.07716e-07	1.92855e-06	yes	yes
FBL	2302	0.860571	0.161968	5.31321	1.07712e-07	1.92855e-06	yes	yes
FKBP3	1089.62	0.60159	0.113267	5.31124	1.08881e-07	1.94688e-06	yes	yes
AC058822.1	24.1776	7.06791	1.33074	5.31125	1.08876e-07	1.94688e-06	yes	yes
TSPAN6	323.823	1.15748	0.218117	5.30668	1.1164e-07	1.99483e-06	yes	yes
NFIB	1714.21	-2.56128	0.482663	-5.30657	1.11709e-07	1.99483e-06	yes	yes
OSBPL10	94.6109	-2.65832	0.500993	-5.3061	1.11994e-07	1.99863e-06	yes	yes
IFRD2	1045.38	0.949756	0.179058	5.30419	1.13173e-07	2.01835e-06	yes	yes
MOB3A	409.222	-1.06303	0.200461	-5.30291	1.1397e-07	2.03124e-06	yes	yes
AC006213.3	22.446	5.39256	1.01732	5.30075	1.15328e-07	2.05411e-06	yes	yes
RRP12	1363.58	1.20366	0.227139	5.29922	1.16297e-07	2.07003e-06	yes	yes
ANGPTL1	14.794	-6.41379	1.21087	-5.29684	1.17826e-07	2.09588e-06	yes	yes
KAZN	230.032	2.0995	0.396401	5.29642	1.18097e-07	2.09935e-06	yes	yes
RNU6-8	9.3641	2.33672	0.441249	5.2957	1.18562e-07	2.10623e-06	yes	yes
CCT3	7521.85	0.95727	0.180777	5.29532	1.18807e-07	2.10923e-06	yes	yes
HDAC1	2879.81	0.630116	0.119007	5.29476	1.19172e-07	2.11434e-06	yes	yes
CHRNA7	14.7722	2.25259	0.425454	5.29455	1.1931e-07	2.11542e-06	yes	yes
SLC10A3	304.381	1.08746	0.20541	5.29408	1.19617e-07	2.1195e-06	yes	yes
ING2	106.733	0.587185	0.110918	5.29388	1.19748e-07	2.12044e-06	yes	yes
CUL7	494.613	-1.9902	0.375997	-5.29313	1.20242e-07	2.12782e-06	yes	yes
VPS35	1921.35	0.759019	0.143407	5.29275	1.20491e-07	2.12947e-06	yes	yes
ZNF580	107.728	-2.76521	0.52245	-5.29277	1.20477e-07	2.12947e-06	yes	yes
KPNA2	3238.58	1.48327	0.280285	5.29201	1.20979e-07	2.13672e-06	yes	yes
FAM91A1	1407.55	0.633894	0.119806	5.29102	1.21635e-07	2.14693e-06	yes	yes
SNX2	1138.35	0.689621	0.130365	5.28991	1.22374e-07	2.15858e-06	yes	yes
LURAP1L	3.11997	-3.97925	0.752343	-5.28914	1.22892e-07	2.16633e-06	yes	yes
GPATCH11	268.402	0.891013	0.168484	5.28842	1.23377e-07	2.17347e-06	yes	yes
INSR	514.224	-1.17087	0.221432	-5.28774	1.23839e-07	2.18023e-06	yes	yes
MASTL	451.628	0.579154	0.109567	5.28585	1.25122e-07	2.20139e-06	yes	yes
DFFA	892.821	0.693918	0.13133	5.28377	1.26552e-07	2.22513e-06	yes	yes
PCNP	1558.48	0.710356	0.134468	5.28273	1.27274e-07	2.23639e-06	yes	yes
CEACAM1	22.0464	-4.99505	0.945626	-5.28227	1.27595e-07	2.23917e-06	yes	yes
PNISR	987.532	-1.44504	0.27356	-5.28237	1.2752e-07	2.23917e-06	yes	yes
PRH2	35.6179	-7.28123	1.37854	-5.28186	1.27882e-07	2.24275e-06	yes	yes
CLP1	177.701	0.866619	0.164091	5.28133	1.28247e-07	2.24772e-06	yes	yes
HNRNPM	3992.47	1.15498	0.218701	5.28108	1.28423e-07	2.24937e-06	yes	yes
SYTL5	9.75742	-6.25383	1.18423	-5.28093	1.28533e-07	2.24987e-06	yes	yes
SSR3	4278.95	0.988798	0.187341	5.27807	1.30554e-07	2.28378e-06	yes	yes
RP9P	6.18381	4.86947	0.922688	5.27748	1.30972e-07	2.28963e-06	yes	yes
SYNGR2	3071.5	0.432844	0.0820201	5.27729	1.31109e-07	2.29057e-06	yes	yes
PDHA1	1309.13	0.602948	0.114263	5.27683	1.31436e-07	2.29482e-06	yes	yes
RNF157	429.534	-1.86735	0.353931	-5.27602	1.32022e-07	2.30359e-06	yes	yes
TNRC6B	2038.88	-1.57766	0.299056	-5.27546	1.32421e-07	2.30908e-06	yes	yes
SIVA1	569.601	0.87592	0.1661	5.27345	1.3388e-07	2.33304e-06	yes	yes
ZSCAN25	286.52	-0.531674	0.100823	-5.27332	1.33975e-07	2.33321e-06	yes	yes
GBA3	58.6071	4.24466	0.80511	5.27215	1.34835e-07	2.34669e-06	yes	yes
HIVEP1	469.575	-1.25051	0.237266	-5.27049	1.36058e-07	2.36647e-06	yes	yes
ANKS6	239.266	-1.40192	0.266005	-5.27027	1.3622e-07	2.36779e-06	yes	yes
LINC01089	182.769	-3.50449	0.664984	-5.27004	1.36395e-07	2.36933e-06	yes	yes
LINC00894	54.9606	-2.71024	0.51441	-5.26863	1.37445e-07	2.38606e-06	yes	yes
ZNF221	62.6369	-2.69649	0.511813	-5.2685	1.37543e-07	2.38626e-06	yes	yes
HPS5	548.881	0.488035	0.0926487	5.26759	1.38229e-07	2.39663e-06	yes	yes
AC011523.1	25.2011	5.44664	1.03412	5.26695	1.38708e-07	2.40343e-06	yes	yes
HNRNPUL2	393.546	-1.98227	0.376701	-5.2622	1.42344e-07	2.46487e-06	yes	yes
AL592295.3	25.891	7.16665	1.36234	5.26054	1.43633e-07	2.48563e-06	yes	yes
FRMD5	76.731	-1.72027	0.327135	-5.25859	1.45164e-07	2.51053e-06	yes	yes
PFKFB4	625.183	-2.14437	0.40797	-5.2562	1.4706e-07	2.54172e-06	yes	yes
NCL	12500	1.06795	0.203184	5.25607	1.47165e-07	2.54192e-06	yes	yes
NUP133	1357.6	0.55875	0.106346	5.2541	1.4875e-07	2.56769e-06	yes	yes
ZNF117	87.4541	-2.78534	0.530413	-5.25126	1.51065e-07	2.60602e-06	yes	yes
ZMYND10	37.8546	-1.7989	0.342693	-5.24931	1.5267e-07	2.63204e-06	yes	yes
AC104041.1	17.9232	6.63625	1.26458	5.24778	1.53941e-07	2.6523e-06	yes	yes
TWISTNB	542.968	0.786886	0.149982	5.24653	1.54993e-07	2.66874e-06	yes	yes
RAP1B	444.554	2.02207	0.385515	5.24512	1.56179e-07	2.68603e-06	yes	yes
CARNS1	165.422	-2.48074	0.472962	-5.24511	1.56193e-07	2.68603e-06	yes	yes
REV3L	721.668	-3.12002	0.594938	-5.24428	1.56893e-07	2.69637e-06	yes	yes
UBE2E1-AS1	13.2745	5.74169	1.09488	5.24413	1.57022e-07	2.69691e-06	yes	yes
CP	18.7053	-2.18333	0.416451	-5.2427	1.58245e-07	2.71621e-06	yes	yes
COG5	473.235	-0.776967	0.148219	-5.24203	1.58819e-07	2.72436e-06	yes	yes
RABEPK	407.455	0.839756	0.16026	5.23996	1.60613e-07	2.75341e-06	yes	yes
IL2RG	2.98478	-5.39507	1.02974	-5.23924	1.61241e-07	2.76072e-06	yes	yes
CDC42SE1	1726.54	-0.567273	0.108274	-5.23926	1.61223e-07	2.76072e-06	yes	yes
BEND4	983.346	-3.20298	0.611371	-5.23902	1.61432e-07	2.76227e-06	yes	yes
ZNF266	567.841	-1.01255	0.193307	-5.23803	1.62299e-07	2.77538e-06	yes	yes
SCART1	81.8133	-2.62763	0.5019	-5.23537	1.64659e-07	2.81397e-06	yes	yes
KDM3A	819.423	-1.36374	0.260513	-5.23485	1.6512e-07	2.8201e-06	yes	yes
VEGFB	172.793	-2.46282	0.470558	-5.23383	1.66038e-07	2.83401e-06	yes	yes
THRA	611.289	0.921297	0.176037	5.23356	1.6628e-07	2.83638e-06	yes	yes
CENPT	311.649	-1.58727	0.303302	-5.2333	1.66513e-07	2.83858e-06	yes	yes
LSMEM1	28.4061	-3.05903	0.58456	-5.23305	1.66736e-07	2.84063e-06	yes	yes
NXF3	6.10384	4.84053	0.925328	5.23115	1.68455e-07	2.86812e-06	yes	yes
MAN2C1	755.101	-1.73414	0.331617	-5.22934	1.70117e-07	2.89463e-06	yes	yes
GOLGA2P5	104.986	-1.94136	0.371336	-5.22805	1.71305e-07	2.91304e-06	yes	yes
TCF12	821.656	-0.808924	0.154755	-5.22711	1.72181e-07	2.92611e-06	yes	yes
DLD	2555.28	0.755354	0.144563	5.22508	1.7408e-07	2.95655e-06	yes	yes
LINC01419	22.8	6.98329	1.33691	5.22345	1.75623e-07	2.98092e-06	yes	yes
CLMN	528.196	-1.06403	0.203734	-5.22266	1.76371e-07	2.99176e-06	yes	yes
TMEM74B	20.5041	-4.48901	0.859673	-5.22176	1.77234e-07	3.00345e-06	yes	yes
PRSS48	20.2084	-7.42369	1.4217	-5.22171	1.77279e-07	3.00345e-06	yes	yes
AP3M1	1160.9	0.28973	0.0554949	5.22084	1.78114e-07	3.01573e-06	yes	yes
TG	37.0066	-3.97945	0.762454	-5.21927	1.79629e-07	3.03656e-06	yes	yes
RICTOR	533.884	-1.7667	0.338499	-5.21922	1.79676e-07	3.03656e-06	yes	yes
PPM1D	366.558	0.758346	0.145293	5.21943	1.79474e-07	3.03656e-06	yes	yes
CELSR2	953.267	-1.218	0.233402	-5.21847	1.80408e-07	3.04705e-06	yes	yes
FIBP	1009.26	0.440541	0.0844239	5.2182	1.80673e-07	3.04965e-06	yes	yes
TIRAP	146.332	-1.26287	0.242128	-5.21571	1.83113e-07	3.08894e-06	yes	yes
C1orf53	46.608	1.68398	0.322878	5.21554	1.83282e-07	3.08989e-06	yes	yes
ODAM	20.4245	-3.17751	0.609404	-5.21414	1.84676e-07	3.11148e-06	yes	yes
XRN1	1349.31	-0.682565	0.130922	-5.21352	1.85295e-07	3.11808e-06	yes	yes
TTC21B	1153.33	-1.09547	0.210119	-5.21356	1.8525e-07	3.11808e-06	yes	yes
LIN9	301.947	0.781001	0.149821	5.21288	1.85927e-07	3.12679e-06	yes	yes
ABI2	380.25	-2.2036	0.422772	-5.21226	1.86554e-07	3.13541e-06	yes	yes
AMH	91.4544	-2.89838	0.556085	-5.21212	1.86696e-07	3.13588e-06	yes	yes
FDXR	703.224	1.82788	0.350733	5.21161	1.87212e-07	3.14262e-06	yes	yes
COBLL1	1554.94	-1.69532	0.325377	-5.21032	1.88517e-07	3.16259e-06	yes	yes
HIST1H4J	55.5711	-3.80229	0.729814	-5.20995	1.88895e-07	3.167e-06	yes	yes
CEP152	341.257	-1.15216	0.22116	-5.20962	1.89227e-07	3.17063e-06	yes	yes
CCL2	8.30227	-5.12662	0.984124	-5.20932	1.89532e-07	3.1738e-06	yes	yes
EXOSC4	362.094	1.26624	0.243137	5.20793	1.90958e-07	3.19572e-06	yes	yes
BAIAP2L1	896.437	-0.28787	0.055295	-5.20608	1.92871e-07	3.22576e-06	yes	yes
ZNF519	125.839	-1.3384	0.257138	-5.20497	1.94029e-07	3.24317e-06	yes	yes
ATF1	395.644	0.612507	0.117684	5.20466	1.94354e-07	3.24661e-06	yes	yes
SNORD3B-2	3.71958	3.63511	0.698463	5.20444	1.94584e-07	3.24848e-06	yes	yes
AC096711.3	14.392	6.3199	1.21449	5.20375	1.95311e-07	3.25863e-06	yes	yes
HIST4H4	206.586	-5.56952	1.07039	-5.20326	1.9582e-07	3.26513e-06	yes	yes
MYRIP	461.304	-2.70455	0.520012	-5.20095	1.98276e-07	3.30408e-06	yes	yes
LUZP1	352.862	-0.957078	0.184028	-5.20071	1.9853e-07	3.3063e-06	yes	yes
WSCD1	29.8655	2.62215	0.504244	5.20015	1.99126e-07	3.31421e-06	yes	yes
ZFC3H1	636.538	-1.19463	0.229738	-5.19997	1.99326e-07	3.31553e-06	yes	yes
MCTP1	76.1971	-3.42602	0.658947	-5.19923	2.00114e-07	3.32663e-06	yes	yes
C1orf162	5.58707	-3.50512	0.674232	-5.19868	2.00705e-07	3.33443e-06	yes	yes
BTBD2	1108.58	-1.01934	0.19621	-5.19512	2.04589e-07	3.39689e-06	yes	yes
ATP6V1H	783.791	0.514196	0.0989794	5.19498	2.04747e-07	3.39745e-06	yes	yes
SLC23A3	14.5865	-5.47875	1.05467	-5.19475	2.04992e-07	3.39948e-06	yes	yes
ADAMTSL4-AS1	5.87949	-2.42688	0.467217	-5.19433	2.05461e-07	3.40519e-06	yes	yes
KCNQ5-IT1	4.90431	-6.78806	1.30719	-5.19287	2.07082e-07	3.42998e-06	yes	yes
MIR5682	4.41142	-5.48151	1.05574	-5.1921	2.07933e-07	3.442e-06	yes	yes
FUNDC2	472.543	1.07297	0.206692	5.19113	2.09021e-07	3.45793e-06	yes	yes
CDC25A	569.792	1.06305	0.204825	5.19007	2.10217e-07	3.47561e-06	yes	yes
ALMS1	526.658	-1.33157	0.256572	-5.18985	2.10461e-07	3.47755e-06	yes	yes
ULBP3	64.7382	1.84608	0.355736	5.18946	2.10905e-07	3.48278e-06	yes	yes
TECPR2	270.369	-0.774087	0.149191	-5.18857	2.11917e-07	3.49739e-06	yes	yes
ADORA2B	128.68	1.26493	0.243875	5.18679	2.13948e-07	3.52879e-06	yes	yes
FBLN1	146.441	3.85186	0.742797	5.18562	2.153e-07	3.54506e-06	yes	yes
C10orf113	3.31654	-5.3925	1.03989	-5.18562	2.15295e-07	3.54506e-06	yes	yes
KIF25-AS1	17.8471	6.17403	1.19061	5.1856	2.15322e-07	3.54506e-06	yes	yes
DDX18	1531.83	0.934782	0.180289	5.18491	2.16117e-07	3.55601e-06	yes	yes
SYNPO2	13.2286	-3.75176	0.723744	-5.18382	2.17382e-07	3.57469e-06	yes	yes
DMXL2	1031.1	-1.88099	0.362959	-5.18236	2.19093e-07	3.59901e-06	yes	yes
BLOC1S5-TXNDC5	21.1329	6.87376	1.32638	5.18234	2.19124e-07	3.59901e-06	yes	yes
FAM182B	72.0584	3.39577	0.655363	5.18151	2.20096e-07	3.61281e-06	yes	yes
LMAN1L	27.4248	-4.97049	0.959525	-5.18015	2.21706e-07	3.63706e-06	yes	yes
TLCD1	479.777	0.883302	0.170523	5.17997	2.21921e-07	3.63842e-06	yes	yes
CEP192	882.54	-0.96866	0.187018	-5.17951	2.2247e-07	3.64306e-06	yes	yes
ELK1	600.668	0.582148	0.112393	5.17957	2.22393e-07	3.64306e-06	yes	yes
PSMD11	1814.31	0.560487	0.108242	5.1781	2.24154e-07	3.66844e-06	yes	yes
FAM66B	29.4556	1.84463	0.356261	5.17775	2.2458e-07	3.67323e-06	yes	yes
ZNF44	375.891	-1.28601	0.248382	-5.17758	2.24785e-07	3.67438e-06	yes	yes
PTPRJ	889.101	-1.77937	0.343707	-5.17699	2.25497e-07	3.68384e-06	yes	yes
TXNP4	45.1866	-6.3875	1.23394	-5.17651	2.26074e-07	3.69106e-06	yes	yes
WRAP53	428.113	1.20699	0.233186	5.17609	2.26584e-07	3.69719e-06	yes	yes
CHPF	810.51	1.1571	0.223556	5.17588	2.26841e-07	3.69919e-06	yes	yes
RPS2	17543.5	2.60312	0.503	5.17519	2.27676e-07	3.71059e-06	yes	yes
MACROD1	266.629	-1.35697	0.262219	-5.17495	2.27973e-07	3.71322e-06	yes	yes
UBXN2A	223.741	1.01773	0.196693	5.17419	2.28899e-07	3.7261e-06	yes	yes
STAM	527.832	0.499648	0.0965874	5.17301	2.30354e-07	3.74755e-06	yes	yes
TPK1	30.1979	1.15928	0.224119	5.17262	2.30833e-07	3.75312e-06	yes	yes
ACPP	2065.75	-3.58254	0.692746	-5.17151	2.32211e-07	3.7733e-06	yes	yes
KIF17	6.13622	4.1143	0.795649	5.17099	2.32856e-07	3.78153e-06	yes	yes
MFN1	1638.93	0.779724	0.150806	5.17039	2.336e-07	3.79137e-06	yes	yes
FOXN3	859.233	-1.29577	0.250688	-5.16886	2.35531e-07	3.81818e-06	yes	yes
CSPP1	319.237	-1.25311	0.242432	-5.16892	2.35449e-07	3.81818e-06	yes	yes
NKX1-2	15.3591	4.50082	0.870801	5.1686	2.35859e-07	3.82125e-06	yes	yes
CADPS2	475.406	-3.09596	0.599233	-5.16653	2.38477e-07	3.86062e-06	yes	yes
XRN2	1800.9	0.528777	0.102348	5.16646	2.38571e-07	3.86062e-06	yes	yes
CREBRF	201.62	-1.27061	0.246015	-5.16478	2.4072e-07	3.8931e-06	yes	yes
COL18A1	306.956	-2.0006	0.387371	-5.16455	2.41023e-07	3.89571e-06	yes	yes
PBLD	203.06	-2.27611	0.441169	-5.15928	2.47904e-07	4.00456e-06	yes	yes
AL133153.2	18.7827	4.82709	0.935932	5.15752	2.50239e-07	4.03991e-06	yes	yes
FILIP1L	43.7926	-7.09542	1.37579	-5.15734	2.50486e-07	4.04151e-06	yes	yes
RAD21-AS1	19.236	1.70781	0.331198	5.15647	2.51653e-07	4.05797e-06	yes	yes
SCAF8	908.337	-0.901423	0.174819	-5.15631	2.5186e-07	4.05892e-06	yes	yes
ADM5	37.2739	-4.17948	0.810724	-5.15524	2.533e-07	4.07972e-06	yes	yes
RASSF5	149.477	-1.97879	0.383865	-5.15492	2.53741e-07	4.08442e-06	yes	yes
SPTAN1	2102.35	-1.1983	0.232475	-5.15453	2.54267e-07	4.09049e-06	yes	yes
BCAS2	811.284	1.1371	0.220638	5.1537	2.55394e-07	4.10386e-06	yes	yes
SLFNL1-AS1	37.9441	-2.41132	0.467882	-5.1537	2.55397e-07	4.10386e-06	yes	yes
AHRR	49.5015	-5.46574	1.06096	-5.1517	2.58142e-07	4.14553e-06	yes	yes
RHPN1	437.283	-1.29819	0.252106	-5.14941	2.61313e-07	4.19401e-06	yes	yes
TTLL6	52.5643	-1.81657	0.352781	-5.14928	2.61484e-07	4.1943e-06	yes	yes
PLXNA1	960.726	-0.812943	0.157936	-5.14728	2.64294e-07	4.23574e-06	yes	yes
ONECUT1	3.55829	3.82105	0.742353	5.14722	2.64377e-07	4.23574e-06	yes	yes
DNAH1	168.62	-2.21405	0.43019	-5.14669	2.65126e-07	4.24526e-06	yes	yes
GMPS	2189.19	0.999543	0.194221	5.14641	2.65519e-07	4.24908e-06	yes	yes
CCDC58	369.207	1.09696	0.213166	5.14603	2.66064e-07	4.25531e-06	yes	yes
ANKRD12	738.99	-0.865468	0.168209	-5.14519	2.67253e-07	4.27184e-06	yes	yes
RPL7L1	2513.85	0.875171	0.170112	5.14467	2.6799e-07	4.28112e-06	yes	yes
SRI	522.044	0.759157	0.147635	5.14211	2.7167e-07	4.33739e-06	yes	yes
KLHL22	313.385	-1.2223	0.237729	-5.14155	2.72487e-07	4.34791e-06	yes	yes
AC004987.3	18.3621	6.44464	1.25379	5.14014	2.74536e-07	4.37805e-06	yes	yes
ZIC1	9.79316	5.30039	1.0315	5.13852	2.76916e-07	4.41343e-06	yes	yes
ANKZF1	688.731	-0.959999	0.186855	-5.13768	2.78157e-07	4.42844e-06	yes	yes
KATNAL2	34.9754	-2.13101	0.414783	-5.13766	2.7818e-07	4.42844e-06	yes	yes
GSG1	6.88659	-6.62845	1.29047	-5.13647	2.79943e-07	4.45392e-06	yes	yes
NGLY1	601.352	0.43582	0.0848647	5.13546	2.81453e-07	4.47534e-06	yes	yes
FGD3	43.6098	1.28419	0.250075	5.13522	2.81821e-07	4.47861e-06	yes	yes
USP36	559.898	-0.936366	0.182347	-5.13509	2.82011e-07	4.47903e-06	yes	yes
NDUFB2	834.96	0.75632	0.147341	5.13313	2.84957e-07	4.5232e-06	yes	yes
PTPRG	387.325	-2.07787	0.40482	-5.13283	2.85425e-07	4.52801e-06	yes	yes
GPR18	39.6848	-7.40677	1.44347	-5.13123	2.87849e-07	4.56119e-06	yes	yes
TBK1	839.216	0.682191	0.132947	5.13129	2.87757e-07	4.56119e-06	yes	yes
SIK3	259.997	-1.03082	0.200898	-5.13105	2.88126e-07	4.56293e-06	yes	yes
ANGPTL7	19.2509	-6.95901	1.35639	-5.13055	2.88893e-07	4.57244e-06	yes	yes
HOXD13	27.4481	3.52668	0.687447	5.13012	2.89563e-07	4.5804e-06	yes	yes
FUT9	19.2247	-4.19786	0.818532	-5.12853	2.92019e-07	4.61659e-06	yes	yes
SENP6	1269.98	-0.846694	0.165104	-5.12826	2.92429e-07	4.62041e-06	yes	yes
RPA4	4.45655	-4.59495	0.896241	-5.12691	2.94533e-07	4.65098e-06	yes	yes
ZNF276	345.216	-1.30397	0.254359	-5.1265	2.95173e-07	4.6584e-06	yes	yes
CNP	1140.68	0.78737	0.153735	5.12162	3.02919e-07	4.77789e-06	yes	yes
ZNF287	193.346	0.464124	0.0906264	5.12129	3.03454e-07	4.78359e-06	yes	yes
PDE11A	13.0873	-3.50555	0.684587	-5.12067	3.04445e-07	4.79644e-06	yes	yes
FAM72A	60.4063	1.65624	0.323517	5.11948	3.06382e-07	4.8242e-06	yes	yes
LRRTM4	63.5384	-3.86718	0.755506	-5.11866	3.0771e-07	4.84232e-06	yes	yes
AC100803.1	7.23402	5.32831	1.04106	5.11814	3.08559e-07	4.85291e-06	yes	yes
KCNJ13	45.1781	-6.05239	1.18269	-5.11748	3.09647e-07	4.86723e-06	yes	yes
RFX7	581.628	-1.06068	0.207296	-5.11674	3.10866e-07	4.88359e-06	yes	yes
EDC3	602.917	-1.20293	0.235105	-5.11656	3.1116e-07	4.88541e-06	yes	yes
GNA14	22.7197	-3.35086	0.655176	-5.11444	3.14673e-07	4.93774e-06	yes	yes
ALG12	395.75	-0.843263	0.164889	-5.11413	3.15188e-07	4.94299e-06	yes	yes
TOP2A	2502.35	-0.962469	0.188269	-5.11219	3.18447e-07	4.9884e-06	yes	yes
KBTBD8	110.807	1.64675	0.322117	5.11228	3.18297e-07	4.9884e-06	yes	yes
BTAF1	1804.67	-0.543274	0.106279	-5.11175	3.19182e-07	4.99706e-06	yes	yes
SETDB1	752.55	-0.995837	0.194862	-5.11047	3.21364e-07	5.02835e-06	yes	yes
AC092902.5	20.1703	6.80656	1.33289	5.10661	3.27989e-07	5.12908e-06	yes	yes
KIAA1024	38.7709	-1.34059	0.262556	-5.1059	3.29215e-07	5.14533e-06	yes	yes
SUPT16H	2534.49	0.607688	0.119032	5.10527	3.30323e-07	5.15969e-06	yes	yes
ODF3L2	5.15286	-4.53577	0.888541	-5.10474	3.31245e-07	5.17115e-06	yes	yes
C1orf122	531.627	1.50561	0.294998	5.10378	3.32938e-07	5.19463e-06	yes	yes
DOCK10	298.939	-6.43476	1.26094	-5.10315	3.34055e-07	5.20909e-06	yes	yes
ZNF248	463.614	-1.18556	0.232413	-5.10108	3.37724e-07	5.26332e-06	yes	yes
PCNA	2067.24	1.23046	0.24136	5.09802	3.4323e-07	5.34305e-06	yes	yes
SPATA17	37.1888	1.38959	0.272571	5.09807	3.43126e-07	5.34305e-06	yes	yes
GPR146	23.8679	-4.46467	0.875879	-5.09736	3.44426e-07	5.35864e-06	yes	yes
CCZ1	152.682	0.877084	0.172096	5.09649	3.46006e-07	5.38016e-06	yes	yes
PDLIM2	103.852	-1.42347	0.279382	-5.09506	3.48628e-07	5.41782e-06	yes	yes
LINC02393	18.8891	6.71191	1.31736	5.09496	3.48823e-07	5.41782e-06	yes	yes
RIMS4	194.759	1.89749	0.372503	5.09388	3.50806e-07	5.44554e-06	yes	yes
GRHL2	2871.54	-0.991699	0.19472	-5.09296	3.52517e-07	5.469e-06	yes	yes
EPHX2	609.318	-1.08984	0.214237	-5.08706	3.63656e-07	5.63862e-06	yes	yes
MAB21L1	4.9737	-6.58105	1.29372	-5.08691	3.63946e-07	5.63993e-06	yes	yes
TLL2	71.1738	1.45604	0.286271	5.08624	3.65225e-07	5.65655e-06	yes	yes
ZNF740	689.222	-0.362678	0.0713143	-5.08563	3.66405e-07	5.67163e-06	yes	yes
AC002310.5	18.7035	6.69767	1.31754	5.08348	3.70573e-07	5.73291e-06	yes	yes
LANCL3	4.05432	-5.17664	1.01838	-5.08324	3.71059e-07	5.73719e-06	yes	yes
MAGEA10-MAGEA5	9.16353	3.5445	0.697543	5.0814	3.74658e-07	5.78957e-06	yes	yes
ANKRD44-IT1	8.21405	-6.33589	1.24728	-5.07977	3.77884e-07	5.83614e-06	yes	yes
ZNF345	56.3656	-1.23142	0.242474	-5.07856	3.80302e-07	5.87017e-06	yes	yes
AC027613.1	12.1318	6.07363	1.19622	5.07734	3.82749e-07	5.90463e-06	yes	yes
ACYP2	80.3755	1.08565	0.213837	5.07699	3.83463e-07	5.91232e-06	yes	yes
CTXN1	395.413	2.04689	0.403273	5.0757	3.86068e-07	5.94913e-06	yes	yes
PRPH	51.7288	-6.10521	1.203	-5.07499	3.87515e-07	5.96808e-06	yes	yes
LINC00852	23.3751	-4.46774	0.88058	-5.07363	3.90297e-07	6.00756e-06	yes	yes
ZNF780B	634.736	-1.67752	0.330787	-5.07131	3.95077e-07	6.07772e-06	yes	yes
NCF2	5.6603	-5.937	1.17086	-5.07066	3.96449e-07	6.0954e-06	yes	yes
PPIE	606.722	0.735745	0.145104	5.07045	3.96869e-07	6.09845e-06	yes	yes
RALGPS1	189.006	-1.6342	0.322357	-5.06954	3.98772e-07	6.12425e-06	yes	yes
ZSWIM6	174.857	-0.958767	0.189138	-5.06914	3.9962e-07	6.12974e-06	yes	yes
SNRNP25	632.484	1.2452	0.245639	5.06922	3.99446e-07	6.12974e-06	yes	yes
TSEN15	636.443	1.01453	0.200141	5.06905	3.998e-07	6.12974e-06	yes	yes
HADHA	3318.38	0.776914	0.153283	5.06848	4.01009e-07	6.14485e-06	yes	yes
FAM8A1	1127.96	1.13783	0.224501	5.06825	4.01486e-07	6.14873e-06	yes	yes
ATP13A2	338.046	-1.43299	0.282776	-5.06758	4.029e-07	6.16693e-06	yes	yes
AC010616.2	18.5339	6.68455	1.31916	5.06727	4.03561e-07	6.17361e-06	yes	yes
NPRL2	491.035	0.537501	0.106082	5.06686	4.04425e-07	6.18337e-06	yes	yes
PRAM1	6.48232	-1.96196	0.387381	-5.06469	4.0907e-07	6.24743e-06	yes	yes
HMGB1	3891.79	1.65859	0.327476	5.06476	4.0891e-07	6.24743e-06	yes	yes
IMPDH1	1224.03	1.1567	0.228467	5.06286	4.13014e-07	6.30064e-06	yes	yes
RMI2	212.061	1.02693	0.202833	5.06293	4.12867e-07	6.30064e-06	yes	yes
CATSPER3	11.0315	-2.28191	0.450772	-5.06222	4.14396e-07	6.31822e-06	yes	yes
HIP1	961.699	-1.30114	0.257039	-5.06203	4.14808e-07	6.32099e-06	yes	yes
ABHD8	163.838	-1.3136	0.259579	-5.06052	4.18124e-07	6.36798e-06	yes	yes
AC244452.3	18.2779	6.66448	1.31702	5.06025	4.18701e-07	6.37323e-06	yes	yes
RPL29	9098.76	1.51354	0.299113	5.06008	4.19083e-07	6.3755e-06	yes	yes
AKAP9	2570.5	-1.7976	0.355345	-5.05876	4.21991e-07	6.41618e-06	yes	yes
ZMYM3	466.171	-1.62131	0.320567	-5.05762	4.24522e-07	6.45109e-06	yes	yes
CUBN	18.8794	-2.34574	0.464065	-5.05476	4.30938e-07	6.54496e-06	yes	yes
SMIM20	355.482	0.568822	0.112537	5.05454	4.31418e-07	6.54863e-06	yes	yes
BHLHE41	40.3164	-2.66425	0.527153	-5.05403	4.32589e-07	6.56276e-06	yes	yes
MPC1L	65.5948	8.28355	1.63949	5.05251	4.3604e-07	6.61147e-06	yes	yes
LINC00221	83.5759	5.91224	1.17063	5.05046	4.4075e-07	6.6792e-06	yes	yes
TSPAN31	261.565	-1.00022	0.198059	-5.05011	4.41559e-07	6.68775e-06	yes	yes
PGS1	199.533	-0.636374	0.126039	-5.04904	4.44034e-07	6.72153e-06	yes	yes
SURF2	284.749	1.16045	0.229946	5.04665	4.4963e-07	6.80249e-06	yes	yes
ARVCF	572.25	-1.05589	0.20926	-5.04586	4.51488e-07	6.82306e-06	yes	yes
MRO	13.0232	-2.84282	0.563392	-5.04589	4.51412e-07	6.82306e-06	yes	yes
POMGNT2	374.742	0.676995	0.134195	5.04486	4.53853e-07	6.85503e-06	yes	yes
GIGYF1	836.486	-1.45498	0.288489	-5.04345	4.57215e-07	6.90201e-06	yes	yes
GTF3C6	1328.22	1.15303	0.228666	5.04242	4.59681e-07	6.93541e-06	yes	yes
OSGIN2	402.397	0.704698	0.139805	5.0406	4.64085e-07	6.99801e-06	yes	yes
CXorf56	353.841	0.726969	0.144246	5.03979	4.66042e-07	7.02367e-06	yes	yes
AC067852.1	19.0401	6.72339	1.33414	5.03951	4.66726e-07	7.02691e-06	yes	yes
AC104109.4	33.9062	5.42632	1.07676	5.03949	4.6677e-07	7.02691e-06	yes	yes
GAGE1	30.9124	5.55262	1.10209	5.03825	4.69806e-07	7.06874e-06	yes	yes
AL731577.2	14.4339	5.0339	0.999275	5.03755	4.71526e-07	7.09073e-06	yes	yes
SPECC1	486.105	-1.96503	0.390109	-5.03713	4.72561e-07	7.1024e-06	yes	yes
SIM2	197.043	-0.741781	0.147269	-5.03691	4.731e-07	7.10661e-06	yes	yes
SPATA13-AS1	8.05983	-6.55439	1.30177	-5.035	4.77848e-07	7.174e-06	yes	yes
THEM4	516.188	0.858246	0.17047	5.03459	4.78877e-07	7.18551e-06	yes	yes
HDAC10	146.502	-2.20727	0.438476	-5.03396	4.80445e-07	7.20165e-06	yes	yes
AC091167.6	20.294	4.9828	0.989839	5.03395	4.80478e-07	7.20165e-06	yes	yes
TBC1D32	222.025	-1.25888	0.250114	-5.03325	4.8223e-07	7.22397e-06	yes	yes
ANO5	23.821	4.66756	0.927372	5.0331	4.82615e-07	7.22579e-06	yes	yes
RPUSD2	199.431	0.93269	0.185327	5.03268	4.8368e-07	7.23779e-06	yes	yes
ACTA2	23.2076	-2.59601	0.515908	-5.03192	4.85596e-07	7.26249e-06	yes	yes
AL035458.2	49.7716	5.23071	1.03959	5.0315	4.86657e-07	7.27439e-06	yes	yes
HIST1H1C	3868.33	-1.73367	0.344623	-5.03064	4.8885e-07	7.3032e-06	yes	yes
GRPEL1	1066.85	0.914717	0.181848	5.03012	4.90173e-07	7.31898e-06	yes	yes
AC078881.1	24.8769	5.15067	1.02421	5.02893	4.93231e-07	7.36062e-06	yes	yes
CT83	27.1557	6.55554	1.30418	5.02657	4.99317e-07	7.4474e-06	yes	yes
MFAP1	755.5	0.89584	0.178225	5.02645	4.99655e-07	7.44838e-06	yes	yes
AC024405.2	4.67387	4.69169	0.933556	5.02562	5.01813e-07	7.47649e-06	yes	yes
GPR27	138.363	2.65059	0.527437	5.02541	5.02357e-07	7.48054e-06	yes	yes
SLC9A6	367.488	0.7502	0.149288	5.02517	5.02995e-07	7.48598e-06	yes	yes
FSIP1	36.1177	-1.11622	0.222282	-5.02163	5.12349e-07	7.62105e-06	yes	yes
SMC5-AS1	13.3474	-1.32471	0.263823	-5.02121	5.13472e-07	7.63361e-06	yes	yes
PHYKPL	431.069	-1.58853	0.316508	-5.01891	5.1965e-07	7.71817e-06	yes	yes
NPW	89.7732	3.36938	0.671341	5.01889	5.19722e-07	7.71817e-06	yes	yes
ADGRE3	17.2778	6.58332	1.31182	5.01846	5.20885e-07	7.73125e-06	yes	yes
CCDC15	166.139	-0.964969	0.192301	-5.01802	5.22056e-07	7.74444e-06	yes	yes
C16orf91	262.272	1.20089	0.239341	5.0175	5.23471e-07	7.76123e-06	yes	yes
CASZ1	1193.18	-1.39788	0.27861	-5.01734	5.23907e-07	7.76135e-06	yes	yes
PNPT1	883.491	0.929619	0.185283	5.01729	5.24045e-07	7.76135e-06	yes	yes
PPOX	213.879	-0.472773	0.0942475	-5.0163	5.26773e-07	7.79755e-06	yes	yes
AF279873.3	53.6352	5.17317	1.03267	5.00952	5.45656e-07	8.0727e-06	yes	yes
AJUBA	205.436	-2.09837	0.418902	-5.0092	5.46558e-07	8.0817e-06	yes	yes
PTRH2	659.867	0.841928	0.168099	5.00852	5.48515e-07	8.10626e-06	yes	yes
POLE	1080.25	-0.704346	0.140659	-5.00747	5.51503e-07	8.14603e-06	yes	yes
RAPGEFL1	180.481	-1.05927	0.211545	-5.0073	5.51997e-07	8.14893e-06	yes	yes
PCSK7	552.086	-0.66807	0.133471	-5.00536	5.57565e-07	8.22671e-06	yes	yes
SEC31B	91.5139	-3.76954	0.753229	-5.00451	5.60046e-07	8.25887e-06	yes	yes
MCF2L	546.698	-1.04805	0.209451	-5.00379	5.62139e-07	8.28529e-06	yes	yes
ANKRD61	36.7865	-5.7692	1.15304	-5.00347	5.63082e-07	8.29472e-06	yes	yes
CTNNB1	6248.96	0.676693	0.135253	5.00318	5.63915e-07	8.30253e-06	yes	yes
CMYA5	13.325	-1.83067	0.366065	-5.00094	5.70503e-07	8.39502e-06	yes	yes
NELFCD	2003.7	0.398556	0.079699	5.00076	5.71055e-07	8.39865e-06	yes	yes
NDUFB5	1189.62	1.07676	0.21533	5.00052	5.71772e-07	8.40468e-06	yes	yes
TPT1-AS1	66.6051	-1.51849	0.303697	-5.00002	5.73258e-07	8.422e-06	yes	yes
RBMX2	395.102	0.639982	0.128021	4.99903	5.76196e-07	8.45612e-06	yes	yes
POU5F2	3.9258	-4.86768	0.973714	-4.99909	5.76014e-07	8.45612e-06	yes	yes
MRPS33	934.258	0.896421	0.179363	4.99781	5.79862e-07	8.50537e-06	yes	yes
GIN1	157.209	0.47719	0.0955164	4.9959	5.85618e-07	8.58062e-06	yes	yes
SHISA2	23.6189	-3.83845	0.768315	-4.99594	5.85512e-07	8.58062e-06	yes	yes
LINC00930	11.8211	-4.33772	0.868563	-4.99413	5.91011e-07	8.65502e-06	yes	yes
RNF139-AS1	25.2915	-1.50731	0.301887	-4.99296	5.94596e-07	8.70287e-06	yes	yes
AC105031.3	17.0783	6.56659	1.31536	4.99225	5.96788e-07	8.7303e-06	yes	yes
VAV2	891.767	-1.09051	0.218462	-4.99175	5.98359e-07	8.74844e-06	yes	yes
BNIPL	25.3962	-2.68834	0.538567	-4.99165	5.98667e-07	8.74844e-06	yes	yes
HELZ	1486.5	-0.889789	0.178276	-4.99107	6.00449e-07	8.76981e-06	yes	yes
ENGASE	449.021	-0.998142	0.200058	-4.98928	6.06062e-07	8.84709e-06	yes	yes
GATA5	23.3339	5.33364	1.0692	4.98843	6.08723e-07	8.8812e-06	yes	yes
THSD7A	22.6456	-4.69734	0.941726	-4.98801	6.10045e-07	8.88632e-06	yes	yes
RCAN3	532.769	-2.61124	0.523484	-4.9882	6.09453e-07	8.88632e-06	yes	yes
SYCE2	32.1708	-1.45827	0.292352	-4.98805	6.0992e-07	8.88632e-06	yes	yes
COMMD2	498.413	0.542503	0.108786	4.98687	6.13642e-07	8.93396e-06	yes	yes
CDK19	1918.52	-1.15178	0.231019	-4.98565	6.17526e-07	8.98574e-06	yes	yes
NR4A1	317.487	-1.5633	0.313584	-4.98527	6.18756e-07	8.99887e-06	yes	yes
IFT74	437.769	0.555133	0.111359	4.98508	6.19373e-07	9.00306e-06	yes	yes
NT5DC3	438.208	-1.25607	0.252077	-4.98289	6.2642e-07	9.10068e-06	yes	yes
ZNF322	144.535	1.13897	0.228599	4.98241	6.27973e-07	9.1184e-06	yes	yes
CHST3	410.76	1.12063	0.224996	4.98068	6.33623e-07	9.19558e-06	yes	yes
LINC01618	11.4625	5.30472	1.0655	4.97864	6.40335e-07	9.28807e-06	yes	yes
PSMF1	1098.49	0.525258	0.105508	4.97837	6.41218e-07	9.29158e-06	yes	yes
DGCR5	45.2668	-4.87643	0.979526	-4.97836	6.41254e-07	9.29158e-06	yes	yes
ADAM8	54.9446	-1.34918	0.271058	-4.97744	6.44292e-07	9.33066e-06	yes	yes
RRP9	666.054	1.17363	0.235833	4.97654	6.47309e-07	9.36941e-06	yes	yes
MMP25	12.7904	-3.21736	0.646553	-4.97618	6.48528e-07	9.37716e-06	yes	yes
RPF2	1136.12	0.924368	0.185756	4.97625	6.48277e-07	9.37716e-06	yes	yes
MID1	126.898	-3.10163	0.623609	-4.97368	6.56923e-07	9.49354e-06	yes	yes
ENY2	610.871	0.7236	0.145511	4.97282	6.59856e-07	9.52916e-06	yes	yes
PCNT	1064.5	-1.30647	0.262726	-4.97275	6.60083e-07	9.52916e-06	yes	yes
RHEB	655.283	1.53029	0.307748	4.97252	6.60869e-07	9.53049e-06	yes	yes
LANCL2	409.272	0.877103	0.176387	4.9726	6.60593e-07	9.53049e-06	yes	yes
DNAJC8	1220.65	0.941233	0.18933	4.97139	6.64742e-07	9.5813e-06	yes	yes
USP1	1234.54	0.715616	0.143964	4.97081	6.66748e-07	9.60517e-06	yes	yes
RCCD1	222.034	-0.44272	0.0890722	-4.97035	6.68319e-07	9.62274e-06	yes	yes
MASP2	51.2276	-4.46973	0.899347	-4.96997	6.6963e-07	9.63656e-06	yes	yes
SETD2	1282.9	-1.22688	0.246911	-4.96893	6.73226e-07	9.68323e-06	yes	yes
MKRN2	452.634	0.293107	0.0589935	4.96847	6.74841e-07	9.69269e-06	yes	yes
TIMM8A	326.928	1.27723	0.257068	4.96844	6.74944e-07	9.69269e-06	yes	yes
OR2D2	2.11707	-5.11414	1.02929	-4.96862	6.74321e-07	9.69269e-06	yes	yes
COL1A1	251.755	-1.72582	0.347452	-4.96707	6.79728e-07	9.75629e-06	yes	yes
B4GALT2	977.613	0.758123	0.152674	4.96564	6.84743e-07	9.82313e-06	yes	yes
ALPK1	95.1774	-1.30427	0.262708	-4.96472	6.88016e-07	9.8591e-06	yes	yes
CARHSP1	409.644	-1.59806	0.32189	-4.96463	6.88329e-07	9.8591e-06	yes	yes
AC104297.1	9.75365	-7.29981	1.47031	-4.96481	6.87698e-07	9.8591e-06	yes	yes
KIRREL1	110.138	4.39229	0.884967	4.96323	6.93295e-07	9.92504e-06	yes	yes
PRPS2	829.672	0.699611	0.140969	4.96288	6.94567e-07	9.93289e-06	yes	yes
THBS4	20.9924	-1.81232	0.365173	-4.96291	6.94447e-07	9.93289e-06	yes	yes
KIAA1549	643.646	-1.26146	0.254232	-4.96183	6.98321e-07	9.97816e-06	yes	yes
CAMTA1	399.346	0.627291	0.126424	4.96179	6.9846e-07	9.97816e-06	yes	yes
TATDN2	637.262	-1.49461	0.301236	-4.96159	6.99187e-07	9.98335e-06	yes	yes
ASTN1	21.1	2.38607	0.481011	4.96054	7.02959e-07	1.0032e-05	yes	yes
RPS15AP10	12.7696	-4.60287	0.927928	-4.96038	7.03569e-07	1.00355e-05	yes	yes
MAGOH	376.305	1.2699	0.256032	4.95994	7.05161e-07	1.00529e-05	yes	yes
ZNF660	15.1276	-7.17543	1.44735	-4.95764	7.1353e-07	1.0167e-05	yes	yes
RPS6	19074.5	0.791097	0.159585	4.95721	7.15119e-07	1.01843e-05	yes	yes
COL9A2	146.792	-2.35624	0.475334	-4.95702	7.15822e-07	1.0189e-05	yes	yes
CYP4F11	99.7917	-1.80281	0.363758	-4.95608	7.19314e-07	1.02334e-05	yes	yes
GLOD4	928.511	0.571186	0.11526	4.95561	7.21035e-07	1.02526e-05	yes	yes
TIMM8B	747.161	1.09062	0.220122	4.95463	7.24689e-07	1.02992e-05	yes	yes
SMIM5	17.5909	-4.3657	0.881357	-4.95338	7.29338e-07	1.03599e-05	yes	yes
PCGF1	105.962	0.556526	0.112368	4.95269	7.31961e-07	1.03918e-05	yes	yes
TPRG1L	1013.9	1.15524	0.233286	4.95204	7.34382e-07	1.04208e-05	yes	yes
ANKRD50	262.081	-0.653222	0.131931	-4.95123	7.37478e-07	1.04593e-05	yes	yes
TOMM7	1632.87	1.03858	0.209772	4.951	7.38339e-07	1.04661e-05	yes	yes
SOHLH1	59.2739	6.14602	1.24208	4.94817	7.49131e-07	1.06136e-05	yes	yes
TPI1	7616.64	1.07621	0.217565	4.94661	7.55172e-07	1.06937e-05	yes	yes
AC004112.1	25.1661	5.955	1.20394	4.94626	7.56529e-07	1.07073e-05	yes	yes
TAS2R40	4.07264	-5.88031	1.1892	-4.94477	7.62349e-07	1.07841e-05	yes	yes
ECT2L	23.4995	-3.16195	0.639524	-4.94422	7.64474e-07	1.08086e-05	yes	yes
SATB1-AS1	15.0331	5.47275	1.10704	4.94359	7.66978e-07	1.08385e-05	yes	yes
KCNMA1	1252.89	-2.25667	0.45653	-4.94309	7.68931e-07	1.08605e-05	yes	yes
ASB3	117.291	2.59963	0.52606	4.9417	7.74458e-07	1.09329e-05	yes	yes
IPO7	3399.09	0.609174	0.123276	4.94154	7.75092e-07	1.09362e-05	yes	yes
C1GALT1	265.232	0.963523	0.195005	4.94101	7.77194e-07	1.09602e-05	yes	yes
B3GNT2	195.493	1.00649	0.203711	4.94078	7.78112e-07	1.09675e-05	yes	yes
IFI27L2	36.1684	3.71084	0.751186	4.93998	7.81323e-07	1.10071e-05	yes	yes
ZNF76	334.652	-1.22346	0.247721	-4.93888	7.85731e-07	1.10636e-05	yes	yes
SFXN4	812.83	0.735474	0.14893	4.9384	7.87677e-07	1.10853e-05	yes	yes
STUB1	1108.11	1.50216	0.304204	4.93801	7.89234e-07	1.10972e-05	yes	yes
FGF11	2.15765	-4.59797	0.931143	-4.93799	7.89334e-07	1.10972e-05	yes	yes
ITPR2	234.675	-1.18997	0.240998	-4.93769	7.90526e-07	1.11083e-05	yes	yes
ANGPT2	35.0594	-6.06441	1.22902	-4.93436	8.04159e-07	1.12941e-05	yes	yes
CHRM3	117.025	-4.08141	0.827309	-4.93336	8.08277e-07	1.13461e-05	yes	yes
GAGE2A	5.24223	-4.78452	0.969865	-4.93318	8.09021e-07	1.13507e-05	yes	yes
GREB1L	130.613	-1.06126	0.215145	-4.93277	8.10732e-07	1.13689e-05	yes	yes
MDN1	1079.03	-1.58721	0.321779	-4.93263	8.11297e-07	1.1371e-05	yes	yes
SCYL2	1109.66	0.529907	0.107446	4.93185	8.14553e-07	1.14108e-05	yes	yes
AFAP1	238.107	-1.3191	0.267487	-4.93145	8.1621e-07	1.14282e-05	yes	yes
ANXA7	2487.15	0.781881	0.158554	4.93133	8.16702e-07	1.14292e-05	yes	yes
SRFBP1	414.545	0.686316	0.139183	4.93105	8.17883e-07	1.14399e-05	yes	yes
TMEM184A	829.64	-0.968705	0.196518	-4.92935	8.25021e-07	1.15339e-05	yes	yes
MRPL13	588.577	0.584936	0.118683	4.92855	8.28442e-07	1.15758e-05	yes	yes
ZKSCAN3	155.291	-1.21374	0.246427	-4.92538	8.41969e-07	1.17588e-05	yes	yes
AC058791.1	10.8192	-6.02619	1.22387	-4.92388	8.48453e-07	1.18434e-05	yes	yes
ESRRA	1111.19	0.993867	0.201851	4.92377	8.48942e-07	1.18442e-05	yes	yes
GJA1	3.72645	-3.53082	0.717141	-4.92346	8.50256e-07	1.18565e-05	yes	yes
HOXA13	150.098	-5.12299	1.04075	-4.92241	8.54869e-07	1.19147e-05	yes	yes
ABCG2	55.4385	3.07742	0.62561	4.91908	8.69515e-07	1.21127e-05	yes	yes
MLLT10	422.089	-1.01331	0.206017	-4.9186	8.71656e-07	1.21364e-05	yes	yes
TSPAN11	23.5801	-3.94198	0.801575	-4.91779	8.75261e-07	1.21804e-05	yes	yes
PRR15	30.4294	3.38297	0.687949	4.91747	8.76688e-07	1.21941e-05	yes	yes
SAP25	13.3265	-3.8788	0.788796	-4.91736	8.77177e-07	1.21947e-05	yes	yes
YWHAH	772.031	0.940535	0.191285	4.91693	8.79134e-07	1.22157e-05	yes	yes
TNRC6C-AS1	120.632	-0.944877	0.19219	-4.91638	8.81606e-07	1.22376e-05	yes	yes
AL157935.2	17.2009	5.02258	1.0216	4.91641	8.81462e-07	1.22376e-05	yes	yes
MTMR8	45.625	1.53586	0.312438	4.91573	8.8452e-07	1.22595e-05	yes	yes
PDZD2	126.591	-2.76568	0.562613	-4.91577	8.84326e-07	1.22595e-05	yes	yes
AC093525.2	10.7098	5.66477	1.15236	4.9158	8.84213e-07	1.22595e-05	yes	yes
C18orf21	176.606	0.508049	0.103367	4.91499	8.87853e-07	1.22995e-05	yes	yes
ALYREF	1293.95	1.2039	0.244981	4.91426	8.91207e-07	1.23397e-05	yes	yes
FAM13C	21.1271	-2.18327	0.444296	-4.91399	8.92403e-07	1.235e-05	yes	yes
AC116353.4	15.4838	6.42524	1.30779	4.91307	8.96629e-07	1.24022e-05	yes	yes
GIPC2	3.67147	3.85709	0.785168	4.91244	8.99502e-07	1.24357e-05	yes	yes
MYCBP2	2051	-2.46498	0.501982	-4.91049	9.08503e-07	1.25538e-05	yes	yes
DCUN1D1	1002.52	0.817714	0.16654	4.91001	9.1074e-07	1.25784e-05	yes	yes
LRRC8A	566.564	-0.53595	0.109169	-4.90937	9.13681e-07	1.26127e-05	yes	yes
RPL8	17101.4	1.10063	0.224203	4.90906	9.15126e-07	1.26263e-05	yes	yes
MBNL1	1334.27	-0.66475	0.135421	-4.90878	9.16469e-07	1.26364e-05	yes	yes
PCP2	18.4932	-4.25561	0.866951	-4.9087	9.16802e-07	1.26364e-05	yes	yes
IFITM1	14.7466	-5.71644	1.16457	-4.90861	9.17241e-07	1.26364e-05	yes	yes
TXNRD1	6297.59	0.718903	0.146461	4.90851	9.1773e-07	1.26368e-05	yes	yes
ZNF267	244.877	1.03634	0.211141	4.90827	9.18828e-07	1.26455e-05	yes	yes
THRB-AS1	10.0188	-2.17454	0.44309	-4.90767	9.21666e-07	1.26782e-05	yes	yes
SLPI	326.11	2.3974	0.488632	4.90636	9.27842e-07	1.27568e-05	yes	yes
ZNF407	353.141	-1.49365	0.304479	-4.90559	9.31488e-07	1.28005e-05	yes	yes
LSM10	376.237	1.33122	0.271392	4.90513	9.33634e-07	1.28236e-05	yes	yes
C16orf72	905.427	0.577663	0.117776	4.90477	9.35375e-07	1.2841e-05	yes	yes
SNRPF	565.245	0.935078	0.190695	4.90353	9.41309e-07	1.2916e-05	yes	yes
[truncated: 26,662 more rows]

## Sheet: DEGs
Genes	Gene Symbol	Description	baseMean	log2FoldChange	lfcSE	stat	pvalue	padj	significant pvalue	significant padj	cat		log2FC 0.5 and pvalue <0.05				log2FC 0.5 and padj <0.05
PNMA6E	PNMA6E	PNMA family member 6E	718.91	27.2007	1.86373	14.5947	3.03394e-48	8.32181e-44	yes	yes	up		up	down			up	down
FP236383.1	None	None	2560.6	13.7942	1.74833	7.8899	3.02425e-15	3.80514e-13	yes	yes	up		4765	7102			4070	5434
FP671120.1	None	None	394.812	11.0969	1.62158	6.84327	7.74045e-12	4.5077e-10	yes	yes	up
DAZL	DAZL	deleted in azoospermia like	180.148	11.0173	1.71249	6.43351	1.24694e-10	5.22972e-09	yes	yes	up						*continue with padj
PNMA5	PNMA5	PNMA family member 5	446.672	9.5674	1.48731	6.43269	1.25368e-10	5.24993e-09	yes	yes	up
AC010894.3	None	None	243.486	9.51031	1.15446	8.23788	1.75283e-16	2.96779e-14	yes	yes	up
LINC01203	LINC01203	long intergenic non-protein coding RNA 1203	124.695	9.43425	1.37024	6.88511	5.77426e-12	3.41341e-10	yes	yes	up
TNN	TNN	tenascin N	185.584	9.34069	1.21555	7.68432	1.53814e-14	1.61646e-12	yes	yes	up
CTCFL	CTCFL	CCCTC-binding factor like	193.733	9.17947	1.53634	5.97491	2.30214e-09	6.59137e-08	yes	yes	up
IGHE	IGHE	immunoglobulin heavy constant epsilon	97.1745	9.07455	1.2085	7.50895	5.96024e-14	5.54181e-12	yes	yes	up
MAEL	MAEL	maelstrom spermatogenic transposon silencer	371.978	9.02393	1.23713	7.29426	3.0031e-13	2.44498e-11	yes	yes	up
LRRC37A16P	LRRC37A16P	leucine rich repeat containing 37 member A16, pseudogene	91.715	8.9911	1.36493	6.58721	4.48167e-11	2.10133e-09	yes	yes	up
TEX13C	TEX13C	TEX13 family member C	131.916	8.84784	1.2738	6.946	3.75778e-12	2.32668e-10	yes	yes	up
RPS10-NUDT3	RPS10-NUDT3	RPS10-NUDT3 readthrough	71.6995	8.63599	1.19434	7.23075	4.80325e-13	3.72079e-11	yes	yes	up
AC139530.2	None	None	66.9178	8.53637	1.3618	6.26846	3.64634e-10	1.32823e-08	yes	yes	up
AL109659.1	None	None	77.4688	8.52455	1.31062	6.50419	7.81138e-11	3.43363e-09	yes	yes	up
CFHR4	CFHR4	complement factor H related 4	87.9407	8.48378	1.31708	6.44137	1.184e-10	4.99628e-09	yes	yes	up
GSTP1	GSTP1	glutathione S-transferase pi 1	73.5899	8.44978	1.54299	5.47623	4.34476e-08	8.64823e-07	yes	yes	up
AC099850.2	None	None	57.0839	8.30709	1.36253	6.09681	1.08205e-09	3.35741e-08	yes	yes	up
MPC1L	MPC1L	mitochondrial pyruvate carrier 1 like	65.5948	8.28355	1.63949	5.05251	4.3604e-07	6.61147e-06	yes	yes	up
LINC01608	LINC01608	long intergenic non-protein coding RNA 1608	51.3337	8.15393	1.36327	5.98116	2.21555e-09	6.37006e-08	yes	yes	up
DMRTB1	DMRTB1	DMRT like family B with proline rich C-terminal 1	50.2367	8.12266	1.86784	4.34869	1.36955e-05	0.000125553	yes	yes	up
MTX1P1	MTX1P1	metaxin 1 pseudogene 1	105.019	8.06064	1.0691	7.53963	4.71311e-14	4.44247e-12	yes	yes	up
BX119904.2	None	None	48.0211	8.05771	1.35501	5.94662	2.73732e-09	7.70861e-08	yes	yes	up
TKTL1	TKTL1	transketolase like 1	518.689	8.04415	1.10649	7.26999	3.59522e-13	2.86667e-11	yes	yes	up
PSMA8	PSMA8	proteasome 20S subunit alpha 8	47.3651	8.03786	1.3567	5.92457	3.13122e-09	8.64046e-08	yes	yes	up
MAGEB2	MAGEB2	MAGE family member B2	47.1167	8.03017	1.84639	4.34912	1.36688e-05	0.000125434	yes	yes	up
LINC00200	LINC00200	long intergenic non-protein coding RNA 200	45.3233	7.97421	1.71131	4.65971	3.16649e-06	3.64167e-05	yes	yes	up
AL109615.3	None	None	68.6357	7.90365	1.3193	5.99081	2.08799e-09	6.04769e-08	yes	yes	up
AP000350.4	None	None	41.3061	7.84042	1.35105	5.8032	6.50592e-09	1.61787e-07	yes	yes	up
AC245033.1	None	None	39.7558	7.78524	1.35068	5.76393	8.21792e-09	1.99654e-07	yes	yes	up
CR381653.1	None	None	99.3894	7.70956	1.09867	7.01717	2.26405e-12	1.49722e-10	yes	yes	up
AL121758.1	None	None	37.6695	7.70749	1.34964	5.71075	1.12477e-08	2.63012e-07	yes	yes	up
AL021920.2	None	None	50.3336	7.67871	1.23115	6.237	4.46033e-10	1.57455e-08	yes	yes	up
AC004448.2	None	None	35.6052	7.62619	1.34964	5.65053	1.59953e-08	3.59619e-07	yes	yes	up
PAGE5	PAGE5	PAGE family member 5	35.3316	7.61498	1.59375	4.77804	1.77012e-06	2.2231e-05	yes	yes	up
AC027644.4	None	None	34.7253	7.5901	1.34627	5.63787	1.72171e-08	3.83122e-07	yes	yes	up
AC016687.3	None	None	33.175	7.52422	1.34492	5.59454	2.21214e-08	4.76643e-07	yes	yes	up
AL138752.2	None	None	44.0116	7.48426	1.22593	6.10497	1.02823e-09	3.21223e-08	yes	yes	up
AC006978.2	None	None	35.6941	7.40575	1.10663	6.69215	2.19916e-11	1.13172e-09	yes	yes	up
ERVMER61-1	ERVMER61-1	endogenous retrovirus group MER61 member 1	48.1589	7.38775	1.3297	5.55595	2.761e-08	5.76782e-07	yes	yes	up
AC135586.2	None	None	30.0475	7.3814	1.34236	5.49884	3.82297e-08	7.70139e-07	yes	yes	up
LHFPL3	LHFPL3	LHFPL tetraspan subfamily member 3	29.3487	7.34752	1.25099	5.87335	4.27075e-09	1.12963e-07	yes	yes	up
FSTL5	FSTL5	follistatin like 5	34.0892	7.33826	1.14427	6.41305	1.42632e-10	5.85667e-09	yes	yes	up
CT45A1	CT45A1	cancer/testis antigen family 45 member A1	53.3458	7.31391	1.14159	6.40678	1.48625e-10	6.03945e-09	yes	yes	up
C18orf65	ZNF516-DT	ZNF516 divergent transcript	26.8634	7.21996	1.10941	6.50792	7.61989e-11	3.36022e-09	yes	yes	up
TFDP3	TFDP3	transcription factor Dp family member 3	31.1679	7.20848	1.60812	4.48257	7.37505e-06	7.48391e-05	yes	yes	up
AC079781.5	None	None	42.1332	7.19703	1.31972	5.45346	4.93987e-08	9.706e-07	yes	yes	up
AL590426.2	None	None	26.3157	7.19015	1.34123	5.36086	8.28279e-08	1.52549e-06	yes	yes	up
AL592295.3	None	None	25.891	7.16665	1.36234	5.26054	1.43633e-07	2.48563e-06	yes	yes	up
Z83818.2	None	None	25.4571	7.14229	1.33469	5.35129	8.73304e-08	1.60012e-06	yes	yes	up
AC058822.1	None	None	24.1776	7.06791	1.33074	5.31125	1.08876e-07	1.94688e-06	yes	yes	up
AC112907.2	None	None	32.1503	7.02603	1.23386	5.69436	1.23837e-08	2.86885e-07	yes	yes	up
TEKT4P2	TEKT4P2	tektin 4 pseudogene 2	242.233	6.99345	0.719587	9.7187	2.50958e-22	1.96672e-19	yes	yes	up
LINC01419	LINC01419	long intergenic non-protein coding RNA 1419	22.8	6.98329	1.33691	5.22345	1.75623e-07	2.98092e-06	yes	yes	up
PIK3CG	PIK3CG	phosphatidylinositol-4,5-bisphosphate 3-kinase catalytic subunit gamma	22.6622	6.97433	1.82364	3.82439	0.000131094	0.000848262	yes	yes	up
AC090809.1	None	None	21.1691	6.87635	1.23412	5.57185	2.52054e-08	5.31406e-07	yes	yes	up
BLOC1S5-TXNDC5	BLOC1S5-TXNDC5	BLOC1S5-TXNDC5 readthrough (NMD candidate)	21.1329	6.87376	1.32638	5.18234	2.19124e-07	3.59901e-06	yes	yes	up
CSPG4P10	CSPG4P10	chondroitin sulfate proteoglycan 4 pseudogene 10	45.222	6.87289	1.15601	5.94535	2.75863e-09	7.76066e-08	yes	yes	up
AC233723.2	None	None	24.4379	6.85838	1.27122	5.39512	6.84795e-08	1.29718e-06	yes	yes	up
VCX3B	VCX3B	variable charge X-linked 3B	65.6435	6.83584	0.860518	7.94387	1.95973e-15	2.59679e-13	yes	yes	up
AC046130.1	None	None	37.6339	6.80971	1.14462	5.9493	2.69287e-09	7.59904e-08	yes	yes	up
AC092902.5	None	None	20.1703	6.80656	1.33289	5.10661	3.27989e-07	5.12908e-06	yes	yes	up
ELOBP2	ELOBP2	elongin B pseudogene 2	23.2468	6.78572	1.70494	3.98004	6.89025e-05	0.000494098	yes	yes	up
LINC02506	LINC02506	long intergenic non-protein coding RNA 2506	23.143	6.77949	1.26573	5.35619	8.49966e-08	1.56153e-06	yes	yes	up
AC073610.3	None	None	23.1394	6.77932	1.18804	5.70632	1.15442e-08	2.68799e-07	yes	yes	up
AC245407.1	None	None	31.5256	6.77746	1.23106	5.50541	3.68311e-08	7.43917e-07	yes	yes	up
TDRD15	TDRD15	tudor domain containing 15	19.5067	6.75805	1.82643	3.70015	0.000215471	0.00130151	yes	yes	up
AC138761.1	None	None	71.6354	6.75368	1.25075	5.3997	6.67524e-08	1.27149e-06	yes	yes	up
MIR4300HG	MIR4300HG	MIR4300 host gene	22.563	6.74261	1.26596	5.32607	1.00362e-07	1.81586e-06	yes	yes	up
AC067852.1	None	None	19.0401	6.72339	1.33414	5.03951	4.66726e-07	7.02691e-06	yes	yes	up
LINC02393	LINC02393	long intergenic non-protein coding RNA 2393	18.8891	6.71191	1.31736	5.09496	3.48823e-07	5.41782e-06	yes	yes	up
AC002310.5	None	None	18.7035	6.69767	1.31754	5.08348	3.70573e-07	5.73291e-06	yes	yes	up
AC010616.2	None	None	18.5339	6.68455	1.31916	5.06727	4.03561e-07	6.17361e-06	yes	yes	up
PAGE2B	PAGE2B	PAGE family member 2B	25.3568	6.68392	1.63278	4.09357	4.24776e-05	0.000327189	yes	yes	up
AC244452.3	None	None	18.2779	6.66448	1.31702	5.06025	4.18701e-07	6.37323e-06	yes	yes	up
AC104041.1	None	None	17.9232	6.63625	1.26458	5.24778	1.53941e-07	2.6523e-06	yes	yes	up
SDR16C5	SDR16C5	short chain dehydrogenase/reductase family 16C member 5	24.5188	6.63581	1.025	6.47395	9.54751e-11	4.12407e-09	yes	yes	up
ADGRE3	ADGRE3	adhesion G protein-coupled receptor E3	17.2778	6.58332	1.31182	5.01846	5.20885e-07	7.73125e-06	yes	yes	up
AC105031.3	None	None	17.0783	6.56659	1.31536	4.99225	5.96788e-07	8.7303e-06	yes	yes	up
CT83	CT83	cancer/testis antigen 83	27.1557	6.55554	1.30418	5.02657	4.99317e-07	7.4474e-06	yes	yes	up
AC079447.1	None	None	48.3551	6.5301	1.07022	6.10165	1.04977e-09	3.27579e-08	yes	yes	up
AL138760.1	None	None	35.7457	6.51477	1.03849	6.2733	3.53482e-10	1.29448e-08	yes	yes	up
TDRD9	TDRD9	tudor domain containing 9	67.0293	6.51286	1.09639	5.94031	2.84492e-09	7.96357e-08	yes	yes	up
CT45A10	CT45A10	cancer/testis antigen family 45 member A10	98.3602	6.50415	1.01134	6.43125	1.26562e-10	5.28383e-09	yes	yes	up
H19	H19	H19 imprinted maternally expressed transcript	30.4821	6.50292	1.41693	4.58944	4.44429e-06	4.8528e-05	yes	yes	up
AL691420.1	None	None	16.1897	6.48949	1.04482	6.21113	5.26058e-10	1.815e-08	yes	yes	up
EN1	EN1	engrailed homeobox 1	18.6829	6.46572	1.04727	6.17389	6.6631e-10	2.20727e-08	yes	yes	up
AC004987.3	None	None	18.3621	6.44464	1.25379	5.14014	2.74536e-07	4.37805e-06	yes	yes	up
NKAIN4	NKAIN4	sodium/potassium transporting ATPase interacting 4	15.6423	6.4399	1.35959	4.73667	2.17264e-06	2.64157e-05	yes	yes	up
AL805961.1	None	None	15.5985	6.43585	1.33672	4.81464	1.47463e-06	1.90144e-05	yes	yes	up
AC116353.4	None	None	15.4838	6.42524	1.30779	4.91307	8.96629e-07	1.24022e-05	yes	yes	up
AC006538.2	None	None	15.3894	6.41643	1.31249	4.88875	1.01478e-06	1.37999e-05	yes	yes	up
AC009093.10	None	None	15.3708	6.41469	1.33137	4.81811	1.44927e-06	1.87421e-05	yes	yes	up
LINC01597	LINC01597	long intergenic non-protein coding RNA 1597	32.7969	6.41089	1.06389	6.02587	1.68201e-09	4.98227e-08	yes	yes	up
PAGE2	PAGE2	PAGE family member 2	15.3258	6.41009	1.79482	3.57143	0.000355036	0.00198499	yes	yes	up
FTHL17	FTHL17	ferritin heavy chain like 17	20.5667	6.37837	1.61658	3.94559	7.9605e-05	0.000556728	yes	yes	up
AC084357.2	None	None	14.5469	6.33515	1.37427	4.60983	4.02997e-06	4.47886e-05	yes	yes	up
AC096711.3	None	None	14.392	6.3199	1.21449	5.20375	1.95311e-07	3.25863e-06	yes	yes	up
FMR1NB	FMR1NB	FMR1 neighbor	19.0867	6.27466	1.58432	3.96049	7.47969e-05	0.0005289	yes	yes	up
HYDIN2	HYDIN2	HYDIN axonemal central pair apparatus protein 2 (pseudogene)	16.1261	6.25494	0.926341	6.75231	1.45509e-11	7.79527e-10	yes	yes	up
ARL14EPL	ARL14EPL	ADP ribosylation factor like GTPase 14 effector protein like	13.6989	6.24869	1.29868	4.81159	1.49734e-06	1.92277e-05	yes	yes	up
TEX11	TEX11	testis expressed 11	37.9231	6.2461	1.27718	4.89052	1.00569e-06	1.37035e-05	yes	yes	up
UBE2F-SCLY	UBE2F-SCLY	UBE2F-SCLY readthrough (NMD candidate)	18.6726	6.24316	1.10216	5.6645	1.47457e-08	3.35095e-07	yes	yes	up
DUX4L35	DUX4L35	double homeobox 4 like 35 (pseudogene)	13.5916	6.23729	1.29775	4.80623	1.53807e-06	1.96863e-05	yes	yes	up
AC005943.1	None	None	13.5735	6.23538	1.2987	4.80125	1.57675e-06	2.01064e-05	yes	yes	up
AC073569.2	None	None	13.3932	6.21615	1.29937	4.78396	1.71873e-06	2.1665e-05	yes	yes	up
AC025287.1	None	None	13.345	6.2109	1.3032	4.7659	1.88016e-06	2.342e-05	yes	yes	up
AC079385.1	None	None	13.2654	6.20225	1.30163	4.765	1.88852e-06	2.34983e-05	yes	yes	up
KIF25-AS1	KIF25-AS1	KIF25 antisense RNA 1	17.8471	6.17403	1.19061	5.1856	2.15322e-07	3.54506e-06	yes	yes	up
AC022784.1	None	None	12.9729	6.16973	1.77958	3.46697	0.000526363	0.00277167	yes	yes	up
LINC01029	LINC01029	long intergenic non-protein coding RNA 1029	952.579	6.16564	1.05783	5.82859	5.58967e-09	1.42588e-07	yes	yes	up
LINC02465	LINC02465	long intergenic non-protein coding RNA 2465	12.8093	6.15182	1.30008	4.73186	2.22467e-06	2.69763e-05	yes	yes	up
GCSAML	GCSAML	germinal center associated signaling and motility like	12.7912	6.14964	1.41711	4.33956	1.42769e-05	0.00013023	yes	yes	up
SOHLH1	SOHLH1	spermatogenesis and oogenesis specific basic helix-loop-helix 1	59.2739	6.14602	1.24208	4.94817	7.49131e-07	1.06136e-05	yes	yes	up
LYNX1-SLURP2	LYNX1-SLURP2	LYNX1-SLURP2 readthrough	12.7491	6.14504	1.29421	4.74811	2.05324e-06	2.51421e-05	yes	yes	up
AC002470.2	None	None	12.7182	6.14154	1.2929	4.75019	2.03227e-06	2.49299e-05	yes	yes	up
DPY19L1P1	DPY19L1P1	DPY19L1 pseudogene 1	520.882	6.12386	0.711145	8.61127	7.22562e-18	1.80174e-15	yes	yes	up
CFAP97D2	CFAP97D2	CFAP97 domain containing 2	12.5642	6.12356	1.78862	3.42362	0.000617925	0.00316982	yes	yes	up
BOK-AS1	BOK-AS1	BOK antisense RNA 1	20.1209	6.12309	1.27842	4.78959	1.67123e-06	2.11148e-05	yes	yes	up
FAM27B	FAM27B	family with sequence similarity 27 member B	17.0285	6.11016	0.90398	6.75917	1.38782e-11	7.47869e-10	yes	yes	up
AL355102.2	None	None	12.4186	6.10695	1.48256	4.11919	3.80206e-05	0.000299245	yes	yes	up
AC097487.1	None	None	12.4123	6.10641	1.30023	4.69642	2.64762e-06	3.13159e-05	yes	yes	up
ADGRD1	ADGRD1	adhesion G protein-coupled receptor D1	162.939	6.10594	1.00924	6.05002	1.44827e-09	4.34624e-08	yes	yes	up
AC063948.1	None	None	12.2881	6.09162	1.01266	6.01548	1.79359e-09	5.26728e-08	yes	yes	up
DPP10	DPP10	dipeptidyl peptidase like 10	26.5876	6.09154	1.10435	5.51596	3.46876e-08	7.05821e-07	yes	yes	up
AC027613.1	None	None	12.1318	6.07363	1.19622	5.07734	3.82749e-07	5.90463e-06	yes	yes	up
CR392039.3	None	None	12.0552	6.06431	1.2984	4.67062	3.00291e-06	3.48422e-05	yes	yes	up
AC010528.1	None	None	12.0032	6.05813	1.28713	4.70671	2.51746e-06	3.00485e-05	yes	yes	up
AC103876.1	None	None	11.9928	6.0568	1.34462	4.50447	6.65377e-06	6.87665e-05	yes	yes	up
CALML5	CALML5	calmodulin like 5	22.1023	6.02956	1.42789	4.22271	2.41379e-05	0.000203591	yes	yes	up
AL358113.1	None	None	11.6363	6.0133	1.29326	4.64972	3.32384e-06	3.79084e-05	yes	yes	up
LINC01476	LINC01476	long intergenic non-protein coding RNA 1476	11.6329	6.01255	1.63023	3.68817	0.000225871	0.00135247	yes	yes	up
AC096540.1	None	None	13.6336	6.0102	1.23748	4.85681	1.19294e-06	1.58841e-05	yes	yes	up
AL033530.1	None	None	11.3851	5.9819	1.31093	4.56311	5.04013e-06	5.41291e-05	yes	yes	up
POMC	POMC	proopiomelanocortin	11.3297	5.9743	1.9664	3.0382	0.00237997	0.00965826	yes	yes	up
AC026254.2	None	None	11.3105	5.9724	1.29221	4.62186	3.80323e-06	4.25271e-05	yes	yes	up
AC097374.1	None	None	13.2328	5.97082	1.23907	4.81881	1.44419e-06	1.86853e-05	yes	yes	up
OR3A2	OR3A2	olfactory receptor family 3 subfamily A member 2	11.2163	5.96034	1.27853	4.66186	3.13367e-06	3.60574e-05	yes	yes	up
AC004112.1	None	None	25.1661	5.955	1.20394	4.94626	7.56529e-07	1.07073e-05	yes	yes	up
AC092634.3	None	None	17.7735	5.94473	1.06482	5.58286	2.36601e-08	5.03862e-07	yes	yes	up
Z82195.2	None	None	11.0929	5.94443	1.28269	4.63435	3.58052e-06	4.03991e-05	yes	yes	up
LINC01893	LINC01893	long intergenic non-protein coding RNA 1893	11.0696	5.94138	1.28266	4.63208	3.62006e-06	4.07614e-05	yes	yes	up
CTAG2	CTAG2	cancer/testis antigen 2	394.055	5.93058	0.870147	6.81561	9.38648e-12	5.36327e-10	yes	yes	up
AC092139.1	None	None	10.9829	5.93003	1.28168	4.62677	3.71421e-06	4.16335e-05	yes	yes	up
AP000275.2	None	None	10.9573	5.92669	1.28718	4.60441	4.13629e-06	4.57477e-05	yes	yes	up
AL160162.1	None	None	10.9314	5.92325	1.2833	4.61565	3.91873e-06	4.36939e-05	yes	yes	up
CCDC184	CCDC184	coiled-coil domain containing 184	20.4792	5.92103	1.03578	5.71649	1.08747e-08	2.55065e-07	yes	yes	up
SMIM36	SMIM36	small integral membrane protein 36	14.9528	5.92033	1.29709	4.56431	5.01131e-06	5.38737e-05	yes	yes	up
AL358075.4	None	None	10.9061	5.91993	1.2862	4.60265	4.17146e-06	4.60503e-05	yes	yes	up
AC097639.1	None	None	23.3365	5.91785	1.27087	4.65654	3.2157e-06	3.68688e-05	yes	yes	up
LINC00221	LINC00221	long intergenic non-protein coding RNA 221	83.5759	5.91224	1.17063	5.05046	4.4075e-07	6.6792e-06	yes	yes	up
AC113191.1	None	None	10.7595	5.90042	1.28087	4.60658	4.09337e-06	4.53462e-05	yes	yes	up
AL136295.1	None	None	10.6735	5.88884	1.28249	4.59174	4.39571e-06	4.81125e-05	yes	yes	up
LINC00958	LINC00958	long intergenic non-protein coding RNA 958	10.5691	5.87439	1.51164	3.8861	0.000101866	0.000686847	yes	yes	up
BX276092.9	None	None	14.4613	5.87133	1.35982	4.31772	1.57648e-05	0.000142194	yes	yes	up
PICSAR	PICSAR	P38 inhibited cutaneous squamous cell carcinoma associated lincRNA	10.5424	5.87066	1.62924	3.6033	0.000314197	0.00178723	yes	yes	up
ZNF511-PRAP1	ZNF511-PRAP1	ZNF511-PRAP1 readthrough	10.5356	5.8701	1.27747	4.59508	4.32581e-06	4.74777e-05	yes	yes	up
AL929554.1	None	None	10.5	5.86519	1.28457	4.56589	4.97372e-06	5.34997e-05	yes	yes	up
DCAF4L2	DCAF4L2	DDB1 and CUL4 associated factor 4 like 2	12.2949	5.86347	1.81593	3.22892	0.00124261	0.00563084	yes	yes	up
AC019209.3	None	None	14.2574	5.85182	1.25047	4.67969	2.87305e-06	3.36055e-05	yes	yes	up
LINC01470	LINC01470	long intergenic non-protein coding RNA 1470	10.3534	5.84486	1.33204	4.3879	1.14451e-05	0.000108476	yes	yes	up
AC034102.2	None	None	10.3347	5.84238	1.27951	4.56609	4.96903e-06	5.34702e-05	yes	yes	up
ALG1L6P	ALG1L6P	ALG1 like 6, pseudogene	11.9834	5.82683	1.23304	4.7256	2.29441e-06	2.7663e-05	yes	yes	up
AC131160.1	None	None	10.2142	5.82544	1.27915	4.55415	5.25978e-06	5.60492e-05	yes	yes	up
AC069257.3	None	None	10.1844	5.82121	1.27741	4.55704	5.18787e-06	5.54336e-05	yes	yes	up
AC008537.1	None	None	10.1476	5.81599	1.27629	4.55695	5.19009e-06	5.54357e-05	yes	yes	up
AC008982.1	None	None	10.0166	5.79729	1.27594	4.54355	5.53144e-06	5.85346e-05	yes	yes	up
AC136475.3	None	None	9.76533	5.76054	1.34358	4.28745	1.80734e-05	0.000159658	yes	yes	up
AC018521.1	None	None	9.75084	5.75841	1.28208	4.49146	7.07376e-06	7.2263e-05	yes	yes	up
MAGEB1	MAGEB1	MAGE family member B1	9.72983	5.75482	1.76991	3.25147	0.0011481	0.00527232	yes	yes	up
AL445205.1	None	None	9.66869	5.74603	1.48388	3.87231	0.000107809	0.000720013	yes	yes	up
HOMER2P1	HOMER2P1	HOMER2 pseudogene 1	9.66016	5.74477	1.45275	3.9544	7.67269e-05	0.000539626	yes	yes	up
UBE2E1-AS1	UBE2E1-AS1	UBE2E1 antisense RNA 1	13.2745	5.74169	1.09488	5.24413	1.57022e-07	2.69691e-06	yes	yes	up
IGHV3-38	IGHV3-38	immunoglobulin heavy variable 3-38 (non-functional)	9.62369	5.73957	1.2721	4.5119	6.42506e-06	6.66678e-05	yes	yes	up
AC134878.2	None	None	70.1355	5.72157	1.03688	5.51806	3.42755e-08	6.9951e-07	yes	yes	up
HORMAD1	HORMAD1	HORMA domain containing 1	13.0903	5.71999	1.57572	3.63008	0.00028333	0.00163748	yes	yes	up
AC011840.1	None	None	11.0853	5.71396	1.22231	4.67473	2.94335e-06	3.42816e-05	yes	yes	up
AC084337.2	None	None	9.42079	5.70889	1.27585	4.47456	7.65674e-06	7.73257e-05	yes	yes	up
AC005225.2	None	None	9.40162	5.70591	1.28644	4.43543	9.18894e-06	9.06155e-05	yes	yes	up
AC120036.1	None	None	14.8233	5.68074	1.22151	4.65059	3.3098e-06	3.77797e-05	yes	yes	up
LINC02073	LINC02073	long intergenic non-protein coding RNA 2073	9.15139	5.667	1.29734	4.36817	1.25294e-05	0.000116898	yes	yes	up
AC093525.2	None	None	10.7098	5.66477	1.15236	4.9158	8.84213e-07	1.22595e-05	yes	yes	up
SSX1	SSX1	SSX family member 1	32.6455	5.63733	1.27351	4.42662	9.57217e-06	9.34772e-05	yes	yes	up
PRSS41	PRSS41	serine protease 41	8.88985	5.6245	1.94672	2.88921	0.00386205	0.0142185	yes	yes	up
AL157935.1	None	None	19.7699	5.6235	1.19608	4.70162	2.58109e-06	3.06745e-05	yes	yes	up
DDX4	DDX4	DEAD-box helicase 4	14.2304	5.61759	1.16239	4.8328	1.34623e-06	1.7567e-05	yes	yes	up
AC015813.2	None	None	8.8222	5.61426	1.28392	4.37276	1.22684e-05	0.00011485	yes	yes	up
LY6K	LY6K	lymphocyte antigen 6 family member K	10.4005	5.61351	1.80456	3.11074	0.00186622	0.00788852	yes	yes	up
LINC02505	LINC02505	long intergenic non-protein coding RNA 2505	8.55644	5.57016	1.27318	4.37499	1.2144e-05	0.000113802	yes	yes	up
AP000648.3	None	None	8.47726	5.55697	1.1776	4.71891	2.37117e-06	2.84883e-05	yes	yes	up
GAGE1	GAGE1	G antigen 1	30.9124	5.55262	1.10209	5.03825	4.69806e-07	7.06874e-06	yes	yes	up
LINC02002	LINC02002	long intergenic non-protein coding RNA 2002	80.3947	5.5488	0.971997	5.70866	1.1387e-08	2.65816e-07	yes	yes	up
FO681492.1	None	None	8.42245	5.54748	1.26399	4.38885	1.1395e-05	0.000108075	yes	yes	up
AC004076.1	None	None	9.78526	5.53379	1.12919	4.90067	9.55123e-07	1.3086e-05	yes	yes	up
AC079305.3	None	None	8.32955	5.53146	1.26615	4.36872	1.24976e-05	0.000116677	yes	yes	up
AL359644.1	None	None	8.31249	5.52814	1.4437	3.82914	0.00012859	0.000833633	yes	yes	up
AC019163.1	None	None	11.4095	5.52613	1.14995	4.80553	1.54341e-06	1.97454e-05	yes	yes	up
AC092574.2	None	None	8.25281	5.51812	1.26339	4.36771	1.25557e-05	0.000117099	yes	yes	up
MT-TP	TRNP	tRNA-Pro	265.851	5.51035	1.59861	3.44697	0.000566908	0.00295011	yes	yes	up
AC099520.1	None	None	9.60666	5.50694	1.20915	4.55439	5.25372e-06	5.60281e-05	yes	yes	up
CR382285.1	None	None	24.5106	5.50231	1.01488	5.42162	5.90613e-08	1.13728e-06	yes	yes	up
AC138512.1	None	None	8.13487	5.49723	1.34461	4.08833	4.34485e-05	0.00033345	yes	yes	up
OVAAL	OVAAL	ovarian adenocarcinoma amplified long non-coding RNA	8.05391	5.48218	1.76156	3.11211	0.00185754	0.0078603	yes	yes	up
GYPC	GYPC	glycophorin C (Gerbich blood group)	8.04243	5.48092	1.26033	4.34878	1.36898e-05	0.000125543	yes	yes	up
LINC02109	LINC02109	long intergenic non-protein coding RNA 2109	8.03006	5.4786	1.31286	4.17303	3.00574e-05	0.000244569	yes	yes	up
SATB1-AS1	SATB1-AS1	SATB1 antisense RNA 1	15.0331	5.47275	1.10704	4.94359	7.66978e-07	1.08385e-05	yes	yes	up
AC007376.2	None	None	9.33922	5.46603	1.28829	4.24286	2.20693e-05	0.000188228	yes	yes	up
MAGEB6	MAGEB6	MAGE family member B6	10.9542	5.46058	0.902374	6.05135	1.4364e-09	4.32008e-08	yes	yes	up
NES	NES	nestin	1328.14	5.46049	0.865725	6.30742	2.83729e-10	1.06901e-08	yes	yes	up
AL138881.1	None	None	7.92175	5.4589	1.30713	4.17626	2.96338e-05	0.000242056	yes	yes	up
AL356585.4	None	None	7.88798	5.45315	1.17524	4.64003	3.48355e-06	3.93971e-05	yes	yes	up
AC011523.1	None	None	25.2011	5.44664	1.03412	5.26695	1.38708e-07	2.40343e-06	yes	yes	up
AC002463.1	None	None	7.84317	5.44457	1.30281	4.17909	2.92673e-05	0.000239777	yes	yes	up
AC104109.4	None	None	33.9062	5.42632	1.07676	5.03949	4.6677e-07	7.02691e-06	yes	yes	up
AC087521.2	None	None	10.5328	5.4098	1.16182	4.65631	3.21925e-06	3.68688e-05	yes	yes	up
LINC01517	LINC01517	long intergenic non-protein coding RNA 1517	7.65378	5.40924	1.40731	3.84367	0.000121207	0.000793081	yes	yes	up
TNFRSF10A-AS1	TNFRSF10A-AS1	TNFRSF10A antisense RNA 1	7.63066	5.40511	1.25664	4.30123	1.69851e-05	0.000151556	yes	yes	up
AC138123.1	None	None	8.95181	5.40506	1.20493	4.4858	7.2642e-06	7.3988e-05	yes	yes	up
TRIM50	TRIM50	tripartite motif containing 50	8.96323	5.4009	1.2909	4.18382	2.86655e-05	0.00023548	yes	yes	up
AC006213.3	None	None	22.446	5.39256	1.01732	5.30075	1.15328e-07	2.05411e-06	yes	yes	up
AKNAD1	AKNAD1	AKNA domain containing 1	7.56093	5.39201	1.25563	4.29428	1.75258e-05	0.000155722	yes	yes	up
CCDC26	CCDC26	CCDC26 long non-coding RNA	7.54875	5.3893	1.39127	3.87364	0.00010722	0.000717055	yes	yes	up
AP001542.3	None	None	7.5336	5.38664	1.26675	4.25233	2.11562e-05	0.00018217	yes	yes	up
AP001458.2	None	None	8.81286	5.38211	1.20362	4.4716	7.7638e-06	7.82917e-05	yes	yes	up
CARD18	CARD18	caspase recruitment domain family member 18	18.7166	5.37775	1.12676	4.77275	1.81726e-06	2.27502e-05	yes	yes	up
AC017083.3	None	None	7.47785	5.37599	1.25336	4.28927	1.79263e-05	0.000158716	yes	yes	up
LINC02067	LINC02067	long intergenic non-protein coding RNA 2067	10.1075	5.35066	1.22368	4.3726	1.22776e-05	0.000114897	yes	yes	up
AC107959.2	None	None	17.583	5.35018	1.19479	4.47791	7.53768e-06	7.62638e-05	yes	yes	up
AC110023.1	None	None	7.31892	5.34503	1.26555	4.22349	2.40548e-05	0.000203015	yes	yes	up
BGN	BGN	biglycan	49.3323	5.34416	1.12778	4.73866	2.1514e-06	2.6227e-05	yes	yes	up
GATA5	GATA5	GATA binding protein 5	23.3339	5.33364	1.0692	4.98843	6.08723e-07	8.8812e-06	yes	yes	up
AC100803.1	None	None	7.23402	5.32831	1.04106	5.11814	3.08559e-07	4.85291e-06	yes	yes	up
PPP4R3C	PPP4R3C	protein phosphatase 4 regulatory subunit 3C	7.21527	5.32431	1.33245	3.99589	6.44521e-05	0.000466699	yes	yes	up
GPAT2P1	GPAT2P1	glycerol-3-phosphate acyltransferase 2 pseudogene 1	8.51721	5.32218	1.61626	3.29291	0.000991575	0.00467318	yes	yes	up
AC109635.4	None	None	24.0043	5.31826	0.947547	5.61266	1.99239e-08	4.35801e-07	yes	yes	up
GALNT17	GALNT17	polypeptide N-acetylgalactosaminyltransferase 17	25.3614	5.31407	1.10454	4.81111	1.50092e-06	1.92493e-05	yes	yes	up
AC011491.3	None	None	7.12551	5.30656	1.13241	4.68608	2.78486e-06	3.27556e-05	yes	yes	up
LINC01618	LINC01618	long intergenic non-protein coding RNA 1618	11.4625	5.30472	1.0655	4.97864	6.40335e-07	9.28807e-06	yes	yes	up
ZIC1	ZIC1	Zic family member 1	9.79316	5.30039	1.0315	5.13852	2.76916e-07	4.41343e-06	yes	yes	up
AL136537.2	None	None	7.0713	5.29477	1.58534	3.33982	0.000838323	0.00407466	yes	yes	up
NKX6-3	NKX6-3	NK6 homeobox 3	7.06508	5.29336	1.73338	3.05378	0.00225975	0.00925804	yes	yes	up
MKRN4P	MKRN4P	makorin ring finger protein 4, pseudogene	20.0218	5.28488	0.9935	5.31945	1.04079e-07	1.87288e-06	yes	yes	up
LINC00540	LINC00540	long intergenic non-protein coding RNA 540	20.1911	5.28105	1.14669	4.60547	4.11528e-06	4.55521e-05	yes	yes	up
AC025283.3	None	None	6.99247	5.27932	1.24462	4.24172	2.21816e-05	0.000188861	yes	yes	up
AC007881.2	None	None	6.90846	5.26191	1.24632	4.22195	2.42202e-05	0.000204097	yes	yes	up
AP000944.1	None	None	6.86785	5.25337	1.24417	4.2224	2.41712e-05	0.00020381	yes	yes	up
AC005829.1	None	None	23.8433	5.24361	1.07212	4.89088	1.00388e-06	1.36924e-05	yes	yes	up
CICP14	CICP14	capicua transcriptional repressor pseudogene 14	7.98278	5.23741	1.21741	4.30211	1.69181e-05	0.000151106	yes	yes	up
ANKRD26P1	ANKRD26P1	ankyrin repeat domain 26 pseudogene 1	15.2717	5.23741	1.17401	4.46114	8.15245e-06	8.16406e-05	yes	yes	up
Z93403.1	None	None	6.78609	5.23602	1.27162	4.1176	3.82839e-05	0.000300351	yes	yes	up
AL035458.2	None	None	49.7716	5.23071	1.03959	5.0315	4.86657e-07	7.27439e-06	yes	yes	up
MCUB	MCUB	mitochondrial calcium uniporter dominant negative subunit beta	71.7153	5.22962	0.957124	5.4639	4.65794e-08	9.18496e-07	yes	yes	up
PNLDC1	PNLDC1	PARN like ribonuclease domain containing exonuclease 1	69.8175	5.22745	0.978036	5.34484	9.04979e-08	1.65264e-06	yes	yes	up
LGALS3	LGALS3	galectin 3	238.92	5.20881	1.18484	4.39622	1.10154e-05	0.000105129	yes	yes	up
GLT1D1	GLT1D1	glycosyltransferase 1 domain containing 1	9.18362	5.20667	1.15776	4.49717	6.88635e-06	7.07438e-05	yes	yes	up
AC138965.2	None	None	9.13239	5.20264	1.22621	4.24287	2.20677e-05	0.000188228	yes	yes	up
AC011477.3	None	None	6.62411	5.20117	1.25042	4.15952	3.18915e-05	0.000257261	yes	yes	up
AL139246.5	None	None	95.6339	5.19761	1.06969	4.85901	1.17975e-06	1.57313e-05	yes	yes	up
LINC02208	LINC02208	long intergenic non-protein coding RNA 2208	7.75225	5.19606	1.2103	4.29319	1.76123e-05	0.000156288	yes	yes	up
AC091045.1	None	None	6.58049	5.19182	1.24768	4.16117	3.16626e-05	0.000255885	yes	yes	up
ANKRD20A17P	ANKRD20A17P	ankyrin repeat domain 20 family member A17, pseudogene	7.67189	5.18017	1.18939	4.35531	1.32876e-05	0.000122675	yes	yes	up
AF279873.3	None	None	53.6352	5.17317	1.03267	5.00952	5.45656e-07	8.0727e-06	yes	yes	up
PRTFDC1	PRTFDC1	phosphoribosyl transferase domain containing 1	16.6002	5.16847	1.15923	4.45854	8.25186e-06	8.24855e-05	yes	yes	up
LINC00334	LINC00334	long intergenic non-protein coding RNA 334	8.97338	5.16517	1.28316	4.02536	5.68871e-05	0.000419451	yes	yes	up
STEAP1B	STEAP1B	STEAP family member 1B	85.1601	5.161	0.808885	6.38038	1.76645e-10	7.06296e-09	yes	yes	up
AC113607.1	None	None	6.40572	5.15208	1.72191	2.99207	0.00277092	0.0109044	yes	yes	up
AL365295.1	None	None	12.1622	5.15174	1.09564	4.70205	2.57567e-06	3.06251e-05	yes	yes	up
AC078881.1	None	None	24.8769	5.15067	1.02421	5.02893	4.93231e-07	7.36062e-06	yes	yes	up
AP005329.2	None	None	6.37909	5.14703	1.23651	4.16255	3.1472e-05	0.000254494	yes	yes	up
TPPP3	TPPP3	tubulin polymerization promoting protein family member 3	8.79771	5.14409	1.67775	3.06607	0.00216892	0.00895281	yes	yes	up
PPAN-P2RY11	PPAN-P2RY11	PPAN-P2RY11 readthrough	6.25568	5.11878	1.23638	4.14014	3.47097e-05	0.000276921	yes	yes	up
AC105206.2	None	None	6.25393	5.11834	1.2492	4.0973	4.17998e-05	0.000323329	yes	yes	up
AC122685.1	None	None	6.2151	5.10873	1.57986	3.23367	0.00122211	0.00554803	yes	yes	up
AC007493.2	None	None	9.91714	5.092	1.17036	4.3508	1.35642e-05	0.000124683	yes	yes	up
OR6J1	OR6J1	olfactory receptor family 6 subfamily J member 1	6.08461	5.07863	1.32862	3.8225	0.000132108	0.000854015	yes	yes	up
AC004922.1	None	None	6.06292	5.07379	1.2347	4.10933	3.96803e-05	0.000309818	yes	yes	up
LUZP4	LUZP4	leucine zipper protein 4	8.40655	5.07019	1.3403	3.78288	0.000155024	0.00098384	yes	yes	up
OFCC1	OFCC1	orofacial cleft 1 candidate 1	6.04147	5.06918	1.13036	4.48456	7.30637e-06	7.42521e-05	yes	yes	up
RNF17	RNF17	ring finger protein 17	9.8386	5.06765	1.14497	4.42603	9.59844e-06	9.36591e-05	yes	yes	up
AL445472.1	None	None	6.03405	5.06694	1.24863	4.058	4.94945e-05	0.000373515	yes	yes	up
LINC02211	LINC02211	long intergenic non-protein coding RNA 2211	5.99749	5.05823	1.23717	4.08854	4.34099e-05	0.000333246	yes	yes	up
AC011603.2	None	None	95.3382	5.05247	1.0711	4.71711	2.39223e-06	2.87036e-05	yes	yes	up
GCK	GCK	glucokinase	19.6045	5.04507	1.23051	4.09999	4.1316e-05	0.000320361	yes	yes	up
CR382287.2	None	None	5.91024	5.03698	1.24476	4.04654	5.19793e-05	0.000388909	yes	yes	up
JAKMIP2	JAKMIP2	janus kinase and microtubule interacting protein 2	14.8136	5.0359	0.907595	5.54862	2.87938e-08	5.98321e-07	yes	yes	up
AL731577.2	None	None	14.4339	5.0339	0.999275	5.03755	4.71526e-07	7.09073e-06	yes	yes	up
SFN	SFN	stratifin	255.391	5.02568	0.824165	6.09791	1.07464e-09	3.33821e-08	yes	yes	up
AL157935.2	None	None	17.2009	5.02258	1.0216	4.91641	8.81462e-07	1.22376e-05	yes	yes	up
LINC01115	LINC01115	long intergenic non-protein coding RNA 1115	8.13934	5.02082	1.0735	4.67705	2.91025e-06	3.39826e-05	yes	yes	up
AC138696.1	None	None	5.79742	5.00952	1.13395	4.41777	9.97255e-06	9.6793e-05	yes	yes	up
VAX1	VAX1	ventral anterior homeobox 1	51.6468	5.00098	0.893034	5.59998	2.1437e-08	4.6372e-07	yes	yes	up
AL137784.3	None	None	22.0921	4.99718	1.12647	4.43616	9.15799e-06	9.03902e-05	yes	yes	up
AL031123.3	None	None	5.74733	4.99681	1.22936	4.06457	4.81212e-05	0.000364618	yes	yes	up
AC091167.6	None	None	20.294	4.9828	0.989839	5.03395	4.80478e-07	7.20165e-06	yes	yes	up
AC104109.3	None	None	5.68647	4.98142	1.23366	4.03793	5.39257e-05	0.000400727	yes	yes	up
HMX1	HMX1	H6 family homeobox 1	51.8965	4.9813	0.775097	6.42667	1.30427e-10	5.40405e-09	yes	yes	up
FP565260.2	None	None	5.6608	4.97485	1.22636	4.05661	4.97907e-05	0.000375401	yes	yes	up
AC106786.2	None	None	7.80591	4.97183	1.21532	4.09095	4.29606e-05	0.00033044	yes	yes	up
AC078927.1	None	None	5.64022	4.96954	1.2291	4.04324	5.27181e-05	0.000393363	yes	yes	up
AC068633.1	None	None	5.63947	4.96897	1.38564	3.58604	0.000335738	0.00189446	yes	yes	up
LINC02277	LINC02277	long intergenic non-protein coding RNA 2277	5.58292	4.95489	1.22944	4.0302	5.57304e-05	0.000411918	yes	yes	up
CRABP1	CRABP1	cellular retinoic acid binding protein 1	5.57215	4.95213	1.25704	3.93951	8.16493e-05	0.000568704	yes	yes	up
AL354718.3	None	None	7.66013	4.94701	1.07129	4.61781	3.8782e-06	4.32947e-05	yes	yes	up
AC107918.3	None	None	5.55064	4.94655	1.23607	4.00183	6.28532e-05	0.000456931	yes	yes	up
TBX20	TBX20	T-box transcription factor 20	7.7148	4.9413	0.913747	5.40773	6.38289e-08	1.2175e-06	yes	yes	up
AC111000.4	None	None	5.50723	4.9351	1.26686	3.89554	9.79814e-05	0.000663752	yes	yes	up
AC008109.1	None	None	14.709	4.92957	1.17487	4.19583	2.71875e-05	0.000224781	yes	yes	up
PRKCQ-AS1	PRKCQ-AS1	PRKCQ antisense RNA 1	5.59338	4.92608	0.725537	6.78956	1.12473e-11	6.28316e-10	yes	yes	up
AC073508.2	None	None	8.82917	4.92187	1.11394	4.41843	9.94186e-06	9.65635e-05	yes	yes	up
AC005829.2	None	None	6.40702	4.91913	1.17999	4.16879	3.06222e-05	0.000248428	yes	yes	up
AC093772.1	None	None	5.44167	4.91794	1.24465	3.95127	7.77373e-05	0.000545474	yes	yes	up
AC002985.1	None	None	6.39185	4.91565	1.17436	4.18581	2.84149e-05	0.000233701	yes	yes	up
LINC01284	LINC01284	long intergenic non-protein coding RNA 1284	5.42284	4.91278	1.26136	3.89484	9.82654e-05	0.000665183	yes	yes	up
LINC01451	LINC01451	long intergenic non-protein coding RNA 1451	5.41556	4.91109	1.25926	3.89999	9.61954e-05	0.000653752	yes	yes	up
AC009292.2	None	None	6.36083	4.90786	1.17489	4.17729	2.95e-05	0.000241179	yes	yes	up
AP005212.4	None	None	7.40924	4.89794	1.19613	4.09484	4.22469e-05	0.000325961	yes	yes	up
ADAD2	ADAD2	adenosine deaminase domain containing 2	7.47937	4.89647	1.65319	2.96183	0.00305818	0.0118078	yes	yes	up
SEMA3A	SEMA3A	semaphorin 3A	7.33641	4.88291	1.05632	4.62259	3.78976e-06	4.2411e-05	yes	yes	up
IGHA1	IGHA1	immunoglobulin heavy constant alpha 1	5.26623	4.86951	1.88468	2.58373	0.00977392	0.0299574	yes	yes	up
RP9P	RP9P	RP9 pseudogene	6.18381	4.86947	0.922688	5.27748	1.30972e-07	2.28963e-06	yes	yes	up
AC011247.1	None	None	7.21634	4.85964	1.00514	4.8348	1.3328e-06	1.74332e-05	yes	yes	up
AC139769.2	None	None	5.21505	4.8567	1.28384	3.78296	0.000154975	0.000983756	yes	yes	up
HRASLS	PLAAT1	phospholipase A and acyltransferase 1	6.16563	4.85492	1.33302	3.64204	0.00027049	0.00157355	yes	yes	up
LINC00668	LINC00668	long intergenic non-protein coding RNA 668	8.51969	4.85257	1.3138	3.69353	0.000221161	0.00132828	yes	yes	up
AC002451.1	None	None	8.5293	4.84885	1.37057	3.53782	0.000403438	0.00221097	yes	yes	up
AC092957.1	None	None	5.17226	4.84483	1.28877	3.75926	0.00017042	0.00106601	yes	yes	up
C10orf82	C10orf82	chromosome 10 open reading frame 82	6.10642	4.84124	1.17721	4.11246	3.9147e-05	0.000306107	yes	yes	up
NXF3	NXF3	nuclear RNA export factor 3	6.10384	4.84053	0.925328	5.23115	1.68455e-07	2.86812e-06	yes	yes	up
LINC01915	LINC01915	long intergenic non-protein coding RNA 1915	6.06207	4.83756	1.11923	4.32224	1.54454e-05	0.000139635	yes	yes	up
NKAPL	NKAPL	NFKB activating protein like	6.0909	4.83391	1.37434	3.51727	0.000436018	0.00236308	yes	yes	up
LINC00871	LINC00871	long intergenic non-protein coding RNA 871	6.01736	4.82787	1.18233	4.08335	4.43902e-05	0.000339812	yes	yes	up
AL133153.2	None	None	18.7827	4.82709	0.935932	5.15752	2.50239e-07	4.03991e-06	yes	yes	up
BHMG1	MEIOSIN	meiosis initiator	6.00107	4.82284	1.60961	2.99628	0.00273292	0.0108014	yes	yes	up
TTLL8	TTLL8	tubulin tyrosine ligase like 8	5.054	4.81126	1.36453	3.52594	0.000421978	0.00229515	yes	yes	up
AC010655.4	None	None	5.02485	4.80316	1.12188	4.28133	1.85782e-05	0.000163031	yes	yes	up
AL391358.1	None	None	5.91236	4.80195	1.07512	4.46642	7.9541e-06	7.99168e-05	yes	yes	up
ADGRA1	ADGRA1	adhesion G protein-coupled receptor A1	5.02212	4.80136	1.66918	2.87647	0.00402151	0.0146725	yes	yes	up
ISY1-RAB43	ISY1-RAB43	ISY1-RAB43 readthrough	4.99265	4.79446	1.12886	4.24718	2.16477e-05	0.000185613	yes	yes	up
TNFSF12-TNFSF13	TNFSF12-TNFSF13	TNFSF12-TNFSF13 readthrough	4.98128	4.79137	1.12028	4.27695	1.89468e-05	0.000165665	yes	yes	up
AC237221.1	None	None	38.2608	4.79108	1.28757	3.72104	0.000198404	0.00121501	yes	yes	up
AL353807.3	None	None	8.06179	4.78818	1.15791	4.13519	3.54655e-05	0.000281721	yes	yes	up
AC068533.4	None	None	5.83147	4.78283	1.06996	4.47008	7.81894e-06	7.8703e-05	yes	yes	up
ZSCAN10	ZSCAN10	zinc finger and SCAN domain containing 10	5.83901	4.77677	1.02864	4.64377	3.42116e-06	3.88085e-05	yes	yes	up
AC079943.2	None	None	5.78097	4.7699	1.20242	3.96693	7.28059e-05	0.000517088	yes	yes	up
AC133561.1	None	None	4.8792	4.76064	1.28654	3.70034	0.000215308	0.00130081	yes	yes	up
AC022558.2	None	None	4.87411	4.7592	1.22357	3.88961	0.000100404	0.000678657	yes	yes	up
AC138811.2	None	None	4.87266	4.75915	1.11572	4.26552	1.99433e-05	0.000172836	yes	yes	up
AC007000.3	None	None	5.72155	4.75494	1.09016	4.36169	1.29062e-05	0.000119838	yes	yes	up
AL034399.2	None	None	37.332	4.75433	1.37609	3.45494	0.000550406	0.00287618	yes	yes	up
AL355987.3	None	None	7.87004	4.75383	1.24049	3.83222	0.00012699	0.000823844	yes	yes	up
RNF225	RNF225	ring finger protein 225	9.20809	4.75159	1.15226	4.12372	3.72798e-05	0.000294005	yes	yes	up
AC025183.2	None	None	6.63708	4.73703	1.1163	4.24351	2.20055e-05	0.000187875	yes	yes	up
PMF1-BGLAP	PMF1-BGLAP	PMF1-BGLAP readthrough	10.7308	4.73528	0.669859	7.06908	1.55968e-12	1.07489e-10	yes	yes	up
AC093895.1	None	None	4.79467	4.73484	1.54383	3.06696	0.0021625	0.00892765	yes	yes	up
MEF2C-AS1	MEF2C-AS1	MEF2C antisense RNA 1	26.1741	4.73028	1.15472	4.09648	4.19474e-05	0.000324015	yes	yes	up
AC106799.2	None	None	7.74139	4.72981	1.15518	4.09443	4.23199e-05	0.000326409	yes	yes	up
AC005614.2	None	None	4.76555	4.72679	1.21358	3.89491	9.82368e-05	0.000665153	yes	yes	up
AL139011.2	None	None	4.70191	4.70755	1.21078	3.88805	0.000101053	0.000682705	yes	yes	up
CYP4F32P	CYP4F32P	cytochrome P450 family 4 subfamily F member 32, pseudogene	8.91107	4.69852	1.05982	4.4333	9.27996e-06	9.13968e-05	yes	yes	up
RBP3	RBP3	retinol binding protein 3	6.47768	4.6937	1.15856	4.05133	5.0927e-05	0.000382496	yes	yes	up
AC024405.2	None	None	4.67387	4.69169	0.933556	5.02562	5.01813e-07	7.47649e-06	yes	yes	up
TP53TG3D	TP53TG3D	TP53 target 3D	10.2311	4.68974	0.881495	5.32021	1.0365e-07	1.86704e-06	yes	yes	up
MIR663AHG	MIR663AHG	MIR663A host gene	6.52062	4.68888	1.37759	3.40368	0.000664836	0.00336268	yes	yes	up
ANO3	ANO3	anoctamin 3	6.49114	4.68861	1.48807	3.15079	0.00162828	0.00705564	yes	yes	up
AL160270.1	None	None	4.63654	4.68769	1.11407	4.20773	2.57947e-05	0.00021538	yes	yes	up
AF241726.2	None	None	4.63054	4.68569	1.20788	3.87925	0.000104779	0.000703026	yes	yes	up
AL390957.1	None	None	4.623	4.68322	1.22053	3.83704	0.000124524	0.000811198	yes	yes	up
AC010615.4	None	None	4.61278	4.68014	1.20969	3.86886	0.000109344	0.000728667	yes	yes	up
SPESP1	SPESP1	sperm equatorial segment protein 1	6.40677	4.67706	1.12615	4.15314	3.27939e-05	0.000263685	yes	yes	up
DISC1FP1	DISC1FP1	DISC1 fusion partner 1	4.60101	4.67597	1.31442	3.55742	0.000374511	0.00207651	yes	yes	up
RBM46	RBM46	RNA binding motif protein 46	4.58451	4.66971	1.87372	2.49222	0.0126948	0.0369424	yes	yes	up
ANO5	ANO5	anoctamin 5	23.821	4.66756	0.927372	5.0331	4.82615e-07	7.22579e-06	yes	yes	up
HRH2	HRH2	histamine receptor H2	13.0605	4.65699	0.809598	5.75222	8.80805e-09	2.12112e-07	yes	yes	up
AC100786.1	None	None	24.4124	4.64964	1.0909	4.26221	2.02419e-05	0.000175202	yes	yes	up
AL049875.1	None	None	12.36	4.64334	1.03638	4.48034	7.4524e-06	7.55402e-05	yes	yes	up
AL162595.1	None	None	338.129	4.64189	1.0535	4.40617	1.05215e-05	0.000101175	yes	yes	up
AP002784.1	None	None	16.4006	4.64166	0.993482	4.67211	2.98114e-06	3.46482e-05	yes	yes	up
AC093827.5	None	None	17.7807	4.63969	1.19866	3.87073	0.00010851	0.000723991	yes	yes	up
STRA8	STRA8	stimulated by retinoic acid 8	4.48701	4.63918	1.53908	3.01426	0.00257609	0.0102942	yes	yes	up
TMBIM7P	TMBIM7P	transmembrane BAX inhibitor motif containing 7, pseudogene	5.25812	4.63103	1.15874	3.99659	6.42602e-05	0.000465801	yes	yes	up
AP001999.1	None	None	4.45583	4.62862	1.86441	2.48262	0.013042	0.0377312	yes	yes	up
LINC02196	LINC02196	long intergenic non-protein coding RNA 2196	4.43897	4.62437	1.27994	3.61295	0.000302731	0.00172812	yes	yes	up
AC007731.5	None	None	4.43171	4.62216	1.21583	3.80165	0.000143738	0.00092095	yes	yes	up
AC244107.1	None	None	6.12257	4.61789	1.13034	4.08541	4.39982e-05	0.000337291	yes	yes	up
LINC01205	LINC01205	long intergenic non-protein coding RNA 1205	4.40411	4.61345	1.09333	4.21963	2.44707e-05	0.000205765	yes	yes	up
AC103808.4	None	None	4.38042	4.60557	1.21051	3.80465	0.000142004	0.000910693	yes	yes	up
LINC02054	LINC02054	long intergenic non-protein coding RNA 2054	4.37868	4.60341	1.868	2.46436	0.013726	0.039312	yes	yes	up
LINC01339	LINC01339	long intergenic non-protein coding RNA 1339	4.36096	4.59903	1.25591	3.66191	0.000250346	0.00147386	yes	yes	up
CD300C	CD300C	CD300c molecule	8.33751	4.58932	1.0612	4.32464	1.52778e-05	0.000138439	yes	yes	up
AL589987.1	None	None	4.34504	4.58746	1.01548	4.51753	6.25658e-06	6.52053e-05	yes	yes	up
AC090617.5	None	None	8.16368	4.57664	1.08285	4.22647	2.37389e-05	0.000200596	yes	yes	up
AC019068.1	None	None	8.15961	4.5747	1.11432	4.10536	4.03689e-05	0.0003143	yes	yes	up
AC113414.1	None	None	6.96865	4.57348	1.0917	4.18932	2.79796e-05	0.000230328	yes	yes	up
AL589843.1	None	None	7.02689	4.56762	1.08865	4.19568	2.72049e-05	0.000224828	yes	yes	up
SUMO1P1	SUMO1P1	SUMO1 pseudogene 1	4.26835	4.56691	1.68331	2.71305	0.00666669	0.0222161	yes	yes	up
CPN2	CPN2	carboxypeptidase N subunit 2	13.3095	4.56533	1.19799	3.81083	0.000138502	0.000889894	yes	yes	up
AC078929.1	None	None	4.24074	4.55892	1.20137	3.79477	0.00014778	0.000944204	yes	yes	up
AL606490.8	None	None	4.24188	4.55809	1.50646	3.0257	0.00248058	0.00997652	yes	yes	up
AP005328.2	None	None	4.23766	4.55807	1.20503	3.78254	0.000155233	0.000984712	yes	yes	up
AL132780.3	None	None	4.23778	4.55788	1.21092	3.76398	0.000167229	0.00104928	yes	yes	up
GPRC5A	GPRC5A	G protein-coupled receptor class C group 5 member A	52.2234	4.5523	1.271	3.58168	0.000341393	0.00191965	yes	yes	up
GPR20	GPR20	G protein-coupled receptor 20	8.15396	4.54991	1.36967	3.32189	0.000894087	0.0042904	yes	yes	up
AC092471.2	None	None	4.966	4.54909	1.15599	3.93524	8.31139e-05	0.000577586	yes	yes	up
AC112178.1	None	None	7.98892	4.54398	1.09641	4.14441	3.40695e-05	0.000272606	yes	yes	up
AC026412.3	None	None	4.95237	4.54379	1.07974	4.20821	2.574e-05	0.000214989	yes	yes	up
AC096773.1	None	None	4.19684	4.54258	1.65591	2.74325	0.00608352	0.0206516	yes	yes	up
SSX5	SSX5	SSX family member 5	4.18423	4.53825	1.67125	2.71548	0.00661793	0.0220798	yes	yes	up
LINC01721	LINC01721	long intergenic non-protein coding RNA 1721	4.17846	4.53725	1.27783	3.55074	0.000384145	0.00212092	yes	yes	up
AC004014.1	None	None	4.92429	4.53687	1.16903	3.88089	0.000104076	0.00069934	yes	yes	up
AC106771.1	None	None	25.9278	4.53576	0.939593	4.82736	1.38353e-06	1.80096e-05	yes	yes	up
IGHEP1	IGHEP1	immunoglobulin heavy constant epsilon P1 (pseudogene)	4.92368	4.5357	1.17623	3.85613	0.000115196	0.000762297	yes	yes	up
AC068875.1	None	None	4.15879	4.53095	1.20446	3.76181	0.00016869	0.00105674	yes	yes	up
AC109830.1	None	None	4.15543	4.52958	1.21026	3.74264	0.000182093	0.00113001	yes	yes	up
AC114400.1	None	None	4.15434	4.5289	1.30954	3.45839	0.000543415	0.0028467	yes	yes	up
DUX4L34	DUX4L34	double homeobox 4 like 34 (pseudogene)	4.12866	4.52048	1.19708	3.77626	0.0001592	0.00100546	yes	yes	up
AC044839.2	None	None	4.12603	4.51829	1.51084	2.99058	0.00278445	0.0109514	yes	yes	up
S100A14	S100A14	S100 calcium binding protein A14	79.4311	4.51501	1.1121	4.05991	4.90926e-05	0.00037126	yes	yes	up
LINC01266	LINC01266	long intergenic non-protein coding RNA 1266	4.86708	4.50849	1.12207	4.01802	5.86904e-05	0.000430893	yes	yes	up
C5orf58	C5orf58	chromosome 5 open reading frame 58	4.09952	4.50839	1.85717	2.42755	0.015201	0.0426371	yes	yes	up
GRID2	GRID2	glutamate ionotropic receptor delta type subunit 2	4.86129	4.50627	1.01235	4.45129	8.53575e-06	8.50444e-05	yes	yes	up
AC022613.1	None	None	4.0812	4.50365	1.22201	3.68545	0.000228298	0.00136427	yes	yes	up
LINC01518	LINC01518	long intergenic non-protein coding RNA 1518	5.66429	4.50347	1.33901	3.36328	0.000770211	0.00380171	yes	yes	up
AC114316.2	None	None	5.65945	4.50235	1.06443	4.22982	2.33883e-05	0.000197877	yes	yes	up
NKX1-2	NKX1-2	NK1 homeobox 2	15.3591	4.50082	0.870801	5.1686	2.35859e-07	3.82125e-06	yes	yes	up
AL132800.1	None	None	41.6169	4.49509	0.969771	4.63521	3.56582e-06	4.02497e-05	yes	yes	up
AC093162.2	None	None	4.02923	4.48513	1.21111	3.70332	0.000212799	0.00128881	yes	yes	up
AC122710.2	None	None	6.55746	4.48496	1.04141	4.30661	1.65777e-05	0.000148602	yes	yes	up
AL445426.1	None	None	4.02995	4.48493	1.28752	3.48337	0.000495139	0.00263661	yes	yes	up
AL589666.1	None	None	4.02538	4.48388	1.2115	3.7011	0.000214667	0.00129779	yes	yes	up
AC008443.3	None	None	6.54439	4.47682	0.925159	4.83897	1.30513e-06	1.71324e-05	yes	yes	up
SIAH2-AS1	SIAH2-AS1	SIAH2 antisense RNA 1	7.62308	4.47465	0.994216	4.50068	6.77353e-06	6.97255e-05	yes	yes	up
AC119751.3	None	None	8.82584	4.47025	1.08282	4.12833	3.65413e-05	0.000289095	yes	yes	up
AL157931.1	None	None	5.50691	4.4623	0.984912	4.53066	5.88002e-06	6.16761e-05	yes	yes	up
CLEC2L	CLEC2L	C-type lectin domain family 2 member L	17.8939	4.45507	1.14279	3.89843	9.68203e-05	0.000657185	yes	yes	up
LINC01749	LINC01749	long intergenic non-protein coding RNA 1749	3.94531	4.45393	1.49471	2.97979	0.00288444	0.011273	yes	yes	up
AC080013.4	None	None	3.93996	4.45301	1.20299	3.70163	0.000214216	0.00129564	yes	yes	up
SPAG6	SPAG6	sperm associated antigen 6	12.3931	4.44995	0.946389	4.70203	2.57582e-06	3.06251e-05	yes	yes	up
AL357673.1	None	None	4.62426	4.44509	1.1643	3.81782	0.000134639	0.000867513	yes	yes	up
C12orf40	C12orf40	chromosome 12 open reading frame 40	3.91639	4.4433	1.49565	2.97081	0.00297018	0.0115363	yes	yes	up
BEX5	BEX5	brain expressed X-linked 5	85.3024	4.4349	0.547333	8.10276	5.37274e-16	8.27915e-14	yes	yes	up
AC079160.1	None	None	3.88158	4.43055	1.45225	3.05081	0.00228223	0.00933064	yes	yes	up
AC087612.1	None	None	3.87473	4.42782	1.5269	2.89988	0.00373309	0.0138507	yes	yes	up
AC093909.6	None	None	6.28457	4.4216	0.955815	4.626	3.72803e-06	4.17713e-05	yes	yes	up
ANGPT1	ANGPT1	angiopoietin 1	15.1282	4.41843	0.974078	4.53601	5.73291e-06	6.03176e-05	yes	yes	up
AC020687.1	None	None	3.84434	4.41736	1.2758	3.46243	0.000535326	0.00281077	yes	yes	up
AC009652.2	None	None	3.81672	4.40786	1.10094	4.00371	6.23576e-05	0.00045405	yes	yes	up
AC099669.1	None	None	29.0336	4.40611	1.37215	3.21109	0.00132231	0.00592931	yes	yes	up
CLEC12A	CLEC12A	C-type lectin domain family 12 member A	4.54145	4.40607	1.72687	2.55148	0.0107265	0.0322713	yes	yes	up
GCNA	GCNA	germ cell nuclear acidic peptidase	584.323	4.4023	1.30374	3.37666	0.00073371	0.00364913	yes	yes	up
CCRL2	CCRL2	C-C motif chemokine receptor like 2	8.56711	4.4022	1.46816	2.99845	0.00271355	0.0107527	yes	yes	up
AC048338.1	None	None	3.80324	4.40201	1.19454	3.68512	0.000228596	0.00136575	yes	yes	up
AL390838.1	None	None	4.4924	4.40044	1.41034	3.12012	0.00180776	0.00768761	yes	yes	up
AC006148.1	None	None	3.7976	4.39953	1.29091	3.40809	0.000654195	0.00331864	yes	yes	up
AL160313.1	None	None	6.18107	4.39839	1.07863	4.07776	4.54708e-05	0.000347028	yes	yes	up
AC004835.1	None	None	5.30007	4.3955	1.04729	4.19702	2.70452e-05	0.000223912	yes	yes	up
AC025575.2	None	None	3.78361	4.39476	1.22678	3.58236	0.000340502	0.00191543	yes	yes	up
KIRREL1	KIRREL1	kirre like nephrin family adhesion molecule 1	110.138	4.39229	0.884967	4.96323	6.93295e-07	9.92504e-06	yes	yes	up
GABRG2	GABRG2	gamma-aminobutyric acid type A receptor subunit gamma2	23.2536	4.3861	0.825307	5.31451	1.06946e-07	1.91852e-06	yes	yes	up
SMIM15-AS1	SMIM15-AS1	SMIM15 antisense RNA 1	12.6126	4.38408	0.970564	4.51704	6.27086e-06	6.52904e-05	yes	yes	up
HSPB6	HSPB6	heat shock protein family B (small) member 6	52.6746	4.3824	0.924909	4.73819	2.1563e-06	2.6266e-05	yes	yes	up
TSPYL5	TSPYL5	TSPY like 5	10.9447	4.37885	1.43808	3.04492	0.0023274	0.00947906	yes	yes	up
AC009163.4	None	None	3.73875	4.37772	1.19388	3.66681	0.000245597	0.00145089	yes	yes	up
SLC25A31	SLC25A31	solute carrier family 25 member 31	4.42216	4.37697	1.5666	2.79393	0.00520714	0.018139	yes	yes	up
AL590326.1	None	None	9.17183	4.37638	1.13593	3.85268	0.000116831	0.000770325	yes	yes	up
DGKI	DGKI	diacylglycerol kinase iota	45.7887	4.37479	0.957307	4.5699	4.87964e-06	5.26115e-05	yes	yes	up
AC076966.1	None	None	3.72706	4.37247	1.27677	3.42463	0.000615628	0.00316041	yes	yes	up
AL162254.1	None	None	3.70624	4.36482	1.2433	3.51066	0.000447002	0.00241592	yes	yes	up
AL021546.1	None	None	6.14953	4.3582	1.13062	3.85472	0.000115864	0.000765976	yes	yes	up
AC010328.3	None	None	3.68085	4.35511	1.19936	3.63119	0.000282123	0.00163222	yes	yes	up
UPK2	UPK2	uroplakin 2	35.1856	4.35465	0.945184	4.6072	4.08127e-06	4.52487e-05	yes	yes	up
FO393400.1	None	None	3.67429	4.35266	1.18821	3.66322	0.000249065	0.00146759	yes	yes	up
AF186192.3	None	None	3.66686	4.34988	1.0944	3.97468	7.0474e-05	0.000503045	yes	yes	up
[truncated: 11,397 more rows]

## Sheet: UP GO _DAVID
Category	Term	Count	%	PValue	Genes	List Total	Pop Hits	Pop Total	Fold Enrichment	Bonferroni	Benjamini	FDR
[truncated: 1,477 more rows]

[truncated: 1 more sheets: DOWN GO _DAVID]
